# Supplementary material for: Comparative genomics of carbapenem-resistant Acinetobacter baumannii isolated from pediatric patients in a tertiary care hospital
Source: Microbiol Spectr. 2025 Oct 6;13(11):e01676-25. doi: 10.1128/spectrum.01676-25 (PMC12584756; doi:10.1128/spectrum.01676-25)
Supplement: Supplemental tables — Tables S1 to S7. [file spectrum.01676-25-s0002.xlsx]

## Sheet: Table S1 Genomes information
TABLE S1 General information of the analyzed genomes, plasmids and typing						CRAB-HIMFG strains		*New ST
Strain	Accession number	Sequencing platform	NCBI Assembly statistics											CheckM v1.2.4		MLST typing				Capsule typing		Plasmids
			Genome size (Mb)	Chromosome size	# Scaffolds	Scaffold N50 (Mb)	Scaffold L50	# Contigs	Contig N50 (Mb)	Contigs L50	%GC	Genome coverage	#N	Completeness (%)	Contamination (%)	STPas	STOxf	cgST	rST	KL	OCL	Plasmids	Accession number	Plasmid size (pb)	%GC	rep
Acinetobacter baumannii HIMFG strains
169D	CP191638	Illumina NextSeq500 and minION Oxford-Nanopore	4.2	4157127	3	4.2	1	3	4.2	1	39	209x	0	99.91	0.82	156	1054	1332	9802	32	10	pAba169Da	CP191639	10566	37	R3-T26/R3-T39
																						pAba169Db	CP191640	16095	35.5	rep-less
209D	CP191634		4.2	4143287	4	4.1	1	4	4.1	1	39	208x	0	100	0.82	2796*	3465*	1332	9802	32	10	pAba209Da	CP191635	5281	37	R3-T26
																						pAba209Db	CP191636	10585	37	R3-T26/R3-T39
																						pAba209Dc	CP191637	16095	35.5	rep-less
810CP	CP026338	Illumina NextSeq500 and PacBio	4.1	Previously sequenced by Mancilla-Rojano, et al., 2019												156	758	1332	9802	9	10	pAba810CPa	CP026340	5281	37	R3-T26
																						pAba810CPb	CP026339	16095	35.5	rep-less
471CP	CP191631	Illumina NextSeq500 and minION Oxford-Nanopore	4.1	4115774	3	4.1	1	3	4.1	1	39	304x	0	99.73	0.82	156	1054	1332	9802	9	10	pAba471CPa	CP191632	2726	38	R1-T1
																						pAba471CPb	CP191633	16095	35.5	rep-less
769BC	CP191627		4.2	4162860	5	4.2	1	5	4.2	1	39	230x	0	100	0.82	156	3466*	1332	9802	9	10	pAba769BCa	CP191628	2726	38	R1-T1
																						pAba769BCb	CP191629	5281	36.5	R3-T26
																						pAba769BCc	CP191630	10563	37	R3-T26/R3-T39
																						pAba769BCd	CP199576	16095	35.5	rep-less
800BC	CP191624		4.1	4101123	3	4.1	1	3	4.1	1	39	225x	0	100	0.55	156	1054	1332	9802	32	10	pAba800BCa	CP191625	2726	38	R1-T1
																						pAba800BCb	CP191626	5281	37	R3-T26
139BC	CP191644		4.1	4054121	3	4.1	1	3	4.1	1	39	194x	0	99.98	0.61	2	2057/473	6285	8482	22	1	pAba139BCa	CP191645	2726	38	R1-T1
																						pAba139BCb	CP191646	5281	37	R3-T26
361BC	CP191620		4.2	4151484	4	4.2	1	4	4.2	1	39	235x	0	100	0.82	2796*	3467*	1332	9802	32	10	pAba361BCa	CP191621	2726	38	R1-T1
																						pAba361BCb	CP191622	5281	37	R3-T26
																						pAba361BCc	CP191623	16095	35.5	rep-less
728D	CP191616		4.4	4083487	4	4.1	1	4	4.1	1	39	178x	0	99.45	0.82	2796*	3468*	1332	9802	9	10	pAba728Da	CP191617	5281	37	R3-T26
																						pAba728Db	CP191618	16095	35.5	rep-less
																						pAba728Dc	CP191619	316340	39	R3-T33/R3-T13
916D	CP191614		4.3	4303883	2	4.3	1	2	4.3	1	39	236x	0	100	1.4	156	1054	1332	9802	32	10	pAba916D	CP191615	5281	37	R3-T26
144D	CP191641		4.2	4149864	3	4.1	1	3	4.1	1	39	195x	0	100	0.82	2796*	3469*	1332	9802	32	10	pAba144Da	CP191642	5281	37	R3-T26
																						pAba144Db	CP191643	16095	35.5	rep-less
658U	CP191611		4.2	4141346	3	4.1	1	3	4.1	1	39	209x	0	100	0.82	156	3470*	1332	9802	32	10	pAba658Ua	CP191612	5281	37	R3-T26
																						pAba658Ub	CP191613	16095	35.5	rep-less
241D	CP191608		4.1	4089075	3	4.1	1	3	4.1	1	39	208x	0	100	0.82	156	758	1332	9802	9	10	pAba241Da	CP191609	5281	37	R3-T26
																						pAba241Db	CP191610	16095	35.5	rep-less
580D	CP191603		4.2	4142526	5	4.1	1	5	4.1	1	39	275x	0	99.73	0.82	156	1054	1332	9802	32	10	pAba580Da	CP191604	2726	38	R1-T1
																						pAba580Db	CP191605	5281	37	R3-T26
																						pAba580Dc	CP191606	10595	37	R3-T26/R3-T39
																						pAba580Dd	CP191607	16095	35.5	rep-less
600BC	CP191599		4.2	4142518	4	4.1	1	4	4.1	1	39	218x	0	100	0.82	2756*	3469*	1332	9802	32	10	pAba600BCa	CP191600	2726	38	R1-T1
																						pAba600BCb	CP191601	5281	37	R3-T26
																						pAba600BCc	CP191602	16095	35.5	rep-less
721D	CP191594		4.1	4077713	5	4.1	1	5	4.1	1	39	219x	0	100	0.82	156	3472*	1332	9802	9	10	pAba721Da	CP191595	2726	38	R1-T1
																						pAba721Db	CP191596	5281	37	R3-T26
																						pAba721Dc	CP191597	10557	37	R3-T26/R3-T39
																						pAba721Dd	CP191598	16095	35.5	rep-less
815D	CP191590		4.1	4120823	4	4.1	1	4	4.1	1	39	185x	0	100	0.82	156	1054	1332	9802	32	10	pAba815Da	CP191591	2726	38	R1-T1
																						pAba815Db	CP191592	5281	37	R3-T26
																						pAba815Dc	CP191593	16095	35.5	rep-less
940BC	CP191589		3.9	3923256	1	3.9	1	1	3.9	1	39	195x	0	99.98	1	2	1806/208	464	8482	2	1	None
966CSF	CP191585		4.2	4147277	4	4.1	1	4	4.1	1	39	189x	0	100	0.82	156	1054	1332	9802	32	10	pAba966CSFa	CP191586	2726	38	R1-T1
																						pAba966CSFb	CP191587	5281	37	R3-T26
																						pAba966CSFc	CP191588	16095	35.5	rep-less
986BC	CP191583		4.1	4041725	2	4	1	2	4	1	39	199x	0	100	0.82	156	1054	1332	9802	32	10	pAba986BC	CP191584	57576	47.5	Non-typeable
Acinetobacter baumannii BV-BRC strains
7804	CP022283	PacBio RSII	4.3	Not sequenced in this study												25	490	11839	8777	7	7	pAba7804a	CP022284	12381	33.5	R3-T17
																						pAba7804b	CP022285	170420	38	rep-less
7835	CP033243	Illumina MiSeq and PacBio RSII	4.1	Not sequenced in this study												422	227	670	131131	22	10	pAba7835a	CP033244	8536	34	R3-T17
																						pAba7835b	CP033245	80548	34	RP-T1
7847	CP023031		4.1	Not sequenced in this study												1544	1806/208	892	90869	2	1	pAba7847a	CP023032	13478	34	R3-T17
																						pAba7847b	CP023033	80546	34	RP-T1
3207	CP015364		4	Not sequenced in this study												422	1321	670	39401	195	10	pAba3207a	CP015365	13478	n/a	R3-T17
																						pAba3207b	CP015366	80546	n/a	RP-T1
5845	CP023034		4	Not sequenced in this study												2	417	1247	8482	23	1	pAba5845a	CP023035	9935	35	R3-T8
AF-401	CP018254	PacBio RSII	4.2	Not sequenced in this study												79	1942	9756	51339	23	10	pAF401	CP018255	17583	n/a	R3-T5
9102	CP023029	Illumina MiSeq and PacBio RSII	4.1	Not sequenced in this study												1	1604/231	2419	90872	1	7	pAba9102a	CP023030	95206	34	RP-T1
10042	CP023026		4.2	Not sequenced in this study												2	2057/473	6285	8482	22	1	pAba10042a	CP023027	10062	35	R3-T8
																						pAba10042b	CP023028	110728	34	RP-T1
11510	CP018861	PacBio RSII	4.1	Not sequenced in this study												156	758	6321	9802	9	10	pAba11510a	CP018862	5281	n/a	R3-T26
10324	CP023022	Illumina MiSeq and PacBio RSII	3.9	Not sequenced in this study												10	620	4488	90871	77	2	pAba10324a	CP023023	5300	35	R3-T57
																						pAba10324b	CP023024	7143	32	R3-T5
																						pAba10324c	CP023025	113420	42	R3-T3
9201	CP023020		4.1	Not sequenced in this study												422	934	2870	90870	9	10	pAba9201a	CP023021	9024	34.5	R3-T8
Acinetobacter baumannii reference strains
ATCC 17978	CP000521	n/a	4	Not sequenced in this study												437	112	6463	8915	3	2	n/a
ATCC19606	CP058289	Illumina MiSeq and minION Oxford-Nanopore	3.9	Not sequenced in this study												52	931	6052	9295	3	1	p1ATCC19606	CP058290	7655	33.5	R3-T12
																						p2ATCC19606	CP058291	9540	34.5	R3-T4
AYE	CU459141	n/a	4	Not sequenced in this study												1	1604/231	6	8237	1	1	p1ABAYE	CU459137	5644	34.5	R3-T18
																						p2ABAYE	CU459138	9661	34.5	R3-T1
																						p3ABAYE	CU459140	94413	37.5	R3-T7
																						p4ABAYE	CU459139	2726	37.5	R1-T1

## Sheet: Table S2 Pangenome annotation
TABLE S2 Presence and Abscence of genes identified in pangenomic analysis in CRAB-HIMFG and AB-DB strains.												CRAB-HIMFG strains
Gene	Non-unique Gene name	Annotation	No. isolates	No. sequences	Avg sequences per isolate	Genome Fragment	Order within Fragment	Accessory Fragment	Accessory Order with Fragment	QC	Min group size nuc	Max group size nuc	Avg group size nuc	10042	10324	11510	139BC	144D	169D	209D	241D	3207	361BC	471CP	580D	5845	600BC	658U	721D	728D	769BC	7804	7835	7847	800BC	810CP	815D	9102	916D	9201	940BC	966CSF	986BC	AF401	ATCC17978	ATCC19606	AYE
ada		Bifunctional transcriptional activator/DNA repair enzyme Ada	34	34	1	1	8283				470	854	840	EONKBIPB_03400	NKAGNAHE_02498	HMGBMJBJ_02813	OJBJKJCE_01629	KOMLIGAC_00778	GFPKFEFB_02530	DEOKIPOM_03509	NBEKKDMD_03378	PAAEIIJO_02645	JPJGMMNL_02404	FPKLCHFD_03740	DLBBDGBJ_01886	ILNGHHDL_02710	DPLBEOMI_03218	FFLCOABK_02436	LOMIHHED_00412	OKLMOLAM_02395	JPFECAJI_03104	BANGGAKP_04021	MFFHOGHF_03552	GKMEODHA_00261	GCPNPNKB_02582	AELPEIIH_03655	EAPAJBGE_01454	DKFHCAFL_01778	MGIONAKG_03010	HNFNIFPP_02364	CDEKMIIP_02042	NPKELAPA_00561	CPACMLLJ_01838	ALPHONKN_03818	COGIDPEJ_00330	GILDPHEF_00383	PBDJDDBK_03362
group_10000		hypothetical protein	34	34	1	1	3603				161	161	161	EONKBIPB_02122	NKAGNAHE_00153	HMGBMJBJ_00935	OJBJKJCE_00289	KOMLIGAC_03510	GFPKFEFB_00683	DEOKIPOM_01324	NBEKKDMD_02175	PAAEIIJO_03863	JPJGMMNL_00231	FPKLCHFD_01559	DLBBDGBJ_03795	ILNGHHDL_01390	DPLBEOMI_01312	FFLCOABK_00535	LOMIHHED_03185	OKLMOLAM_01154	JPFECAJI_01343	BANGGAKP_02668	MFFHOGHF_02335	GKMEODHA_02782	GCPNPNKB_02723	AELPEIIH_01557	EAPAJBGE_02654	DKFHCAFL_00408	MGIONAKG_00825	HNFNIFPP_01115	CDEKMIIP_03292	NPKELAPA_02467	CPACMLLJ_00276	ALPHONKN_02499	COGIDPEJ_01469	GILDPHEF_01739	PBDJDDBK_02144
group_10001	gcvA_2	Glycine cleavage system transcriptional activator	34	34	1	1	8784				947	947	947	EONKBIPB_03051	NKAGNAHE_02898	HMGBMJBJ_03139	OJBJKJCE_01277	KOMLIGAC_00452	GFPKFEFB_02863	DEOKIPOM_03176	NBEKKDMD_03045	PAAEIIJO_03026	JPJGMMNL_02075	FPKLCHFD_03404	DLBBDGBJ_01555	ILNGHHDL_02361	DPLBEOMI_03549	FFLCOABK_02769	LOMIHHED_00082	OKLMOLAM_02044	JPFECAJI_02775	BANGGAKP_03614	MFFHOGHF_03172	GKMEODHA_03714	GCPNPNKB_02011	AELPEIIH_03330	EAPAJBGE_01780	DKFHCAFL_01370	MGIONAKG_02682	HNFNIFPP_02034	CDEKMIIP_02392	NPKELAPA_00226	CPACMLLJ_03219	ALPHONKN_03490	COGIDPEJ_00681	GILDPHEF_00721	PBDJDDBK_03007
yjhB_2		Putative metabolite transport protein YjhB	34	34	1	1	8786				1322	1322	1322	EONKBIPB_03049	NKAGNAHE_02900	HMGBMJBJ_03141	OJBJKJCE_01275	KOMLIGAC_00450	GFPKFEFB_02865	DEOKIPOM_03174	NBEKKDMD_03043	PAAEIIJO_03028	JPJGMMNL_02073	FPKLCHFD_03402	DLBBDGBJ_01553	ILNGHHDL_02359	DPLBEOMI_03551	FFLCOABK_02771	LOMIHHED_00080	OKLMOLAM_02042	JPFECAJI_02773	BANGGAKP_03612	MFFHOGHF_03170	GKMEODHA_03712	GCPNPNKB_02013	AELPEIIH_03328	EAPAJBGE_01782	DKFHCAFL_01368	MGIONAKG_02680	HNFNIFPP_02032	CDEKMIIP_02394	NPKELAPA_00224	CPACMLLJ_03217	ALPHONKN_03488	COGIDPEJ_00683	GILDPHEF_00723	PBDJDDBK_03005
ppsC		Phthiocerol synthesis polyketide synthase type I PpsC	34	34	1	1	1142				998	998	998	EONKBIPB_00597	NKAGNAHE_01514	HMGBMJBJ_01777	OJBJKJCE_02671	KOMLIGAC_01808	GFPKFEFB_01475	DEOKIPOM_00473	NBEKKDMD_00479	PAAEIIJO_01605	JPJGMMNL_03457	FPKLCHFD_00709	DLBBDGBJ_02941	ILNGHHDL_03745	DPLBEOMI_02164	FFLCOABK_01381	LOMIHHED_01478	OKLMOLAM_03465	JPFECAJI_00492	BANGGAKP_00983	MFFHOGHF_00694	GKMEODHA_01300	GCPNPNKB_02836	AELPEIIH_00722	EAPAJBGE_00418	DKFHCAFL_02808	MGIONAKG_03413	HNFNIFPP_03389	CDEKMIIP_00998	NPKELAPA_01617	CPACMLLJ_03494	ALPHONKN_00755	COGIDPEJ_02925	GILDPHEF_03126	PBDJDDBK_00724
group_10004		hypothetical protein	34	34	1	1	3578				341	341	341	EONKBIPB_02098	NKAGNAHE_00177	HMGBMJBJ_00909	OJBJKJCE_00265	KOMLIGAC_03486	GFPKFEFB_00659	DEOKIPOM_01348	NBEKKDMD_02151	PAAEIIJO_03887	JPJGMMNL_00255	FPKLCHFD_01584	DLBBDGBJ_03820	ILNGHHDL_01366	DPLBEOMI_01288	FFLCOABK_00511	LOMIHHED_03161	OKLMOLAM_01130	JPFECAJI_01367	BANGGAKP_02644	MFFHOGHF_02311	GKMEODHA_02758	GCPNPNKB_02747	AELPEIIH_01581	EAPAJBGE_02678	DKFHCAFL_00384	MGIONAKG_00849	HNFNIFPP_01091	CDEKMIIP_03316	NPKELAPA_02491	CPACMLLJ_00300	ALPHONKN_02475	COGIDPEJ_01493	GILDPHEF_01763	PBDJDDBK_02120
group_10005		hypothetical protein	34	34	1	1	8274				491	491	491	EONKBIPB_03410	NKAGNAHE_02490	HMGBMJBJ_02803	OJBJKJCE_01639	KOMLIGAC_00788	GFPKFEFB_02516	DEOKIPOM_03519	NBEKKDMD_03388	PAAEIIJO_02635	JPJGMMNL_02416	FPKLCHFD_03750	DLBBDGBJ_01898	ILNGHHDL_02720	DPLBEOMI_03206	FFLCOABK_02426	LOMIHHED_00422	OKLMOLAM_02405	JPFECAJI_03114	BANGGAKP_04031	MFFHOGHF_03562	GKMEODHA_00271	GCPNPNKB_01610	AELPEIIH_03665	EAPAJBGE_01444	DKFHCAFL_01787	MGIONAKG_03022	HNFNIFPP_02374	CDEKMIIP_02032	NPKELAPA_00573	CPACMLLJ_03544	ALPHONKN_03828	COGIDPEJ_00321	GILDPHEF_00373	PBDJDDBK_03371
rnpA		Ribonuclease P protein component	34	34	1	1	4607				392	392	392	EONKBIPB_03737	NKAGNAHE_02189	HMGBMJBJ_02495	OJBJKJCE_01973	KOMLIGAC_01077	GFPKFEFB_02215	DEOKIPOM_03822	NBEKKDMD_03699	PAAEIIJO_02301	JPJGMMNL_02709	FPKLCHFD_04083	DLBBDGBJ_02196	ILNGHHDL_03054	DPLBEOMI_02908	FFLCOABK_02125	LOMIHHED_00738	OKLMOLAM_02723	JPFECAJI_03425	BANGGAKP_00285	MFFHOGHF_03894	GKMEODHA_00604	GCPNPNKB_01184	AELPEIIH_03971	EAPAJBGE_01135	DKFHCAFL_02108	MGIONAKG_03579	HNFNIFPP_02679	CDEKMIIP_01695	NPKELAPA_00872	CPACMLLJ_03289	ALPHONKN_04142	COGIDPEJ_03817	GILDPHEF_00016	PBDJDDBK_03770
yeiR		Zinc-binding GTPase YeiR	34	34	1	1	9135				998	998	998	EONKBIPB_02714	NKAGNAHE_03147	HMGBMJBJ_03422	OJBJKJCE_00942	KOMLIGAC_00144	GFPKFEFB_03175	DEOKIPOM_02864	NBEKKDMD_02727	PAAEIIJO_03263	JPJGMMNL_01762	FPKLCHFD_03087	DLBBDGBJ_01245	ILNGHHDL_02036	DPLBEOMI_03860	FFLCOABK_03086	LOMIHHED_03742	OKLMOLAM_01722	JPFECAJI_03839	BANGGAKP_03256	MFFHOGHF_02936	GKMEODHA_03384	GCPNPNKB_00855	AELPEIIH_03035	EAPAJBGE_02088	DKFHCAFL_01140	MGIONAKG_02369	HNFNIFPP_03651	CDEKMIIP_02719	NPKELAPA_04018	CPACMLLJ_01060	ALPHONKN_03198	COGIDPEJ_00900	GILDPHEF_00971	PBDJDDBK_02772
group_10008		hypothetical protein	34	34	1	1	8092				590	590	590	EONKBIPB_03590	NKAGNAHE_02326	HMGBMJBJ_02642	OJBJKJCE_01822	KOMLIGAC_00948	GFPKFEFB_02352	DEOKIPOM_03681	NBEKKDMD_03554	PAAEIIJO_02459	JPJGMMNL_02578	FPKLCHFD_03911	DLBBDGBJ_02060	ILNGHHDL_02906	DPLBEOMI_03044	FFLCOABK_02263	LOMIHHED_00592	OKLMOLAM_02572	JPFECAJI_03276	BANGGAKP_00127	MFFHOGHF_03738	GKMEODHA_00455	GCPNPNKB_00634	AELPEIIH_03825	EAPAJBGE_01284	DKFHCAFL_01959	MGIONAKG_03185	HNFNIFPP_02544	CDEKMIIP_01846	NPKELAPA_00735	CPACMLLJ_02294	ALPHONKN_03991	COGIDPEJ_03670	GILDPHEF_00213	PBDJDDBK_03618
ydeN		Putative hydrolase YdeN	34	34	1	1	8272				557	560	559	EONKBIPB_03412	NKAGNAHE_02488	HMGBMJBJ_02802	OJBJKJCE_01641	KOMLIGAC_00789	GFPKFEFB_02515	DEOKIPOM_03520	NBEKKDMD_03389	PAAEIIJO_02634	JPJGMMNL_02417	FPKLCHFD_03751	DLBBDGBJ_01899	ILNGHHDL_02722	DPLBEOMI_03205	FFLCOABK_02425	LOMIHHED_00423	OKLMOLAM_02406	JPFECAJI_03115	BANGGAKP_04033	MFFHOGHF_03563	GKMEODHA_00273	GCPNPNKB_01609	AELPEIIH_03666	EAPAJBGE_01443	DKFHCAFL_01788	MGIONAKG_03023	HNFNIFPP_02375	CDEKMIIP_02030	NPKELAPA_00574	CPACMLLJ_03545	ALPHONKN_03829	COGIDPEJ_00319	GILDPHEF_00372	PBDJDDBK_03372
group_10010		hypothetical protein	34	34	1	1	5090				449	455	451	EONKBIPB_00808	NKAGNAHE_01285	HMGBMJBJ_01511	OJBJKJCE_02881	KOMLIGAC_02074	GFPKFEFB_01258	DEOKIPOM_00747	NBEKKDMD_00698	PAAEIIJO_01363	JPJGMMNL_03726	FPKLCHFD_00981	DLBBDGBJ_03216	ILNGHHDL_00142	DPLBEOMI_01892	FFLCOABK_01109	LOMIHHED_01699	OKLMOLAM_03738	JPFECAJI_00764	BANGGAKP_01259	MFFHOGHF_00936	GKMEODHA_01510	GCPNPNKB_02235	AELPEIIH_00988	EAPAJBGE_00152	DKFHCAFL_03021	MGIONAKG_00246	HNFNIFPP_01736	CDEKMIIP_00789	NPKELAPA_01891	CPACMLLJ_01419	ALPHONKN_00974	COGIDPEJ_02675	GILDPHEF_02918	PBDJDDBK_00935
group_10011		hypothetical protein	34	34	1	1	1016				629	641	631	EONKBIPB_00496	NKAGNAHE_01608	HMGBMJBJ_01876	OJBJKJCE_02572	KOMLIGAC_01709	GFPKFEFB_01578	DEOKIPOM_00371	NBEKKDMD_00374	PAAEIIJO_01700	JPJGMMNL_03354	FPKLCHFD_00606	DLBBDGBJ_02839	ILNGHHDL_03646	DPLBEOMI_02266	FFLCOABK_01485	LOMIHHED_01375	OKLMOLAM_03359	JPFECAJI_00389	BANGGAKP_00887	MFFHOGHF_00599	GKMEODHA_01201	GCPNPNKB_02925	AELPEIIH_00620	EAPAJBGE_00519	DKFHCAFL_02712	MGIONAKG_04192	HNFNIFPP_03294	CDEKMIIP_01100	NPKELAPA_01515	CPACMLLJ_03181	ALPHONKN_00657	COGIDPEJ_03020	GILDPHEF_03220	PBDJDDBK_00628
group_10012		hypothetical protein	34	34	1	1	4886				323	323	323	EONKBIPB_00107	NKAGNAHE_01986	HMGBMJBJ_02297	OJBJKJCE_02182	KOMLIGAC_01291	GFPKFEFB_01999	DEOKIPOM_04037	NBEKKDMD_03900	PAAEIIJO_02102	JPJGMMNL_02927	FPKLCHFD_00186	DLBBDGBJ_02415	ILNGHHDL_03257	DPLBEOMI_02692	FFLCOABK_01908	LOMIHHED_00939	OKLMOLAM_02930	JPFECAJI_03533	BANGGAKP_00489	MFFHOGHF_00202	GKMEODHA_00812	GCPNPNKB_00988	AELPEIIH_00197	EAPAJBGE_00937	DKFHCAFL_02328	MGIONAKG_03770	HNFNIFPP_02892	CDEKMIIP_01492	NPKELAPA_01090	CPACMLLJ_01975	ALPHONKN_00225	COGIDPEJ_03460	GILDPHEF_03604	PBDJDDBK_00201
group_10013		putative oxidoreductase	34	34	1	1	7163				770	770	770	EONKBIPB_01280	NKAGNAHE_00913	HMGBMJBJ_03927	OJBJKJCE_03368	KOMLIGAC_02551	GFPKFEFB_03728	DEOKIPOM_02309	NBEKKDMD_01186	PAAEIIJO_00854	JPJGMMNL_01218	FPKLCHFD_02537	DLBBDGBJ_00694	ILNGHHDL_00550	DPLBEOMI_00332	FFLCOABK_03639	LOMIHHED_02189	OKLMOLAM_04238	JPFECAJI_02333	BANGGAKP_01742	MFFHOGHF_01453	GKMEODHA_01960	GCPNPNKB_00476	AELPEIIH_02540	EAPAJBGE_03615	DKFHCAFL_03479	MGIONAKG_01818	HNFNIFPP_00174	CDEKMIIP_00380	NPKELAPA_03461	CPACMLLJ_02432	ALPHONKN_01458	COGIDPEJ_02292	GILDPHEF_02471	PBDJDDBK_01389
group_10014		hypothetical protein	34	34	1	1	7390				1268	1268	1268	EONKBIPB_01122	NKAGNAHE_01067	HMGBMJBJ_03777	OJBJKJCE_03202	KOMLIGAC_02355	GFPKFEFB_03529	DEOKIPOM_02513	NBEKKDMD_00985	PAAEIIJO_01004	JPJGMMNL_01416	FPKLCHFD_02740	DLBBDGBJ_00893	ILNGHHDL_00386	DPLBEOMI_00132	FFLCOABK_03438	LOMIHHED_01988	OKLMOLAM_04034	JPFECAJI_02486	BANGGAKP_01565	MFFHOGHF_01303	GKMEODHA_01756	GCPNPNKB_03222	AELPEIIH_02688	EAPAJBGE_03811	DKFHCAFL_03262	MGIONAKG_02016	HNFNIFPP_00023	CDEKMIIP_00541	NPKELAPA_03661	CPACMLLJ_02765	ALPHONKN_01307	COGIDPEJ_02440	GILDPHEF_02629	PBDJDDBK_01177
group_10015		hypothetical protein	34	34	1	1	8224				905	905	905	EONKBIPB_03458	NKAGNAHE_02442	HMGBMJBJ_02756	OJBJKJCE_01689	KOMLIGAC_00835	GFPKFEFB_02468	DEOKIPOM_03567	NBEKKDMD_03438	PAAEIIJO_02588	JPJGMMNL_02464	FPKLCHFD_03797	DLBBDGBJ_01945	ILNGHHDL_02770	DPLBEOMI_03158	FFLCOABK_02378	LOMIHHED_00475	OKLMOLAM_02456	JPFECAJI_03162	BANGGAKP_00008	MFFHOGHF_03609	GKMEODHA_00321	GCPNPNKB_00746	AELPEIIH_03712	EAPAJBGE_01397	DKFHCAFL_01838	MGIONAKG_03070	HNFNIFPP_02422	CDEKMIIP_01982	NPKELAPA_00620	CPACMLLJ_02967	ALPHONKN_03875	COGIDPEJ_00272	GILDPHEF_00326	PBDJDDBK_03418
rhtA_3		Threonine/homoserine exporter RhtA	34	34	1	1	3904				860	860	860	EONKBIPB_02361	NKAGNAHE_03542	HMGBMJBJ_01181	OJBJKJCE_00532	KOMLIGAC_03756	GFPKFEFB_00933	DEOKIPOM_01075	NBEKKDMD_02427	PAAEIIJO_03607	JPJGMMNL_04050	FPKLCHFD_01312	DLBBDGBJ_03546	ILNGHHDL_01629	DPLBEOMI_01560	FFLCOABK_00783	LOMIHHED_03439	OKLMOLAM_01413	JPFECAJI_01090	BANGGAKP_02921	MFFHOGHF_02593	GKMEODHA_03027	GCPNPNKB_03683	AELPEIIH_01309	EAPAJBGE_02409	DKFHCAFL_00664	MGIONAKG_00576	HNFNIFPP_01367	CDEKMIIP_03054	NPKELAPA_02217	CPACMLLJ_00032	ALPHONKN_02747	COGIDPEJ_01265	GILDPHEF_01495	PBDJDDBK_02399
group_10017		hypothetical protein	34	34	1	1	8312				1382	1382	1382	EONKBIPB_03368	NKAGNAHE_02530	HMGBMJBJ_02845	OJBJKJCE_01597	KOMLIGAC_00746	GFPKFEFB_02562	DEOKIPOM_03477	NBEKKDMD_03346	PAAEIIJO_02677	JPJGMMNL_02372	FPKLCHFD_03708	DLBBDGBJ_01854	ILNGHHDL_02678	DPLBEOMI_03250	FFLCOABK_02468	LOMIHHED_00380	OKLMOLAM_02361	JPFECAJI_03072	BANGGAKP_03986	MFFHOGHF_03520	GKMEODHA_00229	GCPNPNKB_02551	AELPEIIH_03623	EAPAJBGE_01486	DKFHCAFL_01746	MGIONAKG_02978	HNFNIFPP_02332	CDEKMIIP_02074	NPKELAPA_00529	CPACMLLJ_01807	ALPHONKN_03786	COGIDPEJ_00361	GILDPHEF_00414	PBDJDDBK_03330
algC_2		Phosphomannomutase/phosphoglucomutase	34	34	1	1	8007				1370	1370	1370	EONKBIPB_03647	NKAGNAHE_02280	HMGBMJBJ_02585	OJBJKJCE_01878	KOMLIGAC_01003	GFPKFEFB_02297	DEOKIPOM_03740	NBEKKDMD_03609	PAAEIIJO_02394	JPJGMMNL_02633	FPKLCHFD_03972	DLBBDGBJ_02115	ILNGHHDL_02963	DPLBEOMI_02989	FFLCOABK_02208	LOMIHHED_00648	OKLMOLAM_02630	JPFECAJI_03333	BANGGAKP_00191	MFFHOGHF_03803	GKMEODHA_00512	GCPNPNKB_03791	AELPEIIH_03881	EAPAJBGE_01229	DKFHCAFL_02013	MGIONAKG_03240	HNFNIFPP_02589	CDEKMIIP_01788	NPKELAPA_00790	CPACMLLJ_02240	ALPHONKN_04050	COGIDPEJ_03729	GILDPHEF_00152	PBDJDDBK_03672
birA		Bifunctional ligase/repressor BirA	34	34	1	1	8892				752	752	752	EONKBIPB_02955	NKAGNAHE_02992	HMGBMJBJ_03219	OJBJKJCE_01184	KOMLIGAC_00372	GFPKFEFB_02943	DEOKIPOM_03096	NBEKKDMD_02959	PAAEIIJO_03111	JPJGMMNL_01993	FPKLCHFD_03323	DLBBDGBJ_01474	ILNGHHDL_02268	DPLBEOMI_03629	FFLCOABK_02850	LOMIHHED_03978	OKLMOLAM_01960	JPFECAJI_02695	BANGGAKP_03533	MFFHOGHF_03088	GKMEODHA_03617	GCPNPNKB_02088	AELPEIIH_03243	EAPAJBGE_01860	DKFHCAFL_01291	MGIONAKG_02600	HNFNIFPP_03413	CDEKMIIP_02486	NPKELAPA_00146	CPACMLLJ_02628	ALPHONKN_03409	COGIDPEJ_00761	GILDPHEF_00799	PBDJDDBK_02928
group_10020		hypothetical protein	34	34	1	1	9183				164	164	164	EONKBIPB_02673	NKAGNAHE_03184	HMGBMJBJ_03463	OJBJKJCE_00901	KOMLIGAC_00103	GFPKFEFB_03219	DEOKIPOM_02820	NBEKKDMD_02686	PAAEIIJO_03304	JPJGMMNL_01721	FPKLCHFD_03045	DLBBDGBJ_01202	ILNGHHDL_01995	DPLBEOMI_03901	FFLCOABK_03130	LOMIHHED_03700	OKLMOLAM_01679	JPFECAJI_03881	BANGGAKP_03214	MFFHOGHF_02895	GKMEODHA_03342	GCPNPNKB_00896	AELPEIIH_02994	EAPAJBGE_02129	DKFHCAFL_01099	MGIONAKG_02328	HNFNIFPP_03692	CDEKMIIP_02761	NPKELAPA_03976	CPACMLLJ_01101	ALPHONKN_03156	COGIDPEJ_00942	GILDPHEF_01012	PBDJDDBK_02730
thiC		Phosphomethylpyrimidine synthase	34	34	1	1	8221				1877	1907	1877	EONKBIPB_03461	NKAGNAHE_02439	HMGBMJBJ_02753	OJBJKJCE_01692	KOMLIGAC_00838	GFPKFEFB_02465	DEOKIPOM_03570	NBEKKDMD_03441	PAAEIIJO_02585	JPJGMMNL_02467	FPKLCHFD_03800	DLBBDGBJ_01948	ILNGHHDL_02773	DPLBEOMI_03155	FFLCOABK_02375	LOMIHHED_00478	OKLMOLAM_02459	JPFECAJI_03165	BANGGAKP_00011	MFFHOGHF_03612	GKMEODHA_00324	GCPNPNKB_00743	AELPEIIH_03715	EAPAJBGE_01394	DKFHCAFL_01841	MGIONAKG_03073	HNFNIFPP_02425	CDEKMIIP_01979	NPKELAPA_00623	CPACMLLJ_02964	ALPHONKN_03878	COGIDPEJ_00269	GILDPHEF_00323	PBDJDDBK_03421
purN		Phosphoribosylglycinamide formyltransferase	34	34	1	1	5023				629	629	629	EONKBIPB_00760	NKAGNAHE_01335	HMGBMJBJ_01559	OJBJKJCE_02833	KOMLIGAC_02026	GFPKFEFB_01306	DEOKIPOM_00698	NBEKKDMD_00649	PAAEIIJO_01411	JPJGMMNL_03677	FPKLCHFD_00932	DLBBDGBJ_03167	ILNGHHDL_00094	DPLBEOMI_01941	FFLCOABK_01158	LOMIHHED_01650	OKLMOLAM_03688	JPFECAJI_00716	BANGGAKP_01209	MFFHOGHF_00888	GKMEODHA_01462	GCPNPNKB_02187	AELPEIIH_00940	EAPAJBGE_00200	DKFHCAFL_02973	MGIONAKG_00198	HNFNIFPP_01784	CDEKMIIP_00837	NPKELAPA_01842	CPACMLLJ_01371	ALPHONKN_00925	COGIDPEJ_02757	GILDPHEF_02966	PBDJDDBK_00887
lcdH		L-carnitine dehydrogenase	34	34	1	1	3894				950	950	950	EONKBIPB_02353	NKAGNAHE_03550	HMGBMJBJ_01167	OJBJKJCE_00524	KOMLIGAC_03742	GFPKFEFB_00919	DEOKIPOM_01089	NBEKKDMD_02413	PAAEIIJO_03621	JPJGMMNL_04064	FPKLCHFD_01326	DLBBDGBJ_03560	ILNGHHDL_01621	DPLBEOMI_01546	FFLCOABK_00769	LOMIHHED_03425	OKLMOLAM_01399	JPFECAJI_01106	BANGGAKP_02912	MFFHOGHF_02579	GKMEODHA_03019	GCPNPNKB_03697	AELPEIIH_01325	EAPAJBGE_02423	DKFHCAFL_00655	MGIONAKG_00590	HNFNIFPP_01353	CDEKMIIP_03062	NPKELAPA_02231	CPACMLLJ_00046	ALPHONKN_02732	COGIDPEJ_01274	GILDPHEF_01503	PBDJDDBK_02390
cntO_3		Metal-pseudopaline receptor CntO	34	34	1	1	4821				2189	2189	2189	EONKBIPB_00047	NKAGNAHE_02040	HMGBMJBJ_02352	OJBJKJCE_02122	KOMLIGAC_01236	GFPKFEFB_02054	DEOKIPOM_03982	NBEKKDMD_03845	PAAEIIJO_02159	JPJGMMNL_02872	FPKLCHFD_00131	DLBBDGBJ_02359	ILNGHHDL_03197	DPLBEOMI_02748	FFLCOABK_01963	LOMIHHED_00884	OKLMOLAM_02873	JPFECAJI_03588	BANGGAKP_00432	MFFHOGHF_00146	GKMEODHA_00746	GCPNPNKB_01043	AELPEIIH_00142	EAPAJBGE_00992	DKFHCAFL_02267	MGIONAKG_03713	HNFNIFPP_02837	CDEKMIIP_01552	NPKELAPA_01033	CPACMLLJ_01920	ALPHONKN_00170	COGIDPEJ_03515	GILDPHEF_03667	PBDJDDBK_00143
group_10025		hypothetical protein	34	34	1	1	3230				302	302	302	EONKBIPB_01942	NKAGNAHE_00330	HMGBMJBJ_00701	OJBJKJCE_00106	KOMLIGAC_03278	GFPKFEFB_00451	DEOKIPOM_01562	NBEKKDMD_01939	PAAEIIJO_00194	JPJGMMNL_00465	FPKLCHFD_01798	DLBBDGBJ_04035	ILNGHHDL_01210	DPLBEOMI_01077	FFLCOABK_00299	LOMIHHED_02944	OKLMOLAM_00912	JPFECAJI_01577	BANGGAKP_02484	MFFHOGHF_02105	GKMEODHA_02600	GCPNPNKB_01449	AELPEIIH_01789	EAPAJBGE_02886	DKFHCAFL_00228	MGIONAKG_01061	HNFNIFPP_00885	CDEKMIIP_03478	NPKELAPA_02704	CPACMLLJ_00508	ALPHONKN_02265	COGIDPEJ_01704	GILDPHEF_01928	PBDJDDBK_01961
rutC		Putative aminoacrylate peracid reductase RutC	34	34	1	1	8059				359	359	359	EONKBIPB_03619	NKAGNAHE_02309	HMGBMJBJ_02614	OJBJKJCE_01851	KOMLIGAC_00976	GFPKFEFB_02324	DEOKIPOM_03713	NBEKKDMD_03582	PAAEIIJO_02430	JPJGMMNL_02606	FPKLCHFD_03939	DLBBDGBJ_02088	ILNGHHDL_02935	DPLBEOMI_03016	FFLCOABK_02235	LOMIHHED_00621	OKLMOLAM_02600	JPFECAJI_03304	BANGGAKP_00155	MFFHOGHF_03767	GKMEODHA_00484	GCPNPNKB_00607	AELPEIIH_03852	EAPAJBGE_01256	DKFHCAFL_01987	MGIONAKG_03213	HNFNIFPP_02566	CDEKMIIP_01817	NPKELAPA_00763	CPACMLLJ_02267	ALPHONKN_04019	COGIDPEJ_03698	GILDPHEF_00185	PBDJDDBK_03646
trmL		tRNA (cytidine(34)-2'-O)-methyltransferase	34	34	1	1	1226				473	473	473	EONKBIPB_00637	NKAGNAHE_01468	HMGBMJBJ_01683	OJBJKJCE_02711	KOMLIGAC_01902	GFPKFEFB_01432	DEOKIPOM_00569	NBEKKDMD_00521	PAAEIIJO_01538	JPJGMMNL_03552	FPKLCHFD_00804	DLBBDGBJ_03036	ILNGHHDL_03785	DPLBEOMI_02070	FFLCOABK_01286	LOMIHHED_01521	OKLMOLAM_03561	JPFECAJI_00589	BANGGAKP_01081	MFFHOGHF_00761	GKMEODHA_01340	GCPNPNKB_03103	AELPEIIH_00816	EAPAJBGE_00324	DKFHCAFL_02850	MGIONAKG_00071	HNFNIFPP_01909	CDEKMIIP_00958	NPKELAPA_01712	CPACMLLJ_02875	ALPHONKN_00796	COGIDPEJ_02885	GILDPHEF_03086	PBDJDDBK_00764
group_10028		hypothetical protein	34	34	1	1	1211				347	350	349	EONKBIPB_00624	NKAGNAHE_01481	HMGBMJBJ_01696	OJBJKJCE_02698	KOMLIGAC_01889	GFPKFEFB_01446	DEOKIPOM_00555	NBEKKDMD_00508	PAAEIIJO_01551	JPJGMMNL_03538	FPKLCHFD_00791	DLBBDGBJ_03022	ILNGHHDL_03772	DPLBEOMI_02083	FFLCOABK_01299	LOMIHHED_01507	OKLMOLAM_03548	JPFECAJI_00573	BANGGAKP_01068	MFFHOGHF_00748	GKMEODHA_01327	GCPNPNKB_03116	AELPEIIH_00803	EAPAJBGE_00337	DKFHCAFL_02835	MGIONAKG_00058	HNFNIFPP_01922	CDEKMIIP_00971	NPKELAPA_01698	CPACMLLJ_02862	ALPHONKN_00783	COGIDPEJ_02898	GILDPHEF_03099	PBDJDDBK_00751
group_10029		hypothetical protein	34	34	1	1	6520				455	464	463	EONKBIPB_01557	NKAGNAHE_00654	HMGBMJBJ_00306	OJBJKJCE_03641	KOMLIGAC_02887	GFPKFEFB_04067	DEOKIPOM_01969	NBEKKDMD_01537	PAAEIIJO_00561	JPJGMMNL_00876	FPKLCHFD_02199	DLBBDGBJ_00358	ILNGHHDL_00824	DPLBEOMI_00672	FFLCOABK_03979	LOMIHHED_02538	OKLMOLAM_00498	JPFECAJI_01989	BANGGAKP_02069	MFFHOGHF_01740	GKMEODHA_02212	GCPNPNKB_00132	AELPEIIH_02197	EAPAJBGE_03280	DKFHCAFL_03671	MGIONAKG_01472	HNFNIFPP_00518	CDEKMIIP_00100	NPKELAPA_03113	CPACMLLJ_00853	ALPHONKN_01815	COGIDPEJ_02033	GILDPHEF_02278	PBDJDDBK_01581
hpxO		FAD-dependent urate hydroxylase	34	34	1	1	4799				1157	1157	1157	EONKBIPB_00031	NKAGNAHE_02057	HMGBMJBJ_02371	OJBJKJCE_02106	KOMLIGAC_01217	GFPKFEFB_02074	DEOKIPOM_03963	NBEKKDMD_03826	PAAEIIJO_02175	JPJGMMNL_02852	FPKLCHFD_00111	DLBBDGBJ_02340	ILNGHHDL_03181	DPLBEOMI_02767	FFLCOABK_01984	LOMIHHED_00864	OKLMOLAM_02853	JPFECAJI_03607	BANGGAKP_00414	MFFHOGHF_00129	GKMEODHA_00730	GCPNPNKB_01062	AELPEIIH_00123	EAPAJBGE_01011	DKFHCAFL_02251	MGIONAKG_03693	HNFNIFPP_02818	CDEKMIIP_01569	NPKELAPA_01014	CPACMLLJ_01901	ALPHONKN_00150	COGIDPEJ_03532	GILDPHEF_03683	PBDJDDBK_00127
group_10032		hypothetical protein	34	34	1	1	8167				383	383	383	EONKBIPB_03520	NKAGNAHE_02397	HMGBMJBJ_02711	OJBJKJCE_01752	KOMLIGAC_00879	GFPKFEFB_02422	DEOKIPOM_03611	NBEKKDMD_03484	PAAEIIJO_02528	JPJGMMNL_02508	FPKLCHFD_03841	DLBBDGBJ_01990	ILNGHHDL_02836	DPLBEOMI_03113	FFLCOABK_02333	LOMIHHED_00521	OKLMOLAM_02502	JPFECAJI_03207	BANGGAKP_00054	MFFHOGHF_03669	GKMEODHA_00385	GCPNPNKB_00702	AELPEIIH_03756	EAPAJBGE_01353	DKFHCAFL_01887	MGIONAKG_03114	HNFNIFPP_02478	CDEKMIIP_01916	NPKELAPA_00665	CPACMLLJ_02923	ALPHONKN_03921	COGIDPEJ_03600	GILDPHEF_00282	PBDJDDBK_03549
group_10033		hypothetical protein	34	34	1	1	3251				356	356	356	EONKBIPB_01962	NKAGNAHE_00310	HMGBMJBJ_00721	OJBJKJCE_00126	KOMLIGAC_03298	GFPKFEFB_00471	DEOKIPOM_01541	NBEKKDMD_01959	PAAEIIJO_00174	JPJGMMNL_00445	FPKLCHFD_01776	DLBBDGBJ_04012	ILNGHHDL_01230	DPLBEOMI_01097	FFLCOABK_00320	LOMIHHED_02965	OKLMOLAM_00934	JPFECAJI_01557	BANGGAKP_02504	MFFHOGHF_02127	GKMEODHA_02620	GCPNPNKB_01469	AELPEIIH_01769	EAPAJBGE_02866	DKFHCAFL_00249	MGIONAKG_01041	HNFNIFPP_00905	CDEKMIIP_03458	NPKELAPA_02682	CPACMLLJ_00488	ALPHONKN_02285	COGIDPEJ_01683	GILDPHEF_01908	PBDJDDBK_01981
dapA_3		4-hydroxy-tetrahydrodipicolinate synthase	34	34	1	1	8182				878	878	878	EONKBIPB_03514	NKAGNAHE_02403	HMGBMJBJ_02717	OJBJKJCE_01746	KOMLIGAC_00874	GFPKFEFB_02428	DEOKIPOM_03606	NBEKKDMD_03477	PAAEIIJO_02535	JPJGMMNL_02503	FPKLCHFD_03836	DLBBDGBJ_01985	ILNGHHDL_02828	DPLBEOMI_03119	FFLCOABK_02339	LOMIHHED_00514	OKLMOLAM_02495	JPFECAJI_03202	BANGGAKP_00049	MFFHOGHF_03662	GKMEODHA_00379	GCPNPNKB_00707	AELPEIIH_03751	EAPAJBGE_01358	DKFHCAFL_01877	MGIONAKG_03109	HNFNIFPP_02472	CDEKMIIP_01922	NPKELAPA_00660	CPACMLLJ_02928	ALPHONKN_03914	COGIDPEJ_03594	GILDPHEF_00287	PBDJDDBK_03544
aac		Aminoglycoside 2'-N-acetyltransferase	34	34	1	1	8143				542	542	542	EONKBIPB_03540	NKAGNAHE_02377	HMGBMJBJ_02691	OJBJKJCE_01772	KOMLIGAC_00899	GFPKFEFB_02402	DEOKIPOM_03631	NBEKKDMD_03504	PAAEIIJO_02508	JPJGMMNL_02528	FPKLCHFD_03861	DLBBDGBJ_02010	ILNGHHDL_02856	DPLBEOMI_03093	FFLCOABK_02313	LOMIHHED_00541	OKLMOLAM_02522	JPFECAJI_03227	BANGGAKP_00078	MFFHOGHF_03689	GKMEODHA_00405	GCPNPNKB_00682	AELPEIIH_03776	EAPAJBGE_01333	DKFHCAFL_01907	MGIONAKG_03134	HNFNIFPP_02498	CDEKMIIP_01896	NPKELAPA_00685	CPACMLLJ_02903	ALPHONKN_03941	COGIDPEJ_03620	GILDPHEF_00262	PBDJDDBK_03569
group_1014		NADPH oxidoreductase	34	34	1	1	4546				1025	1025	1025	EONKBIPB_03677	NKAGNAHE_02249	HMGBMJBJ_02555	OJBJKJCE_01910	KOMLIGAC_01033	GFPKFEFB_02259	DEOKIPOM_03777	NBEKKDMD_03639	PAAEIIJO_02362	JPJGMMNL_02664	FPKLCHFD_04011	DLBBDGBJ_02152	ILNGHHDL_02994	DPLBEOMI_02952	FFLCOABK_02170	LOMIHHED_00678	OKLMOLAM_02660	JPFECAJI_03364	BANGGAKP_00222	MFFHOGHF_03833	GKMEODHA_00544	GCPNPNKB_01244	AELPEIIH_03911	EAPAJBGE_01195	DKFHCAFL_02041	MGIONAKG_03644	HNFNIFPP_02618	CDEKMIIP_01755	NPKELAPA_00828	CPACMLLJ_02206	ALPHONKN_04082	COGIDPEJ_03758	GILDPHEF_00076	PBDJDDBK_03699
ppc		Phosphoenolpyruvate carboxylase	34	34	1	1	4635				1868	2684	2562	EONKBIPB_03769	NKAGNAHE_02157	HMGBMJBJ_02462	OJBJKJCE_02005	KOMLIGAC_01126	GFPKFEFB_02166	DEOKIPOM_03871	NBEKKDMD_03733	PAAEIIJO_02269	JPJGMMNL_02759	FPKLCHFD_00018	DLBBDGBJ_02246	ILNGHHDL_03087	DPLBEOMI_02859	FFLCOABK_02076	LOMIHHED_00771	OKLMOLAM_02758	JPFECAJI_03699	BANGGAKP_00317	MFFHOGHF_00031	GKMEODHA_00636	GCPNPNKB_01153	AELPEIIH_00032	EAPAJBGE_01102	DKFHCAFL_02140	MGIONAKG_04279	HNFNIFPP_02712	CDEKMIIP_01663	NPKELAPA_00922	CPACMLLJ_03339	ALPHONKN_00032	COGIDPEJ_00031	GILDPHEF_03775	PBDJDDBK_00032
czcA_1		Cobalt-zinc-cadmium resistance protein CzcA	34	34	1	1	4640				440	3125	2872	EONKBIPB_03772	NKAGNAHE_02154	HMGBMJBJ_02459	OJBJKJCE_02008	KOMLIGAC_01129	GFPKFEFB_02162	DEOKIPOM_03875	NBEKKDMD_03738	PAAEIIJO_02266	JPJGMMNL_02764	FPKLCHFD_00023	DLBBDGBJ_02251	ILNGHHDL_03090	DPLBEOMI_02855	FFLCOABK_02072	LOMIHHED_00776	OKLMOLAM_02763	JPFECAJI_03695	BANGGAKP_00321	MFFHOGHF_00034	GKMEODHA_00639	GCPNPNKB_01150	AELPEIIH_00035	EAPAJBGE_01099	DKFHCAFL_02143	MGIONAKG_04282	HNFNIFPP_02715	CDEKMIIP_01660	NPKELAPA_00926	CPACMLLJ_03336	ALPHONKN_00035	COGIDPEJ_00034	GILDPHEF_03772	PBDJDDBK_00035
yliI		Aldose sugar dehydrogenase YliI	34	34	1	1	4662				296	1172	1146	EONKBIPB_03792	NKAGNAHE_02134	HMGBMJBJ_02439	OJBJKJCE_02028	KOMLIGAC_01149	GFPKFEFB_02142	DEOKIPOM_03895	NBEKKDMD_03758	PAAEIIJO_02246	JPJGMMNL_02784	FPKLCHFD_00043	DLBBDGBJ_02271	ILNGHHDL_03110	DPLBEOMI_02835	FFLCOABK_02052	LOMIHHED_00796	OKLMOLAM_02783	JPFECAJI_03675	BANGGAKP_00341	MFFHOGHF_00054	GKMEODHA_00659	GCPNPNKB_01130	AELPEIIH_00055	EAPAJBGE_01079	DKFHCAFL_02163	MGIONAKG_04302	HNFNIFPP_02735	CDEKMIIP_01640	NPKELAPA_00946	CPACMLLJ_03316	ALPHONKN_00055	COGIDPEJ_00054	GILDPHEF_03752	PBDJDDBK_00055
group_1022		hypothetical protein	34	34	1	1	4692				1826	1826	1826	EONKBIPB_03819	NKAGNAHE_02106	HMGBMJBJ_02412	OJBJKJCE_02055	KOMLIGAC_01176	GFPKFEFB_02115	DEOKIPOM_03922	NBEKKDMD_03785	PAAEIIJO_02219	JPJGMMNL_02811	FPKLCHFD_00070	DLBBDGBJ_02298	ILNGHHDL_03137	DPLBEOMI_02808	FFLCOABK_02025	LOMIHHED_00823	OKLMOLAM_02811	JPFECAJI_03648	BANGGAKP_00368	MFFHOGHF_00081	GKMEODHA_00686	GCPNPNKB_01103	AELPEIIH_00082	EAPAJBGE_01052	DKFHCAFL_02190	MGIONAKG_04329	HNFNIFPP_02777	CDEKMIIP_01613	NPKELAPA_00973	CPACMLLJ_01860	ALPHONKN_00082	COGIDPEJ_00081	GILDPHEF_03724	PBDJDDBK_00082
dtd		D-aminoacyl-tRNA deacylase	34	34	1	1	4742				443	443	443	EONKBIPB_03833	NKAGNAHE_02092	HMGBMJBJ_02398	OJBJKJCE_02069	KOMLIGAC_01190	GFPKFEFB_02101	DEOKIPOM_03936	NBEKKDMD_03799	PAAEIIJO_02205	JPJGMMNL_02825	FPKLCHFD_00084	DLBBDGBJ_02312	ILNGHHDL_03151	DPLBEOMI_02794	FFLCOABK_02011	LOMIHHED_00837	OKLMOLAM_02825	JPFECAJI_03634	BANGGAKP_00382	MFFHOGHF_00095	GKMEODHA_00700	GCPNPNKB_01089	AELPEIIH_00096	EAPAJBGE_01038	DKFHCAFL_02208	MGIONAKG_04343	HNFNIFPP_02791	CDEKMIIP_01599	NPKELAPA_00987	CPACMLLJ_01874	ALPHONKN_00123	COGIDPEJ_00098	GILDPHEF_03710	PBDJDDBK_00100
group_103		Baeyer-Villiger monooxygenase	34	34	1	1	2293				428	1538	1305	EONKBIPB_02472	NKAGNAHE_03360	HMGBMJBJ_03619	OJBJKJCE_00643	KOMLIGAC_03871	GFPKFEFB_03381	DEOKIPOM_02661	NBEKKDMD_02542	PAAEIIJO_03492	JPJGMMNL_01564	FPKLCHFD_02891	DLBBDGBJ_01042	ILNGHHDL_01740	DPLBEOMI_04058	FFLCOABK_03290	LOMIHHED_03555	OKLMOLAM_01530	JPFECAJI_04027	BANGGAKP_03043	MFFHOGHF_02708	GKMEODHA_03136	GCPNPNKB_03307	AELPEIIH_02845	EAPAJBGE_02286	DKFHCAFL_00869	MGIONAKG_02166	HNFNIFPP_03881	CDEKMIIP_02944	NPKELAPA_03812	CPACMLLJ_01257	ALPHONKN_02933	COGIDPEJ_01099	GILDPHEF_01265	PBDJDDBK_02532
panS		Pantothenate precursors transporter PanS	34	34	1	1	4672				935	1031	940	EONKBIPB_03800	NKAGNAHE_02126	HMGBMJBJ_02431	OJBJKJCE_02036	KOMLIGAC_01157	GFPKFEFB_02134	DEOKIPOM_03903	NBEKKDMD_03766	PAAEIIJO_02238	JPJGMMNL_02792	FPKLCHFD_00051	DLBBDGBJ_02279	ILNGHHDL_03118	DPLBEOMI_02827	FFLCOABK_02044	LOMIHHED_00804	OKLMOLAM_02791	JPFECAJI_03667	BANGGAKP_00349	MFFHOGHF_00062	GKMEODHA_00667	GCPNPNKB_01122	AELPEIIH_00063	EAPAJBGE_01071	DKFHCAFL_02171	MGIONAKG_04310	HNFNIFPP_02737	CDEKMIIP_01632	NPKELAPA_00954	CPACMLLJ_03308	ALPHONKN_00063	COGIDPEJ_00062	GILDPHEF_03744	PBDJDDBK_00063
murC		UDP-N-acetylmuramate--L-alanine ligase	34	34	1	1	4825				1310	1448	1443	EONKBIPB_00051	NKAGNAHE_02036	HMGBMJBJ_02348	OJBJKJCE_02126	KOMLIGAC_01240	GFPKFEFB_02050	DEOKIPOM_03986	NBEKKDMD_03849	PAAEIIJO_02155	JPJGMMNL_02876	FPKLCHFD_00135	DLBBDGBJ_02363	ILNGHHDL_03201	DPLBEOMI_02744	FFLCOABK_01959	LOMIHHED_00888	OKLMOLAM_02877	JPFECAJI_03584	BANGGAKP_00436	MFFHOGHF_00150	GKMEODHA_00750	GCPNPNKB_01039	AELPEIIH_00146	EAPAJBGE_00988	DKFHCAFL_02271	MGIONAKG_03717	HNFNIFPP_02841	CDEKMIIP_01548	NPKELAPA_01037	CPACMLLJ_01924	ALPHONKN_00174	COGIDPEJ_03511	GILDPHEF_03663	PBDJDDBK_00147
group_1089		hypothetical protein	34	34	1	1	4835				272	272	272	EONKBIPB_00021	NKAGNAHE_02026	HMGBMJBJ_02338	OJBJKJCE_02136	KOMLIGAC_01250	GFPKFEFB_02040	DEOKIPOM_03996	NBEKKDMD_03859	PAAEIIJO_02145	JPJGMMNL_02886	FPKLCHFD_00145	DLBBDGBJ_02373	ILNGHHDL_03211	DPLBEOMI_02734	FFLCOABK_01949	LOMIHHED_00898	OKLMOLAM_02887	JPFECAJI_03574	BANGGAKP_00446	MFFHOGHF_00160	GKMEODHA_00760	GCPNPNKB_01029	AELPEIIH_00156	EAPAJBGE_00978	DKFHCAFL_02281	MGIONAKG_03727	HNFNIFPP_02851	CDEKMIIP_01538	NPKELAPA_01047	CPACMLLJ_01934	ALPHONKN_00184	COGIDPEJ_03501	GILDPHEF_03653	PBDJDDBK_00157
allA		Ureidoglycolate lyase	34	34	1	1	4797				503	503	503	EONKBIPB_00029	NKAGNAHE_02059	HMGBMJBJ_02373	OJBJKJCE_02104	KOMLIGAC_01215	GFPKFEFB_02076	DEOKIPOM_03961	NBEKKDMD_03824	PAAEIIJO_02177	JPJGMMNL_02850	FPKLCHFD_00109	DLBBDGBJ_02338	ILNGHHDL_03179	DPLBEOMI_02769	FFLCOABK_01986	LOMIHHED_00862	OKLMOLAM_02851	JPFECAJI_03609	BANGGAKP_00412	MFFHOGHF_00127	GKMEODHA_00728	GCPNPNKB_01064	AELPEIIH_00121	EAPAJBGE_01013	DKFHCAFL_02249	MGIONAKG_03691	HNFNIFPP_02816	CDEKMIIP_01571	NPKELAPA_01012	CPACMLLJ_01899	ALPHONKN_00148	COGIDPEJ_03534	GILDPHEF_03685	PBDJDDBK_00125
group_1093		hypothetical protein	34	34	1	1	4812				1193	1193	1193	EONKBIPB_00041	NKAGNAHE_02047	HMGBMJBJ_02361	OJBJKJCE_02116	KOMLIGAC_01227	GFPKFEFB_02063	DEOKIPOM_03973	NBEKKDMD_03836	PAAEIIJO_02165	JPJGMMNL_02863	FPKLCHFD_00122	DLBBDGBJ_02350	ILNGHHDL_03191	DPLBEOMI_02757	FFLCOABK_01973	LOMIHHED_00875	OKLMOLAM_02864	JPFECAJI_03597	BANGGAKP_00424	MFFHOGHF_00139	GKMEODHA_00740	GCPNPNKB_01052	AELPEIIH_00133	EAPAJBGE_01001	DKFHCAFL_02261	MGIONAKG_03703	HNFNIFPP_02828	CDEKMIIP_01559	NPKELAPA_01024	CPACMLLJ_01911	ALPHONKN_00160	COGIDPEJ_03522	GILDPHEF_03673	PBDJDDBK_00137
rsmE_1		hypothetical protein	34	34	1	1	4927				605	707	704	EONKBIPB_00079	NKAGNAHE_02012	HMGBMJBJ_02323	OJBJKJCE_02154	KOMLIGAC_01265	GFPKFEFB_02025	DEOKIPOM_04011	NBEKKDMD_03874	PAAEIIJO_02130	JPJGMMNL_02901	FPKLCHFD_00160	DLBBDGBJ_02388	ILNGHHDL_03229	DPLBEOMI_02719	FFLCOABK_01934	LOMIHHED_00913	OKLMOLAM_02902	JPFECAJI_03559	BANGGAKP_00463	MFFHOGHF_00176	GKMEODHA_00778	GCPNPNKB_01014	AELPEIIH_00171	EAPAJBGE_00963	DKFHCAFL_02296	MGIONAKG_03742	HNFNIFPP_02866	CDEKMIIP_01520	NPKELAPA_01063	CPACMLLJ_01949	ALPHONKN_00199	COGIDPEJ_03486	GILDPHEF_03639	PBDJDDBK_00173
sttH		Streptothricin hydrolase	34	34	1	1	4920				542	542	542	EONKBIPB_00083	NKAGNAHE_02008	HMGBMJBJ_02319	OJBJKJCE_02158	KOMLIGAC_01269	GFPKFEFB_02021	DEOKIPOM_04015	NBEKKDMD_03878	PAAEIIJO_02124	JPJGMMNL_02905	FPKLCHFD_00164	DLBBDGBJ_02392	ILNGHHDL_03233	DPLBEOMI_02715	FFLCOABK_01930	LOMIHHED_00917	OKLMOLAM_02906	JPFECAJI_03555	BANGGAKP_00467	MFFHOGHF_00180	GKMEODHA_00782	GCPNPNKB_01010	AELPEIIH_00175	EAPAJBGE_00959	DKFHCAFL_02300	MGIONAKG_03746	HNFNIFPP_02870	CDEKMIIP_01516	NPKELAPA_01067	CPACMLLJ_01953	ALPHONKN_00203	COGIDPEJ_03482	GILDPHEF_03634	PBDJDDBK_00177
group_1102		hypothetical protein	34	34	1	1	671				821	1082	1074	EONKBIPB_00212	NKAGNAHE_01880	HMGBMJBJ_02165	OJBJKJCE_02288	KOMLIGAC_01420	GFPKFEFB_01868	DEOKIPOM_00080	NBEKKDMD_00080	PAAEIIJO_01991	JPJGMMNL_03061	FPKLCHFD_00315	DLBBDGBJ_02545	ILNGHHDL_03362	DPLBEOMI_02560	FFLCOABK_01774	LOMIHHED_01077	OKLMOLAM_03069	JPFECAJI_00100	BANGGAKP_00597	MFFHOGHF_00309	GKMEODHA_00917	GCPNPNKB_01696	AELPEIIH_00331	EAPAJBGE_00808	DKFHCAFL_02432	MGIONAKG_03899	HNFNIFPP_03001	CDEKMIIP_01386	NPKELAPA_01221	CPACMLLJ_02154	ALPHONKN_00366	COGIDPEJ_03346	GILDPHEF_03501	PBDJDDBK_00303
gltR_1		HTH-type transcriptional regulator GltR	34	34	1	1	737				800	866	864	EONKBIPB_00270	NKAGNAHE_01824	HMGBMJBJ_02106	OJBJKJCE_02346	KOMLIGAC_01479	GFPKFEFB_01808	DEOKIPOM_00140	NBEKKDMD_00139	PAAEIIJO_01932	JPJGMMNL_03121	FPKLCHFD_00375	DLBBDGBJ_02606	ILNGHHDL_03420	DPLBEOMI_02500	FFLCOABK_01715	LOMIHHED_01137	OKLMOLAM_03128	JPFECAJI_00160	BANGGAKP_00656	MFFHOGHF_00366	GKMEODHA_00975	GCPNPNKB_01755	AELPEIIH_00390	EAPAJBGE_00749	DKFHCAFL_02489	MGIONAKG_03958	HNFNIFPP_03061	CDEKMIIP_01327	NPKELAPA_01281	CPACMLLJ_02095	ALPHONKN_00426	COGIDPEJ_03289	GILDPHEF_03443	PBDJDDBK_00360
group_1109		hypothetical protein	34	34	1	1	819				290	290	290	EONKBIPB_00343	NKAGNAHE_01748	HMGBMJBJ_02030	OJBJKJCE_02419	KOMLIGAC_01555	GFPKFEFB_01732	DEOKIPOM_00216	NBEKKDMD_00215	PAAEIIJO_01857	JPJGMMNL_03197	FPKLCHFD_00452	DLBBDGBJ_02682	ILNGHHDL_03493	DPLBEOMI_02424	FFLCOABK_01639	LOMIHHED_01214	OKLMOLAM_03204	JPFECAJI_00235	BANGGAKP_00735	MFFHOGHF_00441	GKMEODHA_01048	GCPNPNKB_01831	AELPEIIH_00466	EAPAJBGE_00673	DKFHCAFL_02564	MGIONAKG_04035	HNFNIFPP_03137	CDEKMIIP_01253	NPKELAPA_01358	CPACMLLJ_02019	ALPHONKN_00502	COGIDPEJ_03215	GILDPHEF_03371	PBDJDDBK_00435
group_1110		hypothetical protein	34	34	1	1	834				437	692	678	EONKBIPB_00358	NKAGNAHE_01732	HMGBMJBJ_02015	OJBJKJCE_02434	KOMLIGAC_01570	GFPKFEFB_01717	DEOKIPOM_00231	NBEKKDMD_00232	PAAEIIJO_01841	JPJGMMNL_03212	FPKLCHFD_00467	DLBBDGBJ_02697	ILNGHHDL_03508	DPLBEOMI_02409	FFLCOABK_01624	LOMIHHED_01232	OKLMOLAM_03219	JPFECAJI_00250	BANGGAKP_00750	MFFHOGHF_00457	GKMEODHA_01063	GCPNPNKB_01846	AELPEIIH_00481	EAPAJBGE_00658	DKFHCAFL_02579	MGIONAKG_04050	HNFNIFPP_03152	CDEKMIIP_01238	NPKELAPA_01373	CPACMLLJ_03647	ALPHONKN_00517	COGIDPEJ_03200	GILDPHEF_03356	PBDJDDBK_00450
group_1111		NAD(P)H dehydrogenase (quinone)	34	34	1	1	841				593	593	593	EONKBIPB_00364	NKAGNAHE_01726	HMGBMJBJ_02009	OJBJKJCE_02440	KOMLIGAC_01576	GFPKFEFB_01711	DEOKIPOM_00237	NBEKKDMD_00238	PAAEIIJO_01835	JPJGMMNL_03218	FPKLCHFD_00473	DLBBDGBJ_02703	ILNGHHDL_03514	DPLBEOMI_02402	FFLCOABK_01618	LOMIHHED_01238	OKLMOLAM_03225	JPFECAJI_00256	BANGGAKP_00756	MFFHOGHF_00463	GKMEODHA_01069	GCPNPNKB_01850	AELPEIIH_00487	EAPAJBGE_00652	DKFHCAFL_02585	MGIONAKG_04056	HNFNIFPP_03158	CDEKMIIP_01232	NPKELAPA_01379	CPACMLLJ_03641	ALPHONKN_00523	COGIDPEJ_03194	GILDPHEF_03350	PBDJDDBK_00456
mnmC		tRNA 5-methylaminomethyl-2-thiouridine biosynthesis bifunctional protein MnmC	34	34	1	1	900				1871	1871	1871	EONKBIPB_00428	NKAGNAHE_01672	HMGBMJBJ_01945	OJBJKJCE_02504	KOMLIGAC_01640	GFPKFEFB_01647	DEOKIPOM_00302	NBEKKDMD_00302	PAAEIIJO_01771	JPJGMMNL_03282	FPKLCHFD_00537	DLBBDGBJ_02767	ILNGHHDL_03578	DPLBEOMI_02338	FFLCOABK_01554	LOMIHHED_01303	OKLMOLAM_03289	JPFECAJI_00320	BANGGAKP_00821	MFFHOGHF_00527	GKMEODHA_01133	GCPNPNKB_02994	AELPEIIH_00551	EAPAJBGE_00588	DKFHCAFL_02649	MGIONAKG_04120	HNFNIFPP_03222	CDEKMIIP_01168	NPKELAPA_01443	CPACMLLJ_03443	ALPHONKN_00587	COGIDPEJ_03091	GILDPHEF_03286	PBDJDDBK_00523
fadJ_1		Fatty acid oxidation complex subunit alpha	34	34	1	1	1024				1625	2135	2120	EONKBIPB_00502	NKAGNAHE_01603	HMGBMJBJ_01871	OJBJKJCE_02578	KOMLIGAC_01714	GFPKFEFB_01573	DEOKIPOM_00376	NBEKKDMD_00379	PAAEIIJO_01695	JPJGMMNL_03359	FPKLCHFD_00611	DLBBDGBJ_02844	ILNGHHDL_03652	DPLBEOMI_02261	FFLCOABK_01480	LOMIHHED_01380	OKLMOLAM_03364	JPFECAJI_00394	BANGGAKP_00892	MFFHOGHF_00604	GKMEODHA_01207	GCPNPNKB_02920	AELPEIIH_00625	EAPAJBGE_00514	DKFHCAFL_02717	MGIONAKG_04197	HNFNIFPP_03299	CDEKMIIP_01093	NPKELAPA_01520	CPACMLLJ_03186	ALPHONKN_00662	COGIDPEJ_03015	GILDPHEF_03215	PBDJDDBK_00633
group_1118		hypothetical protein	34	34	1	1	1062				356	356	356	EONKBIPB_00536	NKAGNAHE_01572	HMGBMJBJ_01840	OJBJKJCE_02612	KOMLIGAC_01745	GFPKFEFB_01542	DEOKIPOM_00407	NBEKKDMD_00411	PAAEIIJO_01664	JPJGMMNL_03391	FPKLCHFD_00644	DLBBDGBJ_02875	ILNGHHDL_03686	DPLBEOMI_02230	FFLCOABK_01448	LOMIHHED_01412	OKLMOLAM_03399	JPFECAJI_00426	BANGGAKP_00923	MFFHOGHF_00635	GKMEODHA_01241	GCPNPNKB_02889	AELPEIIH_00656	EAPAJBGE_00483	DKFHCAFL_02748	MGIONAKG_04228	HNFNIFPP_03330	CDEKMIIP_01058	NPKELAPA_01551	CPACMLLJ_03416	ALPHONKN_00693	COGIDPEJ_02984	GILDPHEF_03184	PBDJDDBK_00664
group_1123		hypothetical protein	34	34	1	1	1187				368	368	368	EONKBIPB_00603	NKAGNAHE_01502	HMGBMJBJ_01718	OJBJKJCE_02677	KOMLIGAC_01867	GFPKFEFB_01468	DEOKIPOM_00533	NBEKKDMD_00486	PAAEIIJO_01574	JPJGMMNL_03516	FPKLCHFD_00769	DLBBDGBJ_03000	ILNGHHDL_03751	DPLBEOMI_02105	FFLCOABK_01321	LOMIHHED_01485	OKLMOLAM_03526	JPFECAJI_00551	BANGGAKP_00989	MFFHOGHF_00725	GKMEODHA_01306	GCPNPNKB_03141	AELPEIIH_00781	EAPAJBGE_00359	DKFHCAFL_02814	MGIONAKG_00036	HNFNIFPP_01945	CDEKMIIP_00992	NPKELAPA_01676	CPACMLLJ_02840	ALPHONKN_00761	COGIDPEJ_02919	GILDPHEF_03120	PBDJDDBK_00730
cmpR_1		HTH-type transcriptional activator CmpR	34	34	1	1	1200				692	884	867	EONKBIPB_00615	NKAGNAHE_01490	HMGBMJBJ_01706	OJBJKJCE_02689	KOMLIGAC_01879	GFPKFEFB_01456	DEOKIPOM_00545	NBEKKDMD_00498	PAAEIIJO_01561	JPJGMMNL_03528	FPKLCHFD_00781	DLBBDGBJ_03012	ILNGHHDL_03763	DPLBEOMI_02093	FFLCOABK_01309	LOMIHHED_01497	OKLMOLAM_03538	JPFECAJI_00563	BANGGAKP_01059	MFFHOGHF_00738	GKMEODHA_01318	GCPNPNKB_03126	AELPEIIH_00793	EAPAJBGE_00347	DKFHCAFL_02826	MGIONAKG_00048	HNFNIFPP_01932	CDEKMIIP_00980	NPKELAPA_01688	CPACMLLJ_02852	ALPHONKN_00773	COGIDPEJ_02907	GILDPHEF_03108	PBDJDDBK_00742
group_1126		hypothetical protein	34	34	1	1	1257				290	1655	1576	EONKBIPB_00667	NKAGNAHE_01440	HMGBMJBJ_01655	OJBJKJCE_02741	KOMLIGAC_01930	GFPKFEFB_01404	DEOKIPOM_00598	NBEKKDMD_00550	PAAEIIJO_01510	JPJGMMNL_03580	FPKLCHFD_00833	DLBBDGBJ_03064	ILNGHHDL_00002	DPLBEOMI_02042	FFLCOABK_01258	LOMIHHED_01551	OKLMOLAM_03590	JPFECAJI_00617	BANGGAKP_01114	MFFHOGHF_00789	GKMEODHA_01370	GCPNPNKB_03057	AELPEIIH_00844	EAPAJBGE_00296	DKFHCAFL_02880	MGIONAKG_00099	HNFNIFPP_01881	CDEKMIIP_00928	NPKELAPA_01740	CPACMLLJ_01275	ALPHONKN_00824	COGIDPEJ_02856	GILDPHEF_03058	PBDJDDBK_00794
pld		hypothetical protein	34	34	1	1	1279				929	1763	1738	EONKBIPB_00685	NKAGNAHE_01420	HMGBMJBJ_01637	OJBJKJCE_02759	KOMLIGAC_01948	GFPKFEFB_01386	DEOKIPOM_00616	NBEKKDMD_00568	PAAEIIJO_01492	JPJGMMNL_03598	FPKLCHFD_00851	DLBBDGBJ_03086	ILNGHHDL_00020	DPLBEOMI_02021	FFLCOABK_01240	LOMIHHED_01569	OKLMOLAM_03608	JPFECAJI_00635	BANGGAKP_01133	MFFHOGHF_00807	GKMEODHA_01388	GCPNPNKB_03039	AELPEIIH_00862	EAPAJBGE_00278	DKFHCAFL_02898	MGIONAKG_00117	HNFNIFPP_01863	CDEKMIIP_00909	NPKELAPA_01762	CPACMLLJ_01293	ALPHONKN_00844	COGIDPEJ_02836	GILDPHEF_03040	PBDJDDBK_00812
group_1138		hypothetical protein	34	34	1	1	5004				380	380	380	EONKBIPB_00742	NKAGNAHE_01353	HMGBMJBJ_01577	OJBJKJCE_02815	KOMLIGAC_02008	GFPKFEFB_01324	DEOKIPOM_00679	NBEKKDMD_00631	PAAEIIJO_01429	JPJGMMNL_03659	FPKLCHFD_00913	DLBBDGBJ_03148	ILNGHHDL_00076	DPLBEOMI_01960	FFLCOABK_01176	LOMIHHED_01632	OKLMOLAM_03669	JPFECAJI_00697	BANGGAKP_01191	MFFHOGHF_00870	GKMEODHA_01444	GCPNPNKB_02169	AELPEIIH_00922	EAPAJBGE_00218	DKFHCAFL_02955	MGIONAKG_00180	HNFNIFPP_01802	CDEKMIIP_00855	NPKELAPA_01824	CPACMLLJ_01353	ALPHONKN_00907	COGIDPEJ_02775	GILDPHEF_02984	PBDJDDBK_00869
lepA		Elongation factor 4	34	34	1	1	5091				1037	1817	1794	EONKBIPB_00809	NKAGNAHE_01284	HMGBMJBJ_01510	OJBJKJCE_02882	KOMLIGAC_02075	GFPKFEFB_01257	DEOKIPOM_00748	NBEKKDMD_00699	PAAEIIJO_01362	JPJGMMNL_03727	FPKLCHFD_00982	DLBBDGBJ_03217	ILNGHHDL_00143	DPLBEOMI_01891	FFLCOABK_01108	LOMIHHED_01700	OKLMOLAM_03740	JPFECAJI_00765	BANGGAKP_01260	MFFHOGHF_00937	GKMEODHA_01511	GCPNPNKB_02236	AELPEIIH_00989	EAPAJBGE_00151	DKFHCAFL_03022	MGIONAKG_00247	HNFNIFPP_01735	CDEKMIIP_00788	NPKELAPA_01892	CPACMLLJ_01420	ALPHONKN_00975	COGIDPEJ_02673	GILDPHEF_02917	PBDJDDBK_00936
pdxJ		Pyridoxine 5'-phosphate synthase	34	34	1	1	5098				455	725	701	EONKBIPB_00816	NKAGNAHE_01277	HMGBMJBJ_01503	OJBJKJCE_02889	KOMLIGAC_02082	GFPKFEFB_01250	DEOKIPOM_00755	NBEKKDMD_00706	PAAEIIJO_01355	JPJGMMNL_03734	FPKLCHFD_00989	DLBBDGBJ_03224	ILNGHHDL_00150	DPLBEOMI_01884	FFLCOABK_01101	LOMIHHED_01707	OKLMOLAM_03748	JPFECAJI_00772	BANGGAKP_01267	MFFHOGHF_00944	GKMEODHA_01518	GCPNPNKB_02243	AELPEIIH_00996	EAPAJBGE_00144	DKFHCAFL_03029	MGIONAKG_00254	HNFNIFPP_01728	CDEKMIIP_00781	NPKELAPA_01899	CPACMLLJ_01427	ALPHONKN_00982	COGIDPEJ_02666	GILDPHEF_02910	PBDJDDBK_00943
phrB		Deoxyribodipyrimidine photo-lyase	34	34	1	1	5132				1442	1442	1442	EONKBIPB_00847	NKAGNAHE_01244	HMGBMJBJ_01472	OJBJKJCE_02921	KOMLIGAC_02113	GFPKFEFB_01219	DEOKIPOM_00787	NBEKKDMD_00737	PAAEIIJO_01324	JPJGMMNL_03765	FPKLCHFD_01021	DLBBDGBJ_03256	ILNGHHDL_00181	DPLBEOMI_01853	FFLCOABK_01070	LOMIHHED_01739	OKLMOLAM_03781	JPFECAJI_00803	BANGGAKP_01300	MFFHOGHF_00975	GKMEODHA_01549	GCPNPNKB_02274	AELPEIIH_01027	EAPAJBGE_00113	DKFHCAFL_03060	MGIONAKG_00287	HNFNIFPP_01697	CDEKMIIP_00750	NPKELAPA_01930	CPACMLLJ_01458	ALPHONKN_01013	COGIDPEJ_02633	GILDPHEF_02877	PBDJDDBK_00974
group_1147		hypothetical protein	34	34	1	1	5173				704	704	704	EONKBIPB_00868	NKAGNAHE_01222	HMGBMJBJ_01451	OJBJKJCE_02942	KOMLIGAC_02134	GFPKFEFB_01196	DEOKIPOM_00808	NBEKKDMD_00759	PAAEIIJO_01303	JPJGMMNL_03786	FPKLCHFD_01043	DLBBDGBJ_03277	ILNGHHDL_00202	DPLBEOMI_01832	FFLCOABK_01048	LOMIHHED_01762	OKLMOLAM_03803	JPFECAJI_00825	BANGGAKP_01331	MFFHOGHF_00996	GKMEODHA_01570	GCPNPNKB_02295	AELPEIIH_01048	EAPAJBGE_00092	DKFHCAFL_03088	MGIONAKG_00308	HNFNIFPP_01676	CDEKMIIP_00729	NPKELAPA_01951	CPACMLLJ_01479	ALPHONKN_01084	COGIDPEJ_02611	GILDPHEF_02856	PBDJDDBK_01002
group_1164		hypothetical protein	34	34	1	1	5322				812	1247	1232	EONKBIPB_00968	NKAGNAHE_01147	HMGBMJBJ_01379	OJBJKJCE_03043	KOMLIGAC_02206	GFPKFEFB_01123	DEOKIPOM_00882	NBEKKDMD_00833	PAAEIIJO_01232	JPJGMMNL_03859	FPKLCHFD_01117	DLBBDGBJ_03353	ILNGHHDL_00302	DPLBEOMI_01753	FFLCOABK_00975	LOMIHHED_01836	OKLMOLAM_03881	JPFECAJI_00898	BANGGAKP_01411	MFFHOGHF_01067	GKMEODHA_01672	GCPNPNKB_02367	AELPEIIH_01120	EAPAJBGE_00020	DKFHCAFL_03178	MGIONAKG_00381	HNFNIFPP_01605	CDEKMIIP_00627	NPKELAPA_02025	CPACMLLJ_01551	ALPHONKN_01156	COGIDPEJ_02522	GILDPHEF_02783	PBDJDDBK_01092
ampC		Beta-lactamase	34	34	1	1	5330				1151	1151	1151	EONKBIPB_00973	NKAGNAHE_01142	HMGBMJBJ_01373	OJBJKJCE_03048	KOMLIGAC_02212	GFPKFEFB_01117	DEOKIPOM_00888	NBEKKDMD_00839	PAAEIIJO_01227	JPJGMMNL_03865	FPKLCHFD_01124	DLBBDGBJ_03359	ILNGHHDL_00307	DPLBEOMI_01747	FFLCOABK_00969	LOMIHHED_01842	OKLMOLAM_03887	JPFECAJI_00904	BANGGAKP_01416	MFFHOGHF_01072	GKMEODHA_01677	GCPNPNKB_02373	AELPEIIH_01126	EAPAJBGE_00014	DKFHCAFL_03183	MGIONAKG_00387	HNFNIFPP_01600	CDEKMIIP_00622	NPKELAPA_02031	CPACMLLJ_01557	ALPHONKN_01161	COGIDPEJ_02516	GILDPHEF_02778	PBDJDDBK_01097
group_1172		hypothetical protein	34	34	1	1	7429				482	485	484	EONKBIPB_01088	NKAGNAHE_01099	HMGBMJBJ_03743	OJBJKJCE_03168	KOMLIGAC_02321	GFPKFEFB_03495	DEOKIPOM_02547	NBEKKDMD_00950	PAAEIIJO_01116	JPJGMMNL_01450	FPKLCHFD_02775	DLBBDGBJ_00927	ILNGHHDL_00352	DPLBEOMI_00097	FFLCOABK_03404	LOMIHHED_01953	OKLMOLAM_03999	JPFECAJI_02520	BANGGAKP_01533	MFFHOGHF_01191	GKMEODHA_01722	GCPNPNKB_03188	AELPEIIH_02722	EAPAJBGE_03845	DKFHCAFL_03230	MGIONAKG_02050	HNFNIFPP_03998	CDEKMIIP_00575	NPKELAPA_03696	CPACMLLJ_02731	ALPHONKN_01273	COGIDPEJ_02473	GILDPHEF_02735	PBDJDDBK_01143
rlhA		23S rRNA 5-hydroxycytidine synthase	34	34	1	1	7397				1061	1370	1360	EONKBIPB_01117	NKAGNAHE_01072	HMGBMJBJ_03772	OJBJKJCE_03197	KOMLIGAC_02350	GFPKFEFB_03524	DEOKIPOM_02518	NBEKKDMD_00980	PAAEIIJO_01009	JPJGMMNL_01421	FPKLCHFD_02746	DLBBDGBJ_00898	ILNGHHDL_00381	DPLBEOMI_00127	FFLCOABK_03433	LOMIHHED_01983	OKLMOLAM_04029	JPFECAJI_02491	BANGGAKP_01560	MFFHOGHF_01298	GKMEODHA_01751	GCPNPNKB_03217	AELPEIIH_02693	EAPAJBGE_03816	DKFHCAFL_03257	MGIONAKG_02021	HNFNIFPP_00018	CDEKMIIP_00546	NPKELAPA_03666	CPACMLLJ_02760	ALPHONKN_01302	COGIDPEJ_02445	GILDPHEF_02634	PBDJDDBK_01170
epsE_3		hypothetical protein	34	34	1	1	7388				1094	1757	1719	EONKBIPB_01123	NKAGNAHE_01066	HMGBMJBJ_03778	OJBJKJCE_03203	KOMLIGAC_02356	GFPKFEFB_03530	DEOKIPOM_02511	NBEKKDMD_00986	PAAEIIJO_01003	JPJGMMNL_01415	FPKLCHFD_02739	DLBBDGBJ_00892	ILNGHHDL_00387	DPLBEOMI_00133	FFLCOABK_03439	LOMIHHED_01989	OKLMOLAM_04036	JPFECAJI_02485	BANGGAKP_01566	MFFHOGHF_01304	GKMEODHA_01757	GCPNPNKB_03223	AELPEIIH_02687	EAPAJBGE_03810	DKFHCAFL_03263	MGIONAKG_02015	HNFNIFPP_00024	CDEKMIIP_00540	NPKELAPA_03660	CPACMLLJ_02766	ALPHONKN_01308	COGIDPEJ_02439	GILDPHEF_02628	PBDJDDBK_01178
group_1179		hypothetical protein	34	34	1	1	7318				884	1103	1096	EONKBIPB_01168	NKAGNAHE_01015	HMGBMJBJ_03823	OJBJKJCE_03248	KOMLIGAC_02449	GFPKFEFB_03624	DEOKIPOM_02415	NBEKKDMD_01082	PAAEIIJO_00958	JPJGMMNL_01322	FPKLCHFD_02642	DLBBDGBJ_00797	ILNGHHDL_00432	DPLBEOMI_00229	FFLCOABK_03534	LOMIHHED_02083	OKLMOLAM_04132	JPFECAJI_02440	BANGGAKP_01617	MFFHOGHF_01349	GKMEODHA_01802	GCPNPNKB_00576	AELPEIIH_02642	EAPAJBGE_03717	DKFHCAFL_03361	MGIONAKG_01921	HNFNIFPP_00069	CDEKMIIP_00495	NPKELAPA_03565	CPACMLLJ_03517	ALPHONKN_01355	COGIDPEJ_02389	GILDPHEF_02583	PBDJDDBK_01272
group_1190		hypothetical protein	34	34	1	1	7213				992	1202	1194	EONKBIPB_01232	NKAGNAHE_00959	HMGBMJBJ_03881	OJBJKJCE_03320	KOMLIGAC_02505	GFPKFEFB_03682	DEOKIPOM_02357	NBEKKDMD_01140	PAAEIIJO_00901	JPJGMMNL_01265	FPKLCHFD_02584	DLBBDGBJ_00740	ILNGHHDL_00502	DPLBEOMI_00286	FFLCOABK_03592	LOMIHHED_02143	OKLMOLAM_04191	JPFECAJI_02380	BANGGAKP_01696	MFFHOGHF_01406	GKMEODHA_01912	GCPNPNKB_00522	AELPEIIH_02586	EAPAJBGE_03661	DKFHCAFL_03431	MGIONAKG_01865	HNFNIFPP_00128	CDEKMIIP_00428	NPKELAPA_03509	CPACMLLJ_02386	ALPHONKN_01412	COGIDPEJ_02338	GILDPHEF_02517	PBDJDDBK_01341
prmC		Release factor glutamine methyltransferase	34	34	1	1	7167				815	821	819	EONKBIPB_01276	NKAGNAHE_00915	HMGBMJBJ_03925	OJBJKJCE_03364	KOMLIGAC_02549	GFPKFEFB_03726	DEOKIPOM_02311	NBEKKDMD_01184	PAAEIIJO_00856	JPJGMMNL_01220	FPKLCHFD_02539	DLBBDGBJ_00696	ILNGHHDL_00546	DPLBEOMI_00330	FFLCOABK_03637	LOMIHHED_02187	OKLMOLAM_04236	JPFECAJI_02335	BANGGAKP_01740	MFFHOGHF_01451	GKMEODHA_01956	GCPNPNKB_00478	AELPEIIH_02542	EAPAJBGE_03617	DKFHCAFL_03475	MGIONAKG_01820	HNFNIFPP_00172	CDEKMIIP_00384	NPKELAPA_03463	CPACMLLJ_02430	ALPHONKN_01456	COGIDPEJ_02294	GILDPHEF_02473	PBDJDDBK_01385
group_1193		hypothetical protein	34	34	1	1	7166				1028	1028	1028	EONKBIPB_01279	NKAGNAHE_00914	HMGBMJBJ_03926	OJBJKJCE_03367	KOMLIGAC_02550	GFPKFEFB_03727	DEOKIPOM_02310	NBEKKDMD_01185	PAAEIIJO_00855	JPJGMMNL_01219	FPKLCHFD_02538	DLBBDGBJ_00695	ILNGHHDL_00549	DPLBEOMI_00331	FFLCOABK_03638	LOMIHHED_02188	OKLMOLAM_04237	JPFECAJI_02334	BANGGAKP_01741	MFFHOGHF_01452	GKMEODHA_01959	GCPNPNKB_00477	AELPEIIH_02541	EAPAJBGE_03616	DKFHCAFL_03478	MGIONAKG_01819	HNFNIFPP_00173	CDEKMIIP_00381	NPKELAPA_03462	CPACMLLJ_02431	ALPHONKN_01457	COGIDPEJ_02293	GILDPHEF_02472	PBDJDDBK_01388
kdpE		KDP operon transcriptional regulatory protein KdpE	34	34	1	1	7145				716	716	716	EONKBIPB_01292	NKAGNAHE_00899	HMGBMJBJ_03940	OJBJKJCE_03380	KOMLIGAC_02564	GFPKFEFB_03741	DEOKIPOM_02296	NBEKKDMD_01199	PAAEIIJO_00841	JPJGMMNL_01204	FPKLCHFD_02524	DLBBDGBJ_00681	ILNGHHDL_00562	DPLBEOMI_00345	FFLCOABK_03652	LOMIHHED_02202	OKLMOLAM_04252	JPFECAJI_02320	BANGGAKP_01755	MFFHOGHF_01466	GKMEODHA_01972	GCPNPNKB_00463	AELPEIIH_02527	EAPAJBGE_03602	DKFHCAFL_03491	MGIONAKG_01804	HNFNIFPP_00187	CDEKMIIP_00368	NPKELAPA_03445	CPACMLLJ_02445	ALPHONKN_01471	COGIDPEJ_02279	GILDPHEF_02457	PBDJDDBK_01401
rsuA		Ribosomal small subunit pseudouridine synthase A	34	34	1	1	6881				263	704	691	EONKBIPB_01309	NKAGNAHE_00882	HMGBMJBJ_03959	OJBJKJCE_03397	KOMLIGAC_02583	GFPKFEFB_03760	DEOKIPOM_02277	NBEKKDMD_01218	PAAEIIJO_00723	JPJGMMNL_01185	FPKLCHFD_02505	DLBBDGBJ_00662	ILNGHHDL_00579	DPLBEOMI_00365	FFLCOABK_03671	LOMIHHED_02222	OKLMOLAM_04271	JPFECAJI_02300	BANGGAKP_01774	MFFHOGHF_01582	GKMEODHA_01989	GCPNPNKB_00443	AELPEIIH_02508	EAPAJBGE_03583	DKFHCAFL_03508	MGIONAKG_01784	HNFNIFPP_00302	CDEKMIIP_00351	NPKELAPA_03425	CPACMLLJ_03710	ALPHONKN_01540	COGIDPEJ_02262	GILDPHEF_02440	PBDJDDBK_01418
thiM		Hydroxyethylthiazole kinase	34	34	1	1	6837				827	827	827	EONKBIPB_01334	NKAGNAHE_00860	HMGBMJBJ_00018	OJBJKJCE_03422	KOMLIGAC_02607	GFPKFEFB_03785	DEOKIPOM_02253	NBEKKDMD_01245	PAAEIIJO_00696	JPJGMMNL_01161	FPKLCHFD_02481	DLBBDGBJ_00638	ILNGHHDL_00604	DPLBEOMI_00389	FFLCOABK_03695	LOMIHHED_02247	OKLMOLAM_04295	JPFECAJI_02276	BANGGAKP_01800	MFFHOGHF_01606	GKMEODHA_02014	GCPNPNKB_00419	AELPEIIH_02484	EAPAJBGE_03559	DKFHCAFL_03532	MGIONAKG_01760	HNFNIFPP_00326	CDEKMIIP_00323	NPKELAPA_03401	CPACMLLJ_00574	ALPHONKN_01564	COGIDPEJ_02238	GILDPHEF_02416	PBDJDDBK_01441
group_1198		hypothetical protein	34	34	1	1	6824				683	683	683	EONKBIPB_01340	NKAGNAHE_00851	HMGBMJBJ_00024	OJBJKJCE_03428	KOMLIGAC_02613	GFPKFEFB_03791	DEOKIPOM_02247	NBEKKDMD_01252	PAAEIIJO_00690	JPJGMMNL_01155	FPKLCHFD_02475	DLBBDGBJ_00632	ILNGHHDL_00610	DPLBEOMI_00395	FFLCOABK_03701	LOMIHHED_02253	OKLMOLAM_04301	JPFECAJI_02270	BANGGAKP_01806	MFFHOGHF_01612	GKMEODHA_02020	GCPNPNKB_00413	AELPEIIH_02478	EAPAJBGE_03553	DKFHCAFL_03542	MGIONAKG_01754	HNFNIFPP_00332	CDEKMIIP_00317	NPKELAPA_03393	CPACMLLJ_00580	ALPHONKN_01570	COGIDPEJ_02228	GILDPHEF_02406	PBDJDDBK_01451
group_1227		Putative phospholipase A1	34	34	1	1	6489				704	1151	1137	EONKBIPB_01585	NKAGNAHE_00626	HMGBMJBJ_00336	OJBJKJCE_03669	KOMLIGAC_02915	GFPKFEFB_04095	DEOKIPOM_01941	NBEKKDMD_01567	PAAEIIJO_00533	JPJGMMNL_00848	FPKLCHFD_02169	DLBBDGBJ_00329	ILNGHHDL_00852	DPLBEOMI_00700	FFLCOABK_04007	LOMIHHED_02569	OKLMOLAM_00529	JPFECAJI_01957	BANGGAKP_02098	MFFHOGHF_01768	GKMEODHA_02240	GCPNPNKB_00104	AELPEIIH_02165	EAPAJBGE_03252	DKFHCAFL_03699	MGIONAKG_01444	HNFNIFPP_00547	CDEKMIIP_00072	NPKELAPA_03084	CPACMLLJ_00881	ALPHONKN_01844	COGIDPEJ_02005	GILDPHEF_02250	PBDJDDBK_01610
group_1231		hypothetical protein	34	34	1	1	6481				425	680	672	EONKBIPB_01590	NKAGNAHE_00621	HMGBMJBJ_00341	OJBJKJCE_03674	KOMLIGAC_02920	GFPKFEFB_04100	DEOKIPOM_01936	NBEKKDMD_01572	PAAEIIJO_00528	JPJGMMNL_00843	FPKLCHFD_02163	DLBBDGBJ_00324	ILNGHHDL_00857	DPLBEOMI_00705	FFLCOABK_04012	LOMIHHED_02574	OKLMOLAM_00535	JPFECAJI_01952	BANGGAKP_02103	MFFHOGHF_01773	GKMEODHA_02245	GCPNPNKB_00099	AELPEIIH_02160	EAPAJBGE_03247	DKFHCAFL_03704	MGIONAKG_01439	HNFNIFPP_00552	CDEKMIIP_00067	NPKELAPA_03079	CPACMLLJ_00886	ALPHONKN_01849	COGIDPEJ_02000	GILDPHEF_02245	PBDJDDBK_01615
group_1232		hypothetical protein	34	34	1	1	6467				407	407	407	EONKBIPB_01601	NKAGNAHE_00609	HMGBMJBJ_00352	OJBJKJCE_03687	KOMLIGAC_02931	GFPKFEFB_04112	DEOKIPOM_01925	NBEKKDMD_01583	PAAEIIJO_00515	JPJGMMNL_00832	FPKLCHFD_02152	DLBBDGBJ_00313	ILNGHHDL_00868	DPLBEOMI_00717	FFLCOABK_04023	LOMIHHED_02585	OKLMOLAM_00547	JPFECAJI_01940	BANGGAKP_02114	MFFHOGHF_01786	GKMEODHA_02256	GCPNPNKB_00088	AELPEIIH_02149	EAPAJBGE_03236	DKFHCAFL_03715	MGIONAKG_01427	HNFNIFPP_00565	CDEKMIIP_00055	NPKELAPA_03068	CPACMLLJ_00897	ALPHONKN_01860	COGIDPEJ_01989	GILDPHEF_02234	PBDJDDBK_01626
catD_1		3-oxoadipate enol-lactonase 2	34	34	1	1	6449				785	785	785	EONKBIPB_01616	NKAGNAHE_00594	HMGBMJBJ_00367	OJBJKJCE_03702	KOMLIGAC_02946	GFPKFEFB_00104	DEOKIPOM_01910	NBEKKDMD_01598	PAAEIIJO_00499	JPJGMMNL_00817	FPKLCHFD_02138	DLBBDGBJ_00298	ILNGHHDL_00883	DPLBEOMI_00733	FFLCOABK_04038	LOMIHHED_02600	OKLMOLAM_00563	JPFECAJI_01925	BANGGAKP_02129	MFFHOGHF_01801	GKMEODHA_02271	GCPNPNKB_00073	AELPEIIH_02134	EAPAJBGE_03221	DKFHCAFL_03730	MGIONAKG_01412	HNFNIFPP_00580	CDEKMIIP_00040	NPKELAPA_03052	CPACMLLJ_00912	ALPHONKN_01876	COGIDPEJ_01974	GILDPHEF_02219	PBDJDDBK_01641
pcaK_1		4-hydroxybenzoate transporter PcaK	34	34	1	1	6448				1145	1355	1347	EONKBIPB_01617	NKAGNAHE_00593	HMGBMJBJ_00368	OJBJKJCE_03703	KOMLIGAC_02947	GFPKFEFB_00105	DEOKIPOM_01909	NBEKKDMD_01599	PAAEIIJO_00498	JPJGMMNL_00816	FPKLCHFD_02136	DLBBDGBJ_00297	ILNGHHDL_00884	DPLBEOMI_00734	FFLCOABK_04039	LOMIHHED_02601	OKLMOLAM_00564	JPFECAJI_01924	BANGGAKP_02130	MFFHOGHF_01802	GKMEODHA_02272	GCPNPNKB_00072	AELPEIIH_02133	EAPAJBGE_03220	DKFHCAFL_03731	MGIONAKG_01411	HNFNIFPP_00581	CDEKMIIP_00039	NPKELAPA_03051	CPACMLLJ_00913	ALPHONKN_01877	COGIDPEJ_01973	GILDPHEF_02218	PBDJDDBK_01642
group_1238		hypothetical protein	34	34	1	1	6436				413	431	425	EONKBIPB_01627	NKAGNAHE_00583	HMGBMJBJ_00378	OJBJKJCE_03713	KOMLIGAC_02957	GFPKFEFB_00115	DEOKIPOM_01899	NBEKKDMD_01609	PAAEIIJO_00487	JPJGMMNL_00806	FPKLCHFD_02126	DLBBDGBJ_00287	ILNGHHDL_00894	DPLBEOMI_00744	FFLCOABK_04049	LOMIHHED_02611	OKLMOLAM_00574	JPFECAJI_01914	BANGGAKP_02141	MFFHOGHF_01813	GKMEODHA_02282	GCPNPNKB_00062	AELPEIIH_02123	EAPAJBGE_03210	DKFHCAFL_03741	MGIONAKG_01401	HNFNIFPP_00592	CDEKMIIP_00029	NPKELAPA_03041	CPACMLLJ_00923	ALPHONKN_01888	COGIDPEJ_01963	GILDPHEF_02208	PBDJDDBK_01652
leuO		PCP degradation transcriptional activation protein	34	34	1	1	6433				707	920	913	EONKBIPB_01630	NKAGNAHE_00580	HMGBMJBJ_00381	OJBJKJCE_03716	KOMLIGAC_02960	GFPKFEFB_00118	DEOKIPOM_01896	NBEKKDMD_01612	PAAEIIJO_00484	JPJGMMNL_00803	FPKLCHFD_02123	DLBBDGBJ_00284	ILNGHHDL_00897	DPLBEOMI_00747	FFLCOABK_04052	LOMIHHED_02614	OKLMOLAM_00577	JPFECAJI_01911	BANGGAKP_02144	MFFHOGHF_01816	GKMEODHA_02285	GCPNPNKB_00059	AELPEIIH_02120	EAPAJBGE_03207	DKFHCAFL_03744	MGIONAKG_01398	HNFNIFPP_00595	CDEKMIIP_00026	NPKELAPA_03038	CPACMLLJ_00926	ALPHONKN_01891	COGIDPEJ_01960	GILDPHEF_02205	PBDJDDBK_01655
group_1255		hypothetical protein	34	34	1	1	2921				1586	1586	1586	EONKBIPB_01763	NKAGNAHE_00493	HMGBMJBJ_00474	OJBJKJCE_03850	KOMLIGAC_03053	GFPKFEFB_00212	DEOKIPOM_01801	NBEKKDMD_01710	PAAEIIJO_00414	JPJGMMNL_00710	FPKLCHFD_02027	DLBBDGBJ_00189	ILNGHHDL_01031	DPLBEOMI_00841	FFLCOABK_00061	LOMIHHED_02711	OKLMOLAM_00678	JPFECAJI_01817	BANGGAKP_02266	MFFHOGHF_01885	GKMEODHA_02421	GCPNPNKB_03543	AELPEIIH_02027	EAPAJBGE_03114	DKFHCAFL_00059	MGIONAKG_01302	HNFNIFPP_00665	CDEKMIIP_03660	NPKELAPA_02944	CPACMLLJ_03029	ALPHONKN_02036	COGIDPEJ_01851	GILDPHEF_02092	PBDJDDBK_01760
rnd_2		Ribonuclease D	34	34	1	1	3176				740	1124	1106	EONKBIPB_01893	NKAGNAHE_00380	HMGBMJBJ_00652	OJBJKJCE_00057	KOMLIGAC_03229	GFPKFEFB_00399	DEOKIPOM_01612	NBEKKDMD_01890	PAAEIIJO_00244	JPJGMMNL_00514	FPKLCHFD_01847	DLBBDGBJ_04084	ILNGHHDL_01161	DPLBEOMI_01028	FFLCOABK_00249	LOMIHHED_02895	OKLMOLAM_00861	JPFECAJI_01627	BANGGAKP_02434	MFFHOGHF_02055	GKMEODHA_02551	GCPNPNKB_01400	AELPEIIH_01838	EAPAJBGE_02935	DKFHCAFL_00183	MGIONAKG_01111	HNFNIFPP_00833	CDEKMIIP_03527	NPKELAPA_02754	CPACMLLJ_00557	ALPHONKN_02216	COGIDPEJ_01753	GILDPHEF_01977	PBDJDDBK_01917
group_1288		hypothetical protein	34	34	1	1	3209				1451	1568	1557	EONKBIPB_01923	NKAGNAHE_00349	HMGBMJBJ_00682	OJBJKJCE_00087	KOMLIGAC_03259	GFPKFEFB_00431	DEOKIPOM_01581	NBEKKDMD_01920	PAAEIIJO_00213	JPJGMMNL_00484	FPKLCHFD_01817	DLBBDGBJ_04054	ILNGHHDL_01191	DPLBEOMI_01058	FFLCOABK_00280	LOMIHHED_02925	OKLMOLAM_00893	JPFECAJI_01597	BANGGAKP_02464	MFFHOGHF_02086	GKMEODHA_02581	GCPNPNKB_01430	AELPEIIH_01808	EAPAJBGE_02905	DKFHCAFL_00209	MGIONAKG_01080	HNFNIFPP_00866	CDEKMIIP_03497	NPKELAPA_02723	CPACMLLJ_00527	ALPHONKN_02246	COGIDPEJ_01723	GILDPHEF_01947	PBDJDDBK_01942
farB		Fatty acid resistance protein FarB	34	34	1	1	3226				659	1439	1380	EONKBIPB_01938	NKAGNAHE_00334	HMGBMJBJ_00697	OJBJKJCE_00102	KOMLIGAC_03274	GFPKFEFB_00446	DEOKIPOM_01566	NBEKKDMD_01935	PAAEIIJO_00198	JPJGMMNL_00469	FPKLCHFD_01802	DLBBDGBJ_04039	ILNGHHDL_01206	DPLBEOMI_01073	FFLCOABK_00295	LOMIHHED_02940	OKLMOLAM_00908	JPFECAJI_01582	BANGGAKP_02480	MFFHOGHF_02101	GKMEODHA_02596	GCPNPNKB_01445	AELPEIIH_01793	EAPAJBGE_02890	DKFHCAFL_00224	MGIONAKG_01065	HNFNIFPP_00881	CDEKMIIP_03482	NPKELAPA_02708	CPACMLLJ_00512	ALPHONKN_02261	COGIDPEJ_01708	GILDPHEF_01932	PBDJDDBK_01957
group_1292		hypothetical protein	34	34	1	1	3248				791	1469	1443	EONKBIPB_01959	NKAGNAHE_00313	HMGBMJBJ_00718	OJBJKJCE_00123	KOMLIGAC_03295	GFPKFEFB_00468	DEOKIPOM_01544	NBEKKDMD_01956	PAAEIIJO_00177	JPJGMMNL_00448	FPKLCHFD_01779	DLBBDGBJ_04015	ILNGHHDL_01227	DPLBEOMI_01094	FFLCOABK_00317	LOMIHHED_02962	OKLMOLAM_00931	JPFECAJI_01560	BANGGAKP_02501	MFFHOGHF_02122	GKMEODHA_02617	GCPNPNKB_01466	AELPEIIH_01772	EAPAJBGE_02869	DKFHCAFL_00245	MGIONAKG_01044	HNFNIFPP_00902	CDEKMIIP_03461	NPKELAPA_02685	CPACMLLJ_00491	ALPHONKN_02282	COGIDPEJ_01686	GILDPHEF_01911	PBDJDDBK_01978
xcpX		Type II secretion system protein K	34	34	1	1	3469				554	959	947	EONKBIPB_02000	NKAGNAHE_00274	HMGBMJBJ_00759	OJBJKJCE_00165	KOMLIGAC_03336	GFPKFEFB_00509	DEOKIPOM_01502	NBEKKDMD_01997	PAAEIIJO_00088	JPJGMMNL_00406	FPKLCHFD_01738	DLBBDGBJ_03973	ILNGHHDL_01268	DPLBEOMI_01137	FFLCOABK_00360	LOMIHHED_03005	OKLMOLAM_00973	JPFECAJI_01518	BANGGAKP_02544	MFFHOGHF_02213	GKMEODHA_02658	GCPNPNKB_01507	AELPEIIH_01731	EAPAJBGE_02828	DKFHCAFL_00286	MGIONAKG_01002	HNFNIFPP_00993	CDEKMIIP_03420	NPKELAPA_02642	CPACMLLJ_00450	ALPHONKN_02375	COGIDPEJ_01591	GILDPHEF_01871	PBDJDDBK_02018
lpxK		Tetraacyldisaccharide 4'-kinase	34	34	1	1	3478				716	1010	1001	EONKBIPB_02009	NKAGNAHE_00265	HMGBMJBJ_00768	OJBJKJCE_00174	KOMLIGAC_03345	GFPKFEFB_00518	DEOKIPOM_01493	NBEKKDMD_02006	PAAEIIJO_00079	JPJGMMNL_00397	FPKLCHFD_01729	DLBBDGBJ_03964	ILNGHHDL_01277	DPLBEOMI_01146	FFLCOABK_00369	LOMIHHED_03014	OKLMOLAM_00982	JPFECAJI_01509	BANGGAKP_02553	MFFHOGHF_02222	GKMEODHA_02667	GCPNPNKB_01516	AELPEIIH_01722	EAPAJBGE_02819	DKFHCAFL_00295	MGIONAKG_00993	HNFNIFPP_01002	CDEKMIIP_03411	NPKELAPA_02633	CPACMLLJ_00441	ALPHONKN_02384	COGIDPEJ_01582	GILDPHEF_01862	PBDJDDBK_02027
msbA		Lipid A export ATP-binding/permease protein MsbA	34	34	1	1	3480				1475	1727	1704	EONKBIPB_02010	NKAGNAHE_00264	HMGBMJBJ_00769	OJBJKJCE_00175	KOMLIGAC_03346	GFPKFEFB_00519	DEOKIPOM_01492	NBEKKDMD_02007	PAAEIIJO_00078	JPJGMMNL_00396	FPKLCHFD_01728	DLBBDGBJ_03963	ILNGHHDL_01278	DPLBEOMI_01147	FFLCOABK_00370	LOMIHHED_03016	OKLMOLAM_00983	JPFECAJI_01508	BANGGAKP_02554	MFFHOGHF_02223	GKMEODHA_02668	GCPNPNKB_01517	AELPEIIH_01721	EAPAJBGE_02818	DKFHCAFL_00296	MGIONAKG_00992	HNFNIFPP_01003	CDEKMIIP_03410	NPKELAPA_02632	CPACMLLJ_00440	ALPHONKN_02385	COGIDPEJ_01581	GILDPHEF_01861	PBDJDDBK_02028
smf-1_2		Major fimbrial subunit SMF-1	34	34	1	1	3536				332	566	529	EONKBIPB_02060	NKAGNAHE_00214	HMGBMJBJ_00819	OJBJKJCE_00226	KOMLIGAC_03396	GFPKFEFB_00569	DEOKIPOM_01440	NBEKKDMD_02059	PAAEIIJO_00027	JPJGMMNL_00346	FPKLCHFD_01677	DLBBDGBJ_03913	ILNGHHDL_01328	DPLBEOMI_01198	FFLCOABK_00420	LOMIHHED_03068	OKLMOLAM_01034	JPFECAJI_01458	BANGGAKP_02604	MFFHOGHF_02273	GKMEODHA_02718	GCPNPNKB_01567	AELPEIIH_01671	EAPAJBGE_02768	DKFHCAFL_00346	MGIONAKG_00941	HNFNIFPP_01053	CDEKMIIP_03354	NPKELAPA_02581	CPACMLLJ_00390	ALPHONKN_02435	COGIDPEJ_01531	GILDPHEF_01811	PBDJDDBK_02079
group_1304	betI_1	HTH-type transcriptional regulator BetI	34	34	1	1	3550				452	560	556	EONKBIPB_02075	NKAGNAHE_00200	HMGBMJBJ_00834	OJBJKJCE_00241	KOMLIGAC_03411	GFPKFEFB_00584	DEOKIPOM_01425	NBEKKDMD_02076	PAAEIIJO_00012	JPJGMMNL_00331	FPKLCHFD_01662	DLBBDGBJ_03898	ILNGHHDL_01343	DPLBEOMI_01213	FFLCOABK_00435	LOMIHHED_03085	OKLMOLAM_01051	JPFECAJI_01443	BANGGAKP_02620	MFFHOGHF_02288	GKMEODHA_02735	GCPNPNKB_01582	AELPEIIH_01656	EAPAJBGE_02753	DKFHCAFL_00361	MGIONAKG_00926	HNFNIFPP_01068	CDEKMIIP_03339	NPKELAPA_02566	CPACMLLJ_00375	ALPHONKN_02452	COGIDPEJ_01516	GILDPHEF_01786	PBDJDDBK_02097
group_1305		hypothetical protein	34	34	1	1	3554				1316	1331	1329	EONKBIPB_02079	NKAGNAHE_00196	HMGBMJBJ_00890	OJBJKJCE_00245	KOMLIGAC_03467	GFPKFEFB_00640	DEOKIPOM_01367	NBEKKDMD_02132	PAAEIIJO_00008	JPJGMMNL_00274	FPKLCHFD_01605	DLBBDGBJ_03840	ILNGHHDL_01347	DPLBEOMI_01269	FFLCOABK_00491	LOMIHHED_03142	OKLMOLAM_01109	JPFECAJI_01386	BANGGAKP_02624	MFFHOGHF_02292	GKMEODHA_02739	GCPNPNKB_02766	AELPEIIH_01600	EAPAJBGE_02697	DKFHCAFL_00365	MGIONAKG_00869	HNFNIFPP_01072	CDEKMIIP_03335	NPKELAPA_02510	CPACMLLJ_00319	ALPHONKN_02456	COGIDPEJ_01512	GILDPHEF_01782	PBDJDDBK_02101
group_1306		hypothetical protein	34	34	1	1	3572				521	521	521	EONKBIPB_02093	NKAGNAHE_00182	HMGBMJBJ_00904	OJBJKJCE_00260	KOMLIGAC_03481	GFPKFEFB_00654	DEOKIPOM_01353	NBEKKDMD_02146	PAAEIIJO_03892	JPJGMMNL_00260	FPKLCHFD_01589	DLBBDGBJ_03825	ILNGHHDL_01361	DPLBEOMI_01283	FFLCOABK_00506	LOMIHHED_03156	OKLMOLAM_01125	JPFECAJI_01372	BANGGAKP_02639	MFFHOGHF_02306	GKMEODHA_02753	GCPNPNKB_02752	AELPEIIH_01586	EAPAJBGE_02683	DKFHCAFL_00379	MGIONAKG_00854	HNFNIFPP_01086	CDEKMIIP_03321	NPKELAPA_02496	CPACMLLJ_00305	ALPHONKN_02470	COGIDPEJ_01498	GILDPHEF_01768	PBDJDDBK_02115
group_1313		hypothetical protein	34	34	1	1	3676				248	413	408	EONKBIPB_02184	NKAGNAHE_00099	HMGBMJBJ_01000	OJBJKJCE_00351	KOMLIGAC_03574	GFPKFEFB_00747	DEOKIPOM_01260	NBEKKDMD_02240	PAAEIIJO_03796	JPJGMMNL_00167	FPKLCHFD_01493	DLBBDGBJ_03731	ILNGHHDL_01452	DPLBEOMI_01376	FFLCOABK_00600	LOMIHHED_03250	OKLMOLAM_01220	JPFECAJI_01275	BANGGAKP_02735	MFFHOGHF_02402	GKMEODHA_02844	GCPNPNKB_02659	AELPEIIH_01492	EAPAJBGE_02590	DKFHCAFL_00471	MGIONAKG_00761	HNFNIFPP_01181	CDEKMIIP_03230	NPKELAPA_02400	CPACMLLJ_00213	ALPHONKN_02563	COGIDPEJ_01407	GILDPHEF_01676	PBDJDDBK_02206
group_1314		hypothetical protein	34	34	1	1	3686				143	143	143	EONKBIPB_02193	NKAGNAHE_00090	HMGBMJBJ_01009	OJBJKJCE_00360	KOMLIGAC_03583	GFPKFEFB_00756	DEOKIPOM_01250	NBEKKDMD_02251	PAAEIIJO_03787	JPJGMMNL_00157	FPKLCHFD_01484	DLBBDGBJ_03722	ILNGHHDL_01461	DPLBEOMI_01385	FFLCOABK_00609	LOMIHHED_03261	OKLMOLAM_01232	JPFECAJI_01266	BANGGAKP_02744	MFFHOGHF_02411	GKMEODHA_02853	GCPNPNKB_02650	AELPEIIH_01483	EAPAJBGE_02581	DKFHCAFL_00480	MGIONAKG_00752	HNFNIFPP_01190	CDEKMIIP_03221	NPKELAPA_02391	CPACMLLJ_00204	ALPHONKN_02572	COGIDPEJ_01398	GILDPHEF_01667	PBDJDDBK_02215
group_1315		hypothetical protein	34	34	1	1	3687				146	146	146	EONKBIPB_02194	NKAGNAHE_00089	HMGBMJBJ_01010	OJBJKJCE_00361	KOMLIGAC_03584	GFPKFEFB_00757	DEOKIPOM_01249	NBEKKDMD_02252	PAAEIIJO_03786	JPJGMMNL_00156	FPKLCHFD_01483	DLBBDGBJ_03721	ILNGHHDL_01462	DPLBEOMI_01386	FFLCOABK_00610	LOMIHHED_03262	OKLMOLAM_01233	JPFECAJI_01265	BANGGAKP_02745	MFFHOGHF_02412	GKMEODHA_02854	GCPNPNKB_02649	AELPEIIH_01482	EAPAJBGE_02580	DKFHCAFL_00481	MGIONAKG_00751	HNFNIFPP_01191	CDEKMIIP_03220	NPKELAPA_02390	CPACMLLJ_00203	ALPHONKN_02573	COGIDPEJ_01397	GILDPHEF_01666	PBDJDDBK_02216
group_1316		hypothetical protein	34	34	1	1	3691				860	1286	1273	EONKBIPB_02198	NKAGNAHE_00085	HMGBMJBJ_01014	OJBJKJCE_00365	KOMLIGAC_03588	GFPKFEFB_00762	DEOKIPOM_01245	NBEKKDMD_02256	PAAEIIJO_03782	JPJGMMNL_00152	FPKLCHFD_01479	DLBBDGBJ_03717	ILNGHHDL_01466	DPLBEOMI_01391	FFLCOABK_00614	LOMIHHED_03266	OKLMOLAM_01238	JPFECAJI_01261	BANGGAKP_02749	MFFHOGHF_02416	GKMEODHA_02858	GCPNPNKB_02645	AELPEIIH_01478	EAPAJBGE_02576	DKFHCAFL_00485	MGIONAKG_00747	HNFNIFPP_01195	CDEKMIIP_03216	NPKELAPA_02386	CPACMLLJ_00199	ALPHONKN_02578	COGIDPEJ_01393	GILDPHEF_01662	PBDJDDBK_02220
group_1318		hypothetical protein	34	34	1	1	3734				1709	1709	1709	EONKBIPB_02233	NKAGNAHE_00050	HMGBMJBJ_01052	OJBJKJCE_00400	KOMLIGAC_03627	GFPKFEFB_00801	DEOKIPOM_01207	NBEKKDMD_02297	PAAEIIJO_03742	JPJGMMNL_00113	FPKLCHFD_01441	DLBBDGBJ_03679	ILNGHHDL_01501	DPLBEOMI_01429	FFLCOABK_00652	LOMIHHED_03307	OKLMOLAM_01279	JPFECAJI_01222	BANGGAKP_02785	MFFHOGHF_02455	GKMEODHA_02893	GCPNPNKB_02607	AELPEIIH_01440	EAPAJBGE_02538	DKFHCAFL_00520	MGIONAKG_00709	HNFNIFPP_01234	CDEKMIIP_03181	NPKELAPA_02348	CPACMLLJ_00161	ALPHONKN_02616	COGIDPEJ_01377	GILDPHEF_01627	PBDJDDBK_02255
hcnC		Hydrogen cyanide synthase subunit HcnC	34	34	1	1	3796				1103	1103	1103	EONKBIPB_02281	NKAGNAHE_00009	HMGBMJBJ_01099	OJBJKJCE_00448	KOMLIGAC_03674	GFPKFEFB_00849	DEOKIPOM_01159	NBEKKDMD_02343	PAAEIIJO_03693	JPJGMMNL_00065	FPKLCHFD_01394	DLBBDGBJ_03631	ILNGHHDL_01549	DPLBEOMI_01475	FFLCOABK_00700	LOMIHHED_03356	OKLMOLAM_01328	JPFECAJI_01175	BANGGAKP_02839	MFFHOGHF_02505	GKMEODHA_02941	GCPNPNKB_03481	AELPEIIH_01393	EAPAJBGE_02491	DKFHCAFL_00584	MGIONAKG_00663	HNFNIFPP_01282	CDEKMIIP_03133	NPKELAPA_02301	CPACMLLJ_00114	ALPHONKN_02664	COGIDPEJ_01340	GILDPHEF_01571	PBDJDDBK_02315
ytcD		putative HTH-type transcriptional regulator YtcD	34	34	1	1	3848				203	356	330	EONKBIPB_02326	NKAGNAHE_03571	HMGBMJBJ_01140	OJBJKJCE_00496	KOMLIGAC_03715	GFPKFEFB_00891	DEOKIPOM_01118	NBEKKDMD_02385	PAAEIIJO_03651	JPJGMMNL_00024	FPKLCHFD_01353	DLBBDGBJ_03589	ILNGHHDL_01594	DPLBEOMI_01516	FFLCOABK_00742	LOMIHHED_03397	OKLMOLAM_01371	JPFECAJI_01133	BANGGAKP_02890	MFFHOGHF_02547	GKMEODHA_02992	GCPNPNKB_03440	AELPEIIH_01352	EAPAJBGE_02450	DKFHCAFL_00625	MGIONAKG_00618	HNFNIFPP_01323	CDEKMIIP_03089	NPKELAPA_02260	CPACMLLJ_00073	ALPHONKN_02705	COGIDPEJ_01295	GILDPHEF_01527	PBDJDDBK_02356
group_1332		hypothetical protein	34	34	1	1	3854				740	740	740	EONKBIPB_02330	NKAGNAHE_03567	HMGBMJBJ_01144	OJBJKJCE_00501	KOMLIGAC_03719	GFPKFEFB_00895	DEOKIPOM_01114	NBEKKDMD_02389	PAAEIIJO_03647	JPJGMMNL_00020	FPKLCHFD_01349	DLBBDGBJ_03585	ILNGHHDL_01598	DPLBEOMI_01520	FFLCOABK_00746	LOMIHHED_03401	OKLMOLAM_01375	JPFECAJI_01129	BANGGAKP_02894	MFFHOGHF_02551	GKMEODHA_02996	GCPNPNKB_03436	AELPEIIH_01348	EAPAJBGE_02446	DKFHCAFL_00629	MGIONAKG_00613	HNFNIFPP_01327	CDEKMIIP_03085	NPKELAPA_02256	CPACMLLJ_00069	ALPHONKN_02709	COGIDPEJ_01291	GILDPHEF_01523	PBDJDDBK_02361
group_1334		hypothetical protein	34	34	1	1	3897				437	437	437	EONKBIPB_02356	NKAGNAHE_03547	HMGBMJBJ_01176	OJBJKJCE_00527	KOMLIGAC_03751	GFPKFEFB_00928	DEOKIPOM_01080	NBEKKDMD_02422	PAAEIIJO_03612	JPJGMMNL_04055	FPKLCHFD_01317	DLBBDGBJ_03551	ILNGHHDL_01624	DPLBEOMI_01555	FFLCOABK_00778	LOMIHHED_03434	OKLMOLAM_01408	JPFECAJI_01095	BANGGAKP_02915	MFFHOGHF_02588	GKMEODHA_03022	GCPNPNKB_03688	AELPEIIH_01314	EAPAJBGE_02414	DKFHCAFL_00659	MGIONAKG_00581	HNFNIFPP_01362	CDEKMIIP_03059	NPKELAPA_02222	CPACMLLJ_00037	ALPHONKN_02742	COGIDPEJ_01271	GILDPHEF_01500	PBDJDDBK_02393
group_1335		hypothetical protein	34	34	1	1	3900				635	641	640	EONKBIPB_02358	NKAGNAHE_03545	HMGBMJBJ_01178	OJBJKJCE_00529	KOMLIGAC_03753	GFPKFEFB_00930	DEOKIPOM_01078	NBEKKDMD_02424	PAAEIIJO_03610	JPJGMMNL_04053	FPKLCHFD_01315	DLBBDGBJ_03549	ILNGHHDL_01626	DPLBEOMI_01557	FFLCOABK_00780	LOMIHHED_03436	OKLMOLAM_01410	JPFECAJI_01093	BANGGAKP_02917	MFFHOGHF_02590	GKMEODHA_03024	GCPNPNKB_03686	AELPEIIH_01312	EAPAJBGE_02412	DKFHCAFL_00661	MGIONAKG_00579	HNFNIFPP_01364	CDEKMIIP_03057	NPKELAPA_02220	CPACMLLJ_00035	ALPHONKN_02744	COGIDPEJ_01269	GILDPHEF_01498	PBDJDDBK_02395
group_1337		hypothetical protein	34	34	1	1	3903				506	1349	1205	EONKBIPB_02360	NKAGNAHE_03543	HMGBMJBJ_01180	OJBJKJCE_00531	KOMLIGAC_03755	GFPKFEFB_00932	DEOKIPOM_01076	NBEKKDMD_02426	PAAEIIJO_03608	JPJGMMNL_04051	FPKLCHFD_01313	DLBBDGBJ_03547	ILNGHHDL_01628	DPLBEOMI_01559	FFLCOABK_00782	LOMIHHED_03438	OKLMOLAM_01412	JPFECAJI_01091	BANGGAKP_02920	MFFHOGHF_02592	GKMEODHA_03026	GCPNPNKB_03684	AELPEIIH_01310	EAPAJBGE_02410	DKFHCAFL_00663	MGIONAKG_00577	HNFNIFPP_01366	CDEKMIIP_03055	NPKELAPA_02218	CPACMLLJ_00033	ALPHONKN_02746	COGIDPEJ_01266	GILDPHEF_01496	PBDJDDBK_02398
group_1340		hypothetical protein	34	34	1	1	4079				629	629	629	EONKBIPB_02381	NKAGNAHE_03456	HMGBMJBJ_01201	OJBJKJCE_00552	KOMLIGAC_03776	GFPKFEFB_00953	DEOKIPOM_01054	NBEKKDMD_02447	PAAEIIJO_03587	JPJGMMNL_04030	FPKLCHFD_01292	DLBBDGBJ_03526	ILNGHHDL_01649	DPLBEOMI_01580	FFLCOABK_00803	LOMIHHED_03459	OKLMOLAM_01433	JPFECAJI_01070	BANGGAKP_02949	MFFHOGHF_02613	GKMEODHA_03047	GCPNPNKB_03663	AELPEIIH_01289	EAPAJBGE_02389	DKFHCAFL_00713	MGIONAKG_00556	HNFNIFPP_01437	CDEKMIIP_03034	NPKELAPA_02197	CPACMLLJ_00012	ALPHONKN_02767	COGIDPEJ_01245	GILDPHEF_01413	PBDJDDBK_02448
group_1341		hypothetical protein	34	34	1	1	4083				446	446	446	EONKBIPB_02385	NKAGNAHE_03452	HMGBMJBJ_01205	OJBJKJCE_00556	KOMLIGAC_03780	GFPKFEFB_00957	DEOKIPOM_01050	NBEKKDMD_02451	PAAEIIJO_03582	JPJGMMNL_04026	FPKLCHFD_01288	DLBBDGBJ_03522	ILNGHHDL_01653	DPLBEOMI_01584	FFLCOABK_00807	LOMIHHED_03463	OKLMOLAM_01437	JPFECAJI_01066	BANGGAKP_02952	MFFHOGHF_02618	GKMEODHA_03051	GCPNPNKB_03659	AELPEIIH_01285	EAPAJBGE_02385	DKFHCAFL_00716	MGIONAKG_00552	HNFNIFPP_01442	CDEKMIIP_03030	NPKELAPA_02193	CPACMLLJ_00008	ALPHONKN_02771	COGIDPEJ_01241	GILDPHEF_01409	PBDJDDBK_02451
cntO_5		Metal-pseudopaline receptor CntO	34	34	1	1	9451				2114	2117	2114	EONKBIPB_02513	NKAGNAHE_03283	HMGBMJBJ_03550	OJBJKJCE_00682	KOMLIGAC_00016	GFPKFEFB_03309	DEOKIPOM_02732	NBEKKDMD_02599	PAAEIIJO_03463	JPJGMMNL_01634	FPKLCHFD_02957	DLBBDGBJ_01113	ILNGHHDL_01781	DPLBEOMI_03988	FFLCOABK_03219	LOMIHHED_03612	OKLMOLAM_01587	JPFECAJI_03970	BANGGAKP_03127	MFFHOGHF_02737	GKMEODHA_03177	GCPNPNKB_03385	AELPEIIH_02899	EAPAJBGE_02216	DKFHCAFL_00941	MGIONAKG_02241	HNFNIFPP_03852	CDEKMIIP_02923	NPKELAPA_03885	CPACMLLJ_01188	ALPHONKN_02994	COGIDPEJ_01029	GILDPHEF_01172	PBDJDDBK_02567
ggt		Glutathione hydrolase proenzyme	34	34	1	1	9081				1985	1985	1985	EONKBIPB_02841	NKAGNAHE_03104	HMGBMJBJ_03381	OJBJKJCE_01071	KOMLIGAC_00185	GFPKFEFB_03132	DEOKIPOM_02908	NBEKKDMD_02770	PAAEIIJO_03223	JPJGMMNL_01804	FPKLCHFD_03131	DLBBDGBJ_01286	ILNGHHDL_02155	DPLBEOMI_03818	FFLCOABK_03040	LOMIHHED_03787	OKLMOLAM_01767	JPFECAJI_03798	BANGGAKP_03417	MFFHOGHF_02976	GKMEODHA_03503	GCPNPNKB_00811	AELPEIIH_03079	EAPAJBGE_02047	DKFHCAFL_01180	MGIONAKG_02411	HNFNIFPP_03609	CDEKMIIP_02600	NPKELAPA_04059	CPACMLLJ_01019	ALPHONKN_03297	COGIDPEJ_00873	GILDPHEF_00910	PBDJDDBK_02815
group_1366		hypothetical protein	34	34	1	1	9020				491	491	491	EONKBIPB_02850	NKAGNAHE_03095	HMGBMJBJ_03372	OJBJKJCE_01080	KOMLIGAC_00194	GFPKFEFB_03123	DEOKIPOM_02917	NBEKKDMD_02779	PAAEIIJO_03214	JPJGMMNL_01813	FPKLCHFD_03140	DLBBDGBJ_01295	ILNGHHDL_02164	DPLBEOMI_03809	FFLCOABK_03031	LOMIHHED_03796	OKLMOLAM_01776	JPFECAJI_03789	BANGGAKP_03426	MFFHOGHF_02985	GKMEODHA_03512	GCPNPNKB_00802	AELPEIIH_03088	EAPAJBGE_02038	DKFHCAFL_01189	MGIONAKG_02420	HNFNIFPP_03600	CDEKMIIP_02591	NPKELAPA_04068	CPACMLLJ_01010	ALPHONKN_03306	COGIDPEJ_00864	GILDPHEF_00901	PBDJDDBK_02824
smc_1		hypothetical protein	34	34	1	1	9018				3596	3596	3596	EONKBIPB_02852	NKAGNAHE_03093	HMGBMJBJ_03370	OJBJKJCE_01082	KOMLIGAC_00196	GFPKFEFB_03121	DEOKIPOM_02919	NBEKKDMD_02781	PAAEIIJO_03212	JPJGMMNL_01815	FPKLCHFD_03142	DLBBDGBJ_01297	ILNGHHDL_02166	DPLBEOMI_03807	FFLCOABK_03029	LOMIHHED_03798	OKLMOLAM_01778	JPFECAJI_03787	BANGGAKP_03428	MFFHOGHF_02987	GKMEODHA_03514	GCPNPNKB_00800	AELPEIIH_03090	EAPAJBGE_02036	DKFHCAFL_01191	MGIONAKG_02422	HNFNIFPP_03598	CDEKMIIP_02589	NPKELAPA_04070	CPACMLLJ_01008	ALPHONKN_03308	COGIDPEJ_00862	GILDPHEF_00899	PBDJDDBK_02826
group_1368		hypothetical protein	34	34	1	1	8978				860	860	860	EONKBIPB_02892	NKAGNAHE_03055	HMGBMJBJ_03332	OJBJKJCE_01121	KOMLIGAC_00234	GFPKFEFB_03083	DEOKIPOM_02957	NBEKKDMD_02819	PAAEIIJO_03174	JPJGMMNL_01853	FPKLCHFD_03181	DLBBDGBJ_01335	ILNGHHDL_02205	DPLBEOMI_03769	FFLCOABK_02991	LOMIHHED_03837	OKLMOLAM_01816	JPFECAJI_03747	BANGGAKP_03468	MFFHOGHF_03025	GKMEODHA_03554	GCPNPNKB_03768	AELPEIIH_03130	EAPAJBGE_01998	DKFHCAFL_01228	MGIONAKG_02460	HNFNIFPP_03559	CDEKMIIP_02550	NPKELAPA_00007	CPACMLLJ_03574	ALPHONKN_03346	COGIDPEJ_00824	GILDPHEF_00862	PBDJDDBK_02863
dnaG		DNA primase	34	34	1	1	8935				1586	1865	1825	EONKBIPB_02913	NKAGNAHE_03034	HMGBMJBJ_03261	OJBJKJCE_01142	KOMLIGAC_00330	GFPKFEFB_02986	DEOKIPOM_03054	NBEKKDMD_02916	PAAEIIJO_03153	JPJGMMNL_01950	FPKLCHFD_03281	DLBBDGBJ_01431	ILNGHHDL_02226	DPLBEOMI_03672	FFLCOABK_02893	LOMIHHED_03936	OKLMOLAM_01915	JPFECAJI_02652	BANGGAKP_03490	MFFHOGHF_03046	GKMEODHA_03575	GCPNPNKB_02130	AELPEIIH_03201	EAPAJBGE_01902	DKFHCAFL_01249	MGIONAKG_02557	HNFNIFPP_03455	CDEKMIIP_02528	NPKELAPA_00104	CPACMLLJ_02668	ALPHONKN_03367	COGIDPEJ_00803	GILDPHEF_00841	PBDJDDBK_02886
group_1371		hypothetical protein	34	34	1	1	8925				560	560	560	EONKBIPB_02925	NKAGNAHE_03022	HMGBMJBJ_03249	OJBJKJCE_01154	KOMLIGAC_00342	GFPKFEFB_02974	DEOKIPOM_03066	NBEKKDMD_02929	PAAEIIJO_03141	JPJGMMNL_01963	FPKLCHFD_03293	DLBBDGBJ_01443	ILNGHHDL_02238	DPLBEOMI_03659	FFLCOABK_02880	LOMIHHED_03948	OKLMOLAM_01928	JPFECAJI_02665	BANGGAKP_03502	MFFHOGHF_03058	GKMEODHA_03587	GCPNPNKB_02118	AELPEIIH_03213	EAPAJBGE_01890	DKFHCAFL_01261	MGIONAKG_02569	HNFNIFPP_03443	CDEKMIIP_02516	NPKELAPA_00116	CPACMLLJ_02658	ALPHONKN_03379	COGIDPEJ_00791	GILDPHEF_00829	PBDJDDBK_02898
otsB		Trehalose-6-phosphate phosphatase	34	34	1	1	8903				851	851	851	EONKBIPB_02946	NKAGNAHE_03001	HMGBMJBJ_03228	OJBJKJCE_01175	KOMLIGAC_00363	GFPKFEFB_02952	DEOKIPOM_03087	NBEKKDMD_02950	PAAEIIJO_03120	JPJGMMNL_01984	FPKLCHFD_03314	DLBBDGBJ_01464	ILNGHHDL_02259	DPLBEOMI_03638	FFLCOABK_02859	LOMIHHED_03969	OKLMOLAM_01950	JPFECAJI_02686	BANGGAKP_03524	MFFHOGHF_03079	GKMEODHA_03608	GCPNPNKB_02097	AELPEIIH_03234	EAPAJBGE_01869	DKFHCAFL_01282	MGIONAKG_02590	HNFNIFPP_03422	CDEKMIIP_02495	NPKELAPA_00137	CPACMLLJ_02637	ALPHONKN_03400	COGIDPEJ_00770	GILDPHEF_00808	PBDJDDBK_02919
group_1382		hypothetical protein	34	34	1	1	8788				1133	1154	1133	EONKBIPB_03047	NKAGNAHE_02902	HMGBMJBJ_03143	OJBJKJCE_01273	KOMLIGAC_00448	GFPKFEFB_02867	DEOKIPOM_03172	NBEKKDMD_03041	PAAEIIJO_03030	JPJGMMNL_02071	FPKLCHFD_03400	DLBBDGBJ_01551	ILNGHHDL_02357	DPLBEOMI_03553	FFLCOABK_02773	LOMIHHED_00078	OKLMOLAM_02040	JPFECAJI_02771	BANGGAKP_03608	MFFHOGHF_03168	GKMEODHA_03710	GCPNPNKB_02015	AELPEIIH_03326	EAPAJBGE_01784	DKFHCAFL_01366	MGIONAKG_02678	HNFNIFPP_02030	CDEKMIIP_02396	NPKELAPA_00222	CPACMLLJ_03215	ALPHONKN_03486	COGIDPEJ_00685	GILDPHEF_00727	PBDJDDBK_03003
zitB_2		Zinc transporter ZitB	34	34	1	1	8685				755	995	987	EONKBIPB_03062	NKAGNAHE_02837	HMGBMJBJ_03128	OJBJKJCE_01288	KOMLIGAC_00463	GFPKFEFB_02852	DEOKIPOM_03187	NBEKKDMD_03056	PAAEIIJO_03015	JPJGMMNL_02086	FPKLCHFD_03415	DLBBDGBJ_01566	ILNGHHDL_02372	DPLBEOMI_03538	FFLCOABK_02758	LOMIHHED_00093	OKLMOLAM_02055	JPFECAJI_02786	BANGGAKP_03678	MFFHOGHF_03183	GKMEODHA_03725	GCPNPNKB_02003	AELPEIIH_03341	EAPAJBGE_01769	DKFHCAFL_01381	MGIONAKG_02693	HNFNIFPP_02045	CDEKMIIP_02381	NPKELAPA_00237	CPACMLLJ_03230	ALPHONKN_03501	COGIDPEJ_00670	GILDPHEF_00710	PBDJDDBK_03018
group_1386		hypothetical protein	34	34	1	1	8682				398	398	398	EONKBIPB_03065	NKAGNAHE_02834	HMGBMJBJ_03125	OJBJKJCE_01291	KOMLIGAC_00466	GFPKFEFB_02849	DEOKIPOM_03190	NBEKKDMD_03059	PAAEIIJO_03012	JPJGMMNL_02089	FPKLCHFD_03418	DLBBDGBJ_01569	ILNGHHDL_02375	DPLBEOMI_03535	FFLCOABK_02755	LOMIHHED_00096	OKLMOLAM_02058	JPFECAJI_02789	BANGGAKP_03681	MFFHOGHF_03186	GKMEODHA_03728	GCPNPNKB_02000	AELPEIIH_03344	EAPAJBGE_01766	DKFHCAFL_01384	MGIONAKG_02696	HNFNIFPP_02048	CDEKMIIP_02378	NPKELAPA_00240	CPACMLLJ_03233	ALPHONKN_03504	COGIDPEJ_00667	GILDPHEF_00707	PBDJDDBK_03021
menF		Isochorismate synthase MenF	34	34	1	1	8659				701	1388	1367	EONKBIPB_03084	NKAGNAHE_02820	HMGBMJBJ_03108	OJBJKJCE_01310	KOMLIGAC_00483	GFPKFEFB_02832	DEOKIPOM_03207	NBEKKDMD_03076	PAAEIIJO_02994	JPJGMMNL_02106	FPKLCHFD_03435	DLBBDGBJ_01586	ILNGHHDL_02394	DPLBEOMI_03518	FFLCOABK_02738	LOMIHHED_00113	OKLMOLAM_02076	JPFECAJI_02806	BANGGAKP_03698	MFFHOGHF_03204	GKMEODHA_03748	GCPNPNKB_01983	AELPEIIH_03361	EAPAJBGE_01749	DKFHCAFL_01401	MGIONAKG_02713	HNFNIFPP_02066	CDEKMIIP_02357	NPKELAPA_00257	CPACMLLJ_03250	ALPHONKN_03522	COGIDPEJ_00649	GILDPHEF_00690	PBDJDDBK_03038
tilS		tRNA(Ile)-lysidine synthase	34	34	1	1	8636				839	1283	1269	EONKBIPB_03111	NKAGNAHE_02793	HMGBMJBJ_03081	OJBJKJCE_01337	KOMLIGAC_00510	GFPKFEFB_02805	DEOKIPOM_03235	NBEKKDMD_03103	PAAEIIJO_02967	JPJGMMNL_02133	FPKLCHFD_03462	DLBBDGBJ_01613	ILNGHHDL_02421	DPLBEOMI_03491	FFLCOABK_02711	LOMIHHED_00140	OKLMOLAM_02105	JPFECAJI_02833	BANGGAKP_03725	MFFHOGHF_03231	GKMEODHA_03775	GCPNPNKB_01957	AELPEIIH_03388	EAPAJBGE_01722	DKFHCAFL_01428	MGIONAKG_02740	HNFNIFPP_02093	CDEKMIIP_02330	NPKELAPA_00284	CPACMLLJ_01572	ALPHONKN_03549	COGIDPEJ_00622	GILDPHEF_00663	PBDJDDBK_03065
group_1391		putative protein	34	34	1	1	8606				410	410	410	EONKBIPB_03138	NKAGNAHE_02766	HMGBMJBJ_03055	OJBJKJCE_01364	KOMLIGAC_00536	GFPKFEFB_02777	DEOKIPOM_03262	NBEKKDMD_03130	PAAEIIJO_02941	JPJGMMNL_02158	FPKLCHFD_03490	DLBBDGBJ_01639	ILNGHHDL_02448	DPLBEOMI_03464	FFLCOABK_02684	LOMIHHED_00165	OKLMOLAM_02134	JPFECAJI_02860	BANGGAKP_03752	MFFHOGHF_03257	GKMEODHA_03802	GCPNPNKB_01931	AELPEIIH_03414	EAPAJBGE_01696	DKFHCAFL_01454	MGIONAKG_02767	HNFNIFPP_02119	CDEKMIIP_02304	NPKELAPA_00312	CPACMLLJ_01598	ALPHONKN_03575	COGIDPEJ_00594	GILDPHEF_00636	PBDJDDBK_03091
ilvI		Acetolactate synthase isozyme 3 large subunit	34	34	1	1	8532				1226	1724	1709	EONKBIPB_03173	NKAGNAHE_02710	HMGBMJBJ_03020	OJBJKJCE_01399	KOMLIGAC_00571	GFPKFEFB_02740	DEOKIPOM_03297	NBEKKDMD_03169	PAAEIIJO_02853	JPJGMMNL_02193	FPKLCHFD_03525	DLBBDGBJ_01674	ILNGHHDL_02483	DPLBEOMI_03429	FFLCOABK_02649	LOMIHHED_00200	OKLMOLAM_02174	JPFECAJI_02895	BANGGAKP_03802	MFFHOGHF_03345	GKMEODHA_00034	GCPNPNKB_02377	AELPEIIH_03449	EAPAJBGE_01661	DKFHCAFL_01571	MGIONAKG_02802	HNFNIFPP_02157	CDEKMIIP_02269	NPKELAPA_00347	CPACMLLJ_01633	ALPHONKN_03610	COGIDPEJ_00556	GILDPHEF_00600	PBDJDDBK_03148
lapB		Lipopolysaccharide assembly protein B	34	34	1	1	8495				440	800	788	EONKBIPB_03214	NKAGNAHE_02688	HMGBMJBJ_02998	OJBJKJCE_01442	KOMLIGAC_00593	GFPKFEFB_02718	DEOKIPOM_03319	NBEKKDMD_03191	PAAEIIJO_02831	JPJGMMNL_02215	FPKLCHFD_03547	DLBBDGBJ_01697	ILNGHHDL_02524	DPLBEOMI_03407	FFLCOABK_02626	LOMIHHED_00222	OKLMOLAM_02198	JPFECAJI_02917	BANGGAKP_03824	MFFHOGHF_03367	GKMEODHA_00075	GCPNPNKB_02399	AELPEIIH_03471	EAPAJBGE_01639	DKFHCAFL_01593	MGIONAKG_02824	HNFNIFPP_02179	CDEKMIIP_02228	NPKELAPA_00369	CPACMLLJ_01655	ALPHONKN_03632	COGIDPEJ_00515	GILDPHEF_00578	PBDJDDBK_03170
group_1401		hypothetical protein	34	34	1	1	8444				362	365	362	EONKBIPB_03254	NKAGNAHE_02647	HMGBMJBJ_02958	OJBJKJCE_01482	KOMLIGAC_00633	GFPKFEFB_02678	DEOKIPOM_03360	NBEKKDMD_03231	PAAEIIJO_02791	JPJGMMNL_02255	FPKLCHFD_03590	DLBBDGBJ_01738	ILNGHHDL_02564	DPLBEOMI_03365	FFLCOABK_02585	LOMIHHED_00263	OKLMOLAM_02240	JPFECAJI_02957	BANGGAKP_03866	MFFHOGHF_03407	GKMEODHA_00115	GCPNPNKB_02439	AELPEIIH_03511	EAPAJBGE_01599	DKFHCAFL_01633	MGIONAKG_02864	HNFNIFPP_02219	CDEKMIIP_02188	NPKELAPA_00410	CPACMLLJ_01695	ALPHONKN_03672	COGIDPEJ_00474	GILDPHEF_00528	PBDJDDBK_03217
purU		Formyltetrahydrofolate deformylase	34	34	1	1	8433				479	863	818	EONKBIPB_03262	NKAGNAHE_02639	HMGBMJBJ_02950	OJBJKJCE_01490	KOMLIGAC_00641	GFPKFEFB_02670	DEOKIPOM_03369	NBEKKDMD_03239	PAAEIIJO_02782	JPJGMMNL_02263	FPKLCHFD_03599	DLBBDGBJ_01746	ILNGHHDL_02572	DPLBEOMI_03357	FFLCOABK_02577	LOMIHHED_00272	OKLMOLAM_02249	JPFECAJI_02965	BANGGAKP_03874	MFFHOGHF_03415	GKMEODHA_00123	GCPNPNKB_02447	AELPEIIH_03519	EAPAJBGE_01591	DKFHCAFL_01641	MGIONAKG_02872	HNFNIFPP_02227	CDEKMIIP_02180	NPKELAPA_00419	CPACMLLJ_01703	ALPHONKN_03681	COGIDPEJ_00466	GILDPHEF_00520	PBDJDDBK_03225
pcrA		ATP-dependent DNA helicase PcrA	34	34	1	1	8423				1442	2066	1976	EONKBIPB_03272	NKAGNAHE_02628	HMGBMJBJ_02941	OJBJKJCE_01500	KOMLIGAC_00650	GFPKFEFB_02661	DEOKIPOM_03378	NBEKKDMD_03248	PAAEIIJO_02773	JPJGMMNL_02273	FPKLCHFD_03608	DLBBDGBJ_01755	ILNGHHDL_02582	DPLBEOMI_03348	FFLCOABK_02568	LOMIHHED_00281	OKLMOLAM_02258	JPFECAJI_02974	BANGGAKP_03885	MFFHOGHF_03424	GKMEODHA_00133	GCPNPNKB_02456	AELPEIIH_03528	EAPAJBGE_01582	DKFHCAFL_01651	MGIONAKG_02881	HNFNIFPP_02236	CDEKMIIP_02170	NPKELAPA_00428	CPACMLLJ_01712	ALPHONKN_03690	COGIDPEJ_00456	GILDPHEF_00510	PBDJDDBK_03235
group_1408		hypothetical protein	34	34	1	1	8405				1190	1364	1353	EONKBIPB_03287	NKAGNAHE_02613	HMGBMJBJ_02926	OJBJKJCE_01515	KOMLIGAC_00665	GFPKFEFB_02645	DEOKIPOM_03394	NBEKKDMD_03264	PAAEIIJO_02758	JPJGMMNL_02289	FPKLCHFD_03624	DLBBDGBJ_01771	ILNGHHDL_02597	DPLBEOMI_03332	FFLCOABK_02552	LOMIHHED_00297	OKLMOLAM_02274	JPFECAJI_02990	BANGGAKP_03901	MFFHOGHF_03439	GKMEODHA_00148	GCPNPNKB_02471	AELPEIIH_03543	EAPAJBGE_01567	DKFHCAFL_01666	MGIONAKG_02897	HNFNIFPP_02251	CDEKMIIP_02155	NPKELAPA_00444	CPACMLLJ_01727	ALPHONKN_03705	COGIDPEJ_00441	GILDPHEF_00495	PBDJDDBK_03250
leuC		3-isopropylmalate dehydratase large subunit	34	34	1	1	8394				938	1529	1474	EONKBIPB_03298	NKAGNAHE_02602	HMGBMJBJ_02915	OJBJKJCE_01527	KOMLIGAC_00676	GFPKFEFB_02634	DEOKIPOM_03405	NBEKKDMD_03275	PAAEIIJO_02747	JPJGMMNL_02301	FPKLCHFD_03636	DLBBDGBJ_01782	ILNGHHDL_02608	DPLBEOMI_03320	FFLCOABK_02540	LOMIHHED_00308	OKLMOLAM_02285	JPFECAJI_03001	BANGGAKP_03912	MFFHOGHF_03450	GKMEODHA_00159	GCPNPNKB_02482	AELPEIIH_03554	EAPAJBGE_01556	DKFHCAFL_01677	MGIONAKG_02908	HNFNIFPP_02262	CDEKMIIP_02144	NPKELAPA_00457	CPACMLLJ_01738	ALPHONKN_03716	COGIDPEJ_00430	GILDPHEF_00484	PBDJDDBK_03261
sfnC_3		putative FMNH2-dependent monooxygenase SfnC	34	34	1	1	8364				704	1247	1227	EONKBIPB_03324	NKAGNAHE_02575	HMGBMJBJ_02889	OJBJKJCE_01553	KOMLIGAC_00702	GFPKFEFB_02606	DEOKIPOM_03432	NBEKKDMD_03302	PAAEIIJO_02721	JPJGMMNL_02328	FPKLCHFD_03663	DLBBDGBJ_01809	ILNGHHDL_02634	DPLBEOMI_03294	FFLCOABK_02513	LOMIHHED_00336	OKLMOLAM_02315	JPFECAJI_03028	BANGGAKP_03936	MFFHOGHF_03476	GKMEODHA_00185	GCPNPNKB_02507	AELPEIIH_03579	EAPAJBGE_01530	DKFHCAFL_01701	MGIONAKG_02934	HNFNIFPP_02288	CDEKMIIP_02118	NPKELAPA_00484	CPACMLLJ_01763	ALPHONKN_03742	COGIDPEJ_00406	GILDPHEF_00458	PBDJDDBK_03285
group_1415		hypothetical protein	34	34	1	1	8352				113	1004	974	EONKBIPB_03335	NKAGNAHE_02564	HMGBMJBJ_02878	OJBJKJCE_01564	KOMLIGAC_00713	GFPKFEFB_02595	DEOKIPOM_03443	NBEKKDMD_03313	PAAEIIJO_02710	JPJGMMNL_02339	FPKLCHFD_03674	DLBBDGBJ_01820	ILNGHHDL_02645	DPLBEOMI_03283	FFLCOABK_02502	LOMIHHED_00347	OKLMOLAM_02326	JPFECAJI_03039	BANGGAKP_03949	MFFHOGHF_03487	GKMEODHA_00196	GCPNPNKB_02518	AELPEIIH_03590	EAPAJBGE_01519	DKFHCAFL_01712	MGIONAKG_02945	HNFNIFPP_02299	CDEKMIIP_02107	NPKELAPA_00495	CPACMLLJ_01774	ALPHONKN_03753	COGIDPEJ_00395	GILDPHEF_00447	PBDJDDBK_03296
group_1416		hypothetical protein	34	34	1	1	8267				710	902	896	EONKBIPB_03417	NKAGNAHE_02483	HMGBMJBJ_02797	OJBJKJCE_01648	KOMLIGAC_00794	GFPKFEFB_02510	DEOKIPOM_03525	NBEKKDMD_03394	PAAEIIJO_02629	JPJGMMNL_02422	FPKLCHFD_03756	DLBBDGBJ_01904	ILNGHHDL_02729	DPLBEOMI_03200	FFLCOABK_02420	LOMIHHED_00428	OKLMOLAM_02411	JPFECAJI_03120	BANGGAKP_04038	MFFHOGHF_03568	GKMEODHA_00278	GCPNPNKB_01604	AELPEIIH_03671	EAPAJBGE_01438	DKFHCAFL_01793	MGIONAKG_03028	HNFNIFPP_02380	CDEKMIIP_02025	NPKELAPA_00579	CPACMLLJ_03550	ALPHONKN_03834	COGIDPEJ_00314	GILDPHEF_00367	PBDJDDBK_03377
ephD		putative oxidoreductase EphD	34	34	1	1	8262				872	872	872	EONKBIPB_03422	NKAGNAHE_02478	HMGBMJBJ_02792	OJBJKJCE_01653	KOMLIGAC_00799	GFPKFEFB_02505	DEOKIPOM_03530	NBEKKDMD_03399	PAAEIIJO_02624	JPJGMMNL_02427	FPKLCHFD_03761	DLBBDGBJ_01909	ILNGHHDL_02734	DPLBEOMI_03195	FFLCOABK_02415	LOMIHHED_00433	OKLMOLAM_02417	JPFECAJI_03125	BANGGAKP_04043	MFFHOGHF_03573	GKMEODHA_00283	GCPNPNKB_01599	AELPEIIH_03676	EAPAJBGE_01433	DKFHCAFL_01799	MGIONAKG_03033	HNFNIFPP_02385	CDEKMIIP_02020	NPKELAPA_00584	CPACMLLJ_03555	ALPHONKN_03839	COGIDPEJ_00309	GILDPHEF_00362	PBDJDDBK_03382
group_1418		hypothetical protein	34	34	1	1	8223				581	581	581	EONKBIPB_03459	NKAGNAHE_02441	HMGBMJBJ_02755	OJBJKJCE_01690	KOMLIGAC_00836	GFPKFEFB_02467	DEOKIPOM_03568	NBEKKDMD_03439	PAAEIIJO_02587	JPJGMMNL_02465	FPKLCHFD_03798	DLBBDGBJ_01946	ILNGHHDL_02771	DPLBEOMI_03157	FFLCOABK_02377	LOMIHHED_00476	OKLMOLAM_02457	JPFECAJI_03163	BANGGAKP_00009	MFFHOGHF_03610	GKMEODHA_00322	GCPNPNKB_00745	AELPEIIH_03713	EAPAJBGE_01396	DKFHCAFL_01839	MGIONAKG_03071	HNFNIFPP_02423	CDEKMIIP_01981	NPKELAPA_00621	CPACMLLJ_02966	ALPHONKN_03876	COGIDPEJ_00271	GILDPHEF_00325	PBDJDDBK_03419
group_1421		hypothetical protein	34	34	1	1	8195				293	635	622	EONKBIPB_03485	NKAGNAHE_02415	HMGBMJBJ_02729	OJBJKJCE_01717	KOMLIGAC_00862	GFPKFEFB_02440	DEOKIPOM_03594	NBEKKDMD_03465	PAAEIIJO_02560	JPJGMMNL_02491	FPKLCHFD_03824	DLBBDGBJ_01973	ILNGHHDL_02797	DPLBEOMI_03131	FFLCOABK_02351	LOMIHHED_00502	OKLMOLAM_02483	JPFECAJI_03190	BANGGAKP_00036	MFFHOGHF_03637	GKMEODHA_00348	GCPNPNKB_00719	AELPEIIH_03739	EAPAJBGE_01370	DKFHCAFL_01865	MGIONAKG_03097	HNFNIFPP_02449	CDEKMIIP_01953	NPKELAPA_00648	CPACMLLJ_02940	ALPHONKN_03902	COGIDPEJ_00245	GILDPHEF_00299	PBDJDDBK_03445
comM		Competence protein ComM	34	34	1	1	8185				809	1487	1281	EONKBIPB_03494	NKAGNAHE_02406	HMGBMJBJ_02720	OJBJKJCE_01726	KOMLIGAC_00871	GFPKFEFB_02431	DEOKIPOM_03603	NBEKKDMD_03474	PAAEIIJO_02551	JPJGMMNL_02500	FPKLCHFD_03833	DLBBDGBJ_01982	ILNGHHDL_02806	DPLBEOMI_03122	FFLCOABK_02342	LOMIHHED_00511	OKLMOLAM_02492	JPFECAJI_03199	BANGGAKP_00046	MFFHOGHF_03646	GKMEODHA_00357	GCPNPNKB_00710	AELPEIIH_03748	EAPAJBGE_01361	DKFHCAFL_01874	MGIONAKG_03106	HNFNIFPP_02458	CDEKMIIP_01944	NPKELAPA_00657	CPACMLLJ_02931	ALPHONKN_03911	COGIDPEJ_00236	GILDPHEF_00290	PBDJDDBK_03454
group_144		hypothetical protein	34	34	1	1	8404				878	1262	1227	EONKBIPB_03288	NKAGNAHE_02612	HMGBMJBJ_02925	OJBJKJCE_01517	KOMLIGAC_00666	GFPKFEFB_02644	DEOKIPOM_03395	NBEKKDMD_03265	PAAEIIJO_02757	JPJGMMNL_02291	FPKLCHFD_03626	DLBBDGBJ_01772	ILNGHHDL_02598	DPLBEOMI_03331	FFLCOABK_02550	LOMIHHED_00298	OKLMOLAM_02275	JPFECAJI_02991	BANGGAKP_03902	MFFHOGHF_03440	GKMEODHA_00149	GCPNPNKB_02472	AELPEIIH_03544	EAPAJBGE_01566	DKFHCAFL_01667	MGIONAKG_02898	HNFNIFPP_02252	CDEKMIIP_02154	NPKELAPA_00446	CPACMLLJ_01728	ALPHONKN_03706	COGIDPEJ_00440	GILDPHEF_00494	PBDJDDBK_03251
gabR_2		HTH-type transcriptional regulatory protein GabR	34	34	1	1	8184				1412	1433	1429	EONKBIPB_03512	NKAGNAHE_02405	HMGBMJBJ_02719	OJBJKJCE_01744	KOMLIGAC_00872	GFPKFEFB_02430	DEOKIPOM_03604	NBEKKDMD_03475	PAAEIIJO_02537	JPJGMMNL_02501	FPKLCHFD_03834	DLBBDGBJ_01983	ILNGHHDL_02826	DPLBEOMI_03121	FFLCOABK_02341	LOMIHHED_00512	OKLMOLAM_02493	JPFECAJI_03200	BANGGAKP_00047	MFFHOGHF_03660	GKMEODHA_00377	GCPNPNKB_00709	AELPEIIH_03749	EAPAJBGE_01360	DKFHCAFL_01875	MGIONAKG_03107	HNFNIFPP_02470	CDEKMIIP_01924	NPKELAPA_00658	CPACMLLJ_02930	ALPHONKN_03912	COGIDPEJ_03592	GILDPHEF_00289	PBDJDDBK_03542
fadJ_2		Fatty acid oxidation complex subunit alpha	34	34	1	1	8069				1010	1025	1024	EONKBIPB_03610	NKAGNAHE_02318	HMGBMJBJ_02623	OJBJKJCE_01842	KOMLIGAC_00967	GFPKFEFB_02333	DEOKIPOM_03704	NBEKKDMD_03573	PAAEIIJO_02439	JPJGMMNL_02597	FPKLCHFD_03930	DLBBDGBJ_02079	ILNGHHDL_02926	DPLBEOMI_03025	FFLCOABK_02244	LOMIHHED_00611	OKLMOLAM_02591	JPFECAJI_03295	BANGGAKP_00146	MFFHOGHF_03758	GKMEODHA_00475	GCPNPNKB_00616	AELPEIIH_03843	EAPAJBGE_01265	DKFHCAFL_01978	MGIONAKG_03204	HNFNIFPP_02557	CDEKMIIP_01826	NPKELAPA_00754	CPACMLLJ_02276	ALPHONKN_04010	COGIDPEJ_03689	GILDPHEF_00194	PBDJDDBK_03637
dadX		Alanine racemase, catabolic	34	34	1	1	8058				830	1103	1094	EONKBIPB_03620	NKAGNAHE_02308	HMGBMJBJ_02613	OJBJKJCE_01852	KOMLIGAC_00977	GFPKFEFB_02323	DEOKIPOM_03714	NBEKKDMD_03583	PAAEIIJO_02429	JPJGMMNL_02607	FPKLCHFD_03940	DLBBDGBJ_02089	ILNGHHDL_02936	DPLBEOMI_03015	FFLCOABK_02234	LOMIHHED_00622	OKLMOLAM_02601	JPFECAJI_03305	BANGGAKP_00156	MFFHOGHF_03768	GKMEODHA_00485	GCPNPNKB_00606	AELPEIIH_03853	EAPAJBGE_01255	DKFHCAFL_01988	MGIONAKG_03214	HNFNIFPP_02567	CDEKMIIP_01816	NPKELAPA_00764	CPACMLLJ_02266	ALPHONKN_04020	COGIDPEJ_03699	GILDPHEF_00184	PBDJDDBK_03647
cntO_4		Metal-pseudopaline receptor CntO	34	34	1	1	8052				1664	2099	2077	EONKBIPB_03624	NKAGNAHE_02304	HMGBMJBJ_02609	OJBJKJCE_01856	KOMLIGAC_00981	GFPKFEFB_02319	DEOKIPOM_03718	NBEKKDMD_03587	PAAEIIJO_02425	JPJGMMNL_02611	FPKLCHFD_03946	DLBBDGBJ_02093	ILNGHHDL_02940	DPLBEOMI_03011	FFLCOABK_02230	LOMIHHED_00626	OKLMOLAM_02605	JPFECAJI_03309	BANGGAKP_00160	MFFHOGHF_03772	GKMEODHA_00489	GCPNPNKB_00602	AELPEIIH_03857	EAPAJBGE_01251	DKFHCAFL_01992	MGIONAKG_03218	HNFNIFPP_02571	CDEKMIIP_01811	NPKELAPA_00768	CPACMLLJ_02262	ALPHONKN_04024	COGIDPEJ_03703	GILDPHEF_00180	PBDJDDBK_03651
tyrB		Aromatic-amino-acid aminotransferase	34	34	1	1	8014				689	1214	1197	EONKBIPB_03642	NKAGNAHE_02285	HMGBMJBJ_02590	OJBJKJCE_01873	KOMLIGAC_00998	GFPKFEFB_02302	DEOKIPOM_03735	NBEKKDMD_03604	PAAEIIJO_02399	JPJGMMNL_02628	FPKLCHFD_03966	DLBBDGBJ_02110	ILNGHHDL_02958	DPLBEOMI_02994	FFLCOABK_02213	LOMIHHED_00643	OKLMOLAM_02625	JPFECAJI_03328	BANGGAKP_00186	MFFHOGHF_03798	GKMEODHA_00507	GCPNPNKB_03796	AELPEIIH_03876	EAPAJBGE_01234	DKFHCAFL_02008	MGIONAKG_03235	HNFNIFPP_02584	CDEKMIIP_01793	NPKELAPA_00785	CPACMLLJ_02245	ALPHONKN_04045	COGIDPEJ_03724	GILDPHEF_00157	PBDJDDBK_03667
yfcG_1		hypothetical protein	34	34	1	1	4624				236	599	364	EONKBIPB_03758	NKAGNAHE_02168	HMGBMJBJ_02474	OJBJKJCE_01994	KOMLIGAC_01114	GFPKFEFB_02178	DEOKIPOM_03859	NBEKKDMD_03721	PAAEIIJO_02280	JPJGMMNL_02747	FPKLCHFD_00006	DLBBDGBJ_02234	ILNGHHDL_03075	DPLBEOMI_02871	FFLCOABK_02088	LOMIHHED_00759	OKLMOLAM_02744	JPFECAJI_03711	BANGGAKP_00306	MFFHOGHF_00020	GKMEODHA_00625	GCPNPNKB_01165	AELPEIIH_00020	EAPAJBGE_01114	DKFHCAFL_02129	MGIONAKG_04267	HNFNIFPP_02700	CDEKMIIP_01674	NPKELAPA_00910	CPACMLLJ_03351	ALPHONKN_00020	COGIDPEJ_00020	GILDPHEF_03786	PBDJDDBK_00021
group_1460		hypothetical protein	34	34	1	1	4651				374	374	374	EONKBIPB_03781	NKAGNAHE_02145	HMGBMJBJ_02450	OJBJKJCE_02017	KOMLIGAC_01138	GFPKFEFB_02153	DEOKIPOM_03884	NBEKKDMD_03747	PAAEIIJO_02257	JPJGMMNL_02773	FPKLCHFD_00032	DLBBDGBJ_02260	ILNGHHDL_03099	DPLBEOMI_02846	FFLCOABK_02063	LOMIHHED_00785	OKLMOLAM_02772	JPFECAJI_03686	BANGGAKP_00330	MFFHOGHF_00043	GKMEODHA_00648	GCPNPNKB_01141	AELPEIIH_00044	EAPAJBGE_01090	DKFHCAFL_02152	MGIONAKG_04291	HNFNIFPP_02724	CDEKMIIP_01651	NPKELAPA_00935	CPACMLLJ_03327	ALPHONKN_00044	COGIDPEJ_00043	GILDPHEF_03763	PBDJDDBK_00044
group_1461		hypothetical protein	34	34	1	1	4674				470	473	470	EONKBIPB_03802	NKAGNAHE_02123	HMGBMJBJ_02429	OJBJKJCE_02038	KOMLIGAC_01159	GFPKFEFB_02132	DEOKIPOM_03905	NBEKKDMD_03768	PAAEIIJO_02236	JPJGMMNL_02794	FPKLCHFD_00053	DLBBDGBJ_02281	ILNGHHDL_03120	DPLBEOMI_02825	FFLCOABK_02042	LOMIHHED_00806	OKLMOLAM_02793	JPFECAJI_03665	BANGGAKP_00351	MFFHOGHF_00064	GKMEODHA_00669	GCPNPNKB_01120	AELPEIIH_00065	EAPAJBGE_01069	DKFHCAFL_02173	MGIONAKG_04312	HNFNIFPP_02760	CDEKMIIP_01630	NPKELAPA_00956	CPACMLLJ_03306	ALPHONKN_00065	COGIDPEJ_00064	GILDPHEF_03741	PBDJDDBK_00065
group_1486		hypothetical protein	34	34	1	1	8531				329	335	330	EONKBIPB_03174	NKAGNAHE_02709	HMGBMJBJ_03019	OJBJKJCE_01400	KOMLIGAC_00572	GFPKFEFB_02739	DEOKIPOM_03298	NBEKKDMD_03170	PAAEIIJO_02852	JPJGMMNL_02194	FPKLCHFD_03526	DLBBDGBJ_01675	ILNGHHDL_02484	DPLBEOMI_03428	FFLCOABK_02648	LOMIHHED_00201	OKLMOLAM_02175	JPFECAJI_02896	BANGGAKP_03803	MFFHOGHF_03346	GKMEODHA_00035	GCPNPNKB_02378	AELPEIIH_03450	EAPAJBGE_01660	DKFHCAFL_01572	MGIONAKG_02803	HNFNIFPP_02158	CDEKMIIP_02268	NPKELAPA_00348	CPACMLLJ_01634	ALPHONKN_03611	COGIDPEJ_00555	GILDPHEF_00599	PBDJDDBK_03149
group_1500		hypothetical protein	34	34	1	1	3871				1583	1589	1583	EONKBIPB_02340	NKAGNAHE_03559	HMGBMJBJ_01152	OJBJKJCE_00511	KOMLIGAC_03727	GFPKFEFB_00903	DEOKIPOM_01106	NBEKKDMD_02397	PAAEIIJO_03638	JPJGMMNL_00012	FPKLCHFD_01341	DLBBDGBJ_03577	ILNGHHDL_01608	DPLBEOMI_01528	FFLCOABK_00754	LOMIHHED_03409	OKLMOLAM_01383	JPFECAJI_01121	BANGGAKP_02904	MFFHOGHF_02560	GKMEODHA_03006	GCPNPNKB_03428	AELPEIIH_01340	EAPAJBGE_02438	DKFHCAFL_00639	MGIONAKG_00605	HNFNIFPP_01336	CDEKMIIP_03075	NPKELAPA_02248	CPACMLLJ_00061	ALPHONKN_02717	COGIDPEJ_01284	GILDPHEF_01513	PBDJDDBK_02371
group_1564		hypothetical protein	34	34	1	1	4800				725	725	725	EONKBIPB_00032	NKAGNAHE_02056	HMGBMJBJ_02370	OJBJKJCE_02107	KOMLIGAC_01218	GFPKFEFB_02073	DEOKIPOM_03964	NBEKKDMD_03827	PAAEIIJO_02174	JPJGMMNL_02853	FPKLCHFD_00112	DLBBDGBJ_02341	ILNGHHDL_03182	DPLBEOMI_02766	FFLCOABK_01983	LOMIHHED_00865	OKLMOLAM_02854	JPFECAJI_03606	BANGGAKP_00415	MFFHOGHF_00130	GKMEODHA_00731	GCPNPNKB_01061	AELPEIIH_00124	EAPAJBGE_01010	DKFHCAFL_02252	MGIONAKG_03694	HNFNIFPP_02819	CDEKMIIP_01568	NPKELAPA_01015	CPACMLLJ_01902	ALPHONKN_00151	COGIDPEJ_03531	GILDPHEF_03682	PBDJDDBK_00128
lipR_1		Putative acetyl-hydrolase LipR	34	34	1	1	4814				629	911	902	EONKBIPB_00042	NKAGNAHE_02046	HMGBMJBJ_02360	OJBJKJCE_02117	KOMLIGAC_01228	GFPKFEFB_02062	DEOKIPOM_03974	NBEKKDMD_03837	PAAEIIJO_02164	JPJGMMNL_02864	FPKLCHFD_00123	DLBBDGBJ_02351	ILNGHHDL_03192	DPLBEOMI_02756	FFLCOABK_01972	LOMIHHED_00876	OKLMOLAM_02865	JPFECAJI_03596	BANGGAKP_00425	MFFHOGHF_00140	GKMEODHA_00741	GCPNPNKB_01051	AELPEIIH_00134	EAPAJBGE_01000	DKFHCAFL_02262	MGIONAKG_03704	HNFNIFPP_02829	CDEKMIIP_01558	NPKELAPA_01025	CPACMLLJ_01912	ALPHONKN_00161	COGIDPEJ_03521	GILDPHEF_03672	PBDJDDBK_00138
pyrE		Orotate phosphoribosyltransferase	34	34	1	1	4818				617	650	649	EONKBIPB_00046	NKAGNAHE_02042	HMGBMJBJ_02356	OJBJKJCE_02121	KOMLIGAC_01232	GFPKFEFB_02058	DEOKIPOM_03978	NBEKKDMD_03841	PAAEIIJO_02160	JPJGMMNL_02868	FPKLCHFD_00127	DLBBDGBJ_02355	ILNGHHDL_03196	DPLBEOMI_02752	FFLCOABK_01967	LOMIHHED_00880	OKLMOLAM_02869	JPFECAJI_03592	BANGGAKP_00429	MFFHOGHF_00144	GKMEODHA_00745	GCPNPNKB_01047	AELPEIIH_00138	EAPAJBGE_00996	DKFHCAFL_02266	MGIONAKG_03709	HNFNIFPP_02833	CDEKMIIP_01553	NPKELAPA_01029	CPACMLLJ_01916	ALPHONKN_00165	COGIDPEJ_03517	GILDPHEF_03668	PBDJDDBK_00142
rhtB_2		hypothetical protein	34	34	1	1	596				593	599	598	EONKBIPB_00141	NKAGNAHE_01949	HMGBMJBJ_02236	OJBJKJCE_02216	KOMLIGAC_01349	GFPKFEFB_01940	DEOKIPOM_00008	NBEKKDMD_00008	PAAEIIJO_02063	JPJGMMNL_02986	FPKLCHFD_00244	DLBBDGBJ_02473	ILNGHHDL_03291	DPLBEOMI_02633	FFLCOABK_01849	LOMIHHED_01005	OKLMOLAM_02995	JPFECAJI_00027	BANGGAKP_00527	MFFHOGHF_00240	GKMEODHA_00846	GCPNPNKB_01627	AELPEIIH_00260	EAPAJBGE_00879	DKFHCAFL_02363	MGIONAKG_03828	HNFNIFPP_02933	CDEKMIIP_01458	NPKELAPA_01148	CPACMLLJ_03357	ALPHONKN_00291	COGIDPEJ_03417	GILDPHEF_03569	PBDJDDBK_00236
group_1579	gabR_2	HTH-type transcriptional regulatory protein GabR	34	34	1	1	4881				923	1544	1397	EONKBIPB_00111	NKAGNAHE_01982	HMGBMJBJ_02293	OJBJKJCE_02186	KOMLIGAC_01295	GFPKFEFB_01994	DEOKIPOM_04042	NBEKKDMD_03904	PAAEIIJO_02098	JPJGMMNL_02932	FPKLCHFD_00190	DLBBDGBJ_02419	ILNGHHDL_03261	DPLBEOMI_02687	FFLCOABK_01903	LOMIHHED_00944	OKLMOLAM_02935	JPFECAJI_03528	BANGGAKP_00493	MFFHOGHF_00206	GKMEODHA_00816	GCPNPNKB_00984	AELPEIIH_00201	EAPAJBGE_00933	DKFHCAFL_02332	MGIONAKG_03774	HNFNIFPP_02896	CDEKMIIP_01488	NPKELAPA_01094	CPACMLLJ_01979	ALPHONKN_00229	COGIDPEJ_03456	GILDPHEF_03600	PBDJDDBK_00205
group_1581		hypothetical protein	34	34	1	1	4862				392	392	392	EONKBIPB_00126	NKAGNAHE_01967	HMGBMJBJ_02272	OJBJKJCE_02201	KOMLIGAC_01316	GFPKFEFB_01973	DEOKIPOM_04063	NBEKKDMD_03925	PAAEIIJO_02082	JPJGMMNL_02953	FPKLCHFD_00211	DLBBDGBJ_02440	ILNGHHDL_03276	DPLBEOMI_02666	FFLCOABK_01882	LOMIHHED_00965	OKLMOLAM_02956	JPFECAJI_03505	BANGGAKP_00508	MFFHOGHF_00221	GKMEODHA_00831	GCPNPNKB_00963	AELPEIIH_00224	EAPAJBGE_00912	DKFHCAFL_02347	MGIONAKG_03795	HNFNIFPP_02917	CDEKMIIP_01473	NPKELAPA_01115	CPACMLLJ_02000	ALPHONKN_00250	COGIDPEJ_03441	GILDPHEF_03585	PBDJDDBK_00220
iolS		Aldo-keto reductase IolS	34	34	1	1	4860				635	1001	990	EONKBIPB_00127	NKAGNAHE_01960	HMGBMJBJ_02271	OJBJKJCE_02202	KOMLIGAC_01317	GFPKFEFB_01972	DEOKIPOM_04064	NBEKKDMD_03926	PAAEIIJO_02081	JPJGMMNL_02954	FPKLCHFD_00212	DLBBDGBJ_02441	ILNGHHDL_03277	DPLBEOMI_02665	FFLCOABK_01881	LOMIHHED_00966	OKLMOLAM_02957	JPFECAJI_03504	BANGGAKP_00509	MFFHOGHF_00222	GKMEODHA_00832	GCPNPNKB_00962	AELPEIIH_00225	EAPAJBGE_00911	DKFHCAFL_02348	MGIONAKG_03796	HNFNIFPP_02918	CDEKMIIP_01472	NPKELAPA_01116	CPACMLLJ_02001	ALPHONKN_00251	COGIDPEJ_03440	GILDPHEF_03584	PBDJDDBK_00221
group_1585		hypothetical protein	34	34	1	1	597				242	242	242	EONKBIPB_00142	NKAGNAHE_01948	HMGBMJBJ_02235	OJBJKJCE_02217	KOMLIGAC_01350	GFPKFEFB_01939	DEOKIPOM_00009	NBEKKDMD_00009	PAAEIIJO_02062	JPJGMMNL_02987	FPKLCHFD_00245	DLBBDGBJ_02474	ILNGHHDL_03292	DPLBEOMI_02632	FFLCOABK_01848	LOMIHHED_01006	OKLMOLAM_02996	JPFECAJI_00028	BANGGAKP_00528	MFFHOGHF_00241	GKMEODHA_00847	GCPNPNKB_01628	AELPEIIH_00261	EAPAJBGE_00878	DKFHCAFL_02364	MGIONAKG_03829	HNFNIFPP_02934	CDEKMIIP_01457	NPKELAPA_01149	CPACMLLJ_03358	ALPHONKN_00297	COGIDPEJ_03416	GILDPHEF_03568	PBDJDDBK_00237
group_1586	rnd_1	Ribonuclease D	34	34	1	1	611				641	641	641	EONKBIPB_00154	NKAGNAHE_01935	HMGBMJBJ_02223	OJBJKJCE_02229	KOMLIGAC_01362	GFPKFEFB_01927	DEOKIPOM_00021	NBEKKDMD_00021	PAAEIIJO_02049	JPJGMMNL_02999	FPKLCHFD_00257	DLBBDGBJ_02486	ILNGHHDL_03304	DPLBEOMI_02620	FFLCOABK_01836	LOMIHHED_01018	OKLMOLAM_03008	JPFECAJI_00040	BANGGAKP_00541	MFFHOGHF_00254	GKMEODHA_00859	GCPNPNKB_01640	AELPEIIH_00273	EAPAJBGE_00866	DKFHCAFL_02375	MGIONAKG_03841	HNFNIFPP_02946	CDEKMIIP_01445	NPKELAPA_01161	CPACMLLJ_03370	ALPHONKN_00309	COGIDPEJ_03404	GILDPHEF_03557	PBDJDDBK_00248
group_1589		hypothetical protein	34	34	1	1	627				692	692	692	EONKBIPB_00171	NKAGNAHE_01918	HMGBMJBJ_02206	OJBJKJCE_02246	KOMLIGAC_01379	GFPKFEFB_01910	DEOKIPOM_00038	NBEKKDMD_00038	PAAEIIJO_02032	JPJGMMNL_03018	FPKLCHFD_00274	DLBBDGBJ_02503	ILNGHHDL_03321	DPLBEOMI_02603	FFLCOABK_01819	LOMIHHED_01035	OKLMOLAM_03026	JPFECAJI_00057	BANGGAKP_00558	MFFHOGHF_00271	GKMEODHA_00876	GCPNPNKB_01656	AELPEIIH_00290	EAPAJBGE_00849	DKFHCAFL_02392	MGIONAKG_03858	HNFNIFPP_02963	CDEKMIIP_01428	NPKELAPA_01178	CPACMLLJ_03387	ALPHONKN_00326	COGIDPEJ_03384	GILDPHEF_03540	PBDJDDBK_00265
group_1594		hypothetical protein	34	34	1	1	642				530	884	816	EONKBIPB_00184	NKAGNAHE_01908	HMGBMJBJ_02193	OJBJKJCE_02259	KOMLIGAC_01392	GFPKFEFB_01897	DEOKIPOM_00051	NBEKKDMD_00051	PAAEIIJO_02022	JPJGMMNL_03031	FPKLCHFD_00287	DLBBDGBJ_02516	ILNGHHDL_03334	DPLBEOMI_02590	FFLCOABK_01805	LOMIHHED_01048	OKLMOLAM_03039	JPFECAJI_00070	BANGGAKP_00568	MFFHOGHF_00281	GKMEODHA_00889	GCPNPNKB_01668	AELPEIIH_00303	EAPAJBGE_00836	DKFHCAFL_02403	MGIONAKG_03871	HNFNIFPP_02973	CDEKMIIP_01415	NPKELAPA_01192	CPACMLLJ_02182	ALPHONKN_00336	COGIDPEJ_03374	GILDPHEF_03530	PBDJDDBK_00275
mrcA		Penicillin-binding protein 1A	34	34	1	1	655				1631	2555	2527	EONKBIPB_00199	NKAGNAHE_01893	HMGBMJBJ_02178	OJBJKJCE_02274	KOMLIGAC_01407	GFPKFEFB_01882	DEOKIPOM_00066	NBEKKDMD_00066	PAAEIIJO_02007	JPJGMMNL_03047	FPKLCHFD_00302	DLBBDGBJ_02531	ILNGHHDL_03349	DPLBEOMI_02575	FFLCOABK_01790	LOMIHHED_01063	OKLMOLAM_03055	JPFECAJI_00085	BANGGAKP_00583	MFFHOGHF_00296	GKMEODHA_00904	GCPNPNKB_01683	AELPEIIH_00318	EAPAJBGE_00821	DKFHCAFL_02418	MGIONAKG_03886	HNFNIFPP_02988	CDEKMIIP_01400	NPKELAPA_01207	CPACMLLJ_02167	ALPHONKN_00351	COGIDPEJ_03359	GILDPHEF_03515	PBDJDDBK_00290
group_1601		hypothetical protein	34	34	1	1	657				470	641	635	EONKBIPB_00201	NKAGNAHE_01891	HMGBMJBJ_02176	OJBJKJCE_02276	KOMLIGAC_01409	GFPKFEFB_01880	DEOKIPOM_00068	NBEKKDMD_00068	PAAEIIJO_02005	JPJGMMNL_03049	FPKLCHFD_00304	DLBBDGBJ_02533	ILNGHHDL_03351	DPLBEOMI_02573	FFLCOABK_01788	LOMIHHED_01065	OKLMOLAM_03057	JPFECAJI_00087	BANGGAKP_00585	MFFHOGHF_00298	GKMEODHA_00906	GCPNPNKB_01685	AELPEIIH_00320	EAPAJBGE_00819	DKFHCAFL_02421	MGIONAKG_03888	HNFNIFPP_02990	CDEKMIIP_01398	NPKELAPA_01209	CPACMLLJ_02165	ALPHONKN_00353	COGIDPEJ_03357	GILDPHEF_03512	PBDJDDBK_00292
gltB		Glutamate synthase [NADPH] large chain	34	34	1	1	665				2498	4481	4422	EONKBIPB_00208	NKAGNAHE_01884	HMGBMJBJ_02169	OJBJKJCE_02283	KOMLIGAC_01416	GFPKFEFB_01873	DEOKIPOM_00075	NBEKKDMD_00075	PAAEIIJO_01998	JPJGMMNL_03056	FPKLCHFD_00311	DLBBDGBJ_02540	ILNGHHDL_03358	DPLBEOMI_02566	FFLCOABK_01780	LOMIHHED_01072	OKLMOLAM_03064	JPFECAJI_00094	BANGGAKP_00592	MFFHOGHF_00305	GKMEODHA_00913	GCPNPNKB_01692	AELPEIIH_00327	EAPAJBGE_00812	DKFHCAFL_02428	MGIONAKG_03895	HNFNIFPP_02997	CDEKMIIP_01391	NPKELAPA_01216	CPACMLLJ_02158	ALPHONKN_00360	COGIDPEJ_03350	GILDPHEF_03505	PBDJDDBK_00299
group_1605		hypothetical protein	34	34	1	1	675				560	560	560	EONKBIPB_00213	NKAGNAHE_01879	HMGBMJBJ_02164	OJBJKJCE_02289	KOMLIGAC_01421	GFPKFEFB_01867	DEOKIPOM_00081	NBEKKDMD_00081	PAAEIIJO_01989	JPJGMMNL_03062	FPKLCHFD_00316	DLBBDGBJ_02546	ILNGHHDL_03363	DPLBEOMI_02559	FFLCOABK_01773	LOMIHHED_01078	OKLMOLAM_03070	JPFECAJI_00101	BANGGAKP_00598	MFFHOGHF_00310	GKMEODHA_00918	GCPNPNKB_01697	AELPEIIH_00332	EAPAJBGE_00807	DKFHCAFL_02433	MGIONAKG_03900	HNFNIFPP_03002	CDEKMIIP_01385	NPKELAPA_01222	CPACMLLJ_02153	ALPHONKN_00367	COGIDPEJ_03345	GILDPHEF_03500	PBDJDDBK_00304
group_1607		hypothetical protein	34	34	1	1	720				533	533	533	EONKBIPB_00255	NKAGNAHE_01839	HMGBMJBJ_02121	OJBJKJCE_02331	KOMLIGAC_01464	GFPKFEFB_01823	DEOKIPOM_00124	NBEKKDMD_00124	PAAEIIJO_01947	JPJGMMNL_03106	FPKLCHFD_00360	DLBBDGBJ_02591	ILNGHHDL_03405	DPLBEOMI_02515	FFLCOABK_01730	LOMIHHED_01122	OKLMOLAM_03113	JPFECAJI_00145	BANGGAKP_00640	MFFHOGHF_00351	GKMEODHA_00960	GCPNPNKB_01740	AELPEIIH_00375	EAPAJBGE_00764	DKFHCAFL_02474	MGIONAKG_03943	HNFNIFPP_03045	CDEKMIIP_01342	NPKELAPA_01266	CPACMLLJ_02110	ALPHONKN_00411	COGIDPEJ_03304	GILDPHEF_03458	PBDJDDBK_00345
COQ5_1		2-methoxy-6-polyprenyl-1,4-benzoquinol methylase, mitochondrial	34	34	1	1	722				794	794	794	EONKBIPB_00256	NKAGNAHE_01838	HMGBMJBJ_02120	OJBJKJCE_02332	KOMLIGAC_01465	GFPKFEFB_01822	DEOKIPOM_00125	NBEKKDMD_00125	PAAEIIJO_01946	JPJGMMNL_03107	FPKLCHFD_00361	DLBBDGBJ_02592	ILNGHHDL_03406	DPLBEOMI_02514	FFLCOABK_01729	LOMIHHED_01123	OKLMOLAM_03114	JPFECAJI_00146	BANGGAKP_00641	MFFHOGHF_00352	GKMEODHA_00961	GCPNPNKB_01741	AELPEIIH_00376	EAPAJBGE_00763	DKFHCAFL_02475	MGIONAKG_03944	HNFNIFPP_03046	CDEKMIIP_01341	NPKELAPA_01267	CPACMLLJ_02109	ALPHONKN_00412	COGIDPEJ_03303	GILDPHEF_03457	PBDJDDBK_00346
group_1612		hypothetical protein	34	34	1	1	749				797	797	797	EONKBIPB_00278	NKAGNAHE_01814	HMGBMJBJ_02096	OJBJKJCE_02354	KOMLIGAC_01489	GFPKFEFB_01798	DEOKIPOM_00150	NBEKKDMD_00149	PAAEIIJO_01922	JPJGMMNL_03131	FPKLCHFD_00385	DLBBDGBJ_02616	ILNGHHDL_03428	DPLBEOMI_02490	FFLCOABK_01705	LOMIHHED_01147	OKLMOLAM_03138	JPFECAJI_00170	BANGGAKP_00666	MFFHOGHF_00376	GKMEODHA_00983	GCPNPNKB_01765	AELPEIIH_00400	EAPAJBGE_00739	DKFHCAFL_02498	MGIONAKG_03968	HNFNIFPP_03071	CDEKMIIP_01319	NPKELAPA_01291	CPACMLLJ_02085	ALPHONKN_00436	COGIDPEJ_03281	GILDPHEF_03436	PBDJDDBK_00369
group_1613		hypothetical protein	34	34	1	1	752				515	656	633	EONKBIPB_00281	NKAGNAHE_01811	HMGBMJBJ_02093	OJBJKJCE_02357	KOMLIGAC_01492	GFPKFEFB_01795	DEOKIPOM_00153	NBEKKDMD_00152	PAAEIIJO_01919	JPJGMMNL_03134	FPKLCHFD_00388	DLBBDGBJ_02619	ILNGHHDL_03431	DPLBEOMI_02487	FFLCOABK_01702	LOMIHHED_01150	OKLMOLAM_03141	JPFECAJI_00173	BANGGAKP_00669	MFFHOGHF_00379	GKMEODHA_00986	GCPNPNKB_01768	AELPEIIH_00403	EAPAJBGE_00736	DKFHCAFL_02501	MGIONAKG_03971	HNFNIFPP_03074	CDEKMIIP_01316	NPKELAPA_01294	CPACMLLJ_02082	ALPHONKN_00439	COGIDPEJ_03278	GILDPHEF_03433	PBDJDDBK_00372
group_1614		hypothetical protein	34	34	1	1	754				1229	2303	2271	EONKBIPB_00283	NKAGNAHE_01809	HMGBMJBJ_02091	OJBJKJCE_02359	KOMLIGAC_01494	GFPKFEFB_01793	DEOKIPOM_00155	NBEKKDMD_00154	PAAEIIJO_01917	JPJGMMNL_03136	FPKLCHFD_00390	DLBBDGBJ_02621	ILNGHHDL_03433	DPLBEOMI_02485	FFLCOABK_01700	LOMIHHED_01152	OKLMOLAM_03143	JPFECAJI_00175	BANGGAKP_00671	MFFHOGHF_00381	GKMEODHA_00988	GCPNPNKB_01770	AELPEIIH_00405	EAPAJBGE_00734	DKFHCAFL_02503	MGIONAKG_03973	HNFNIFPP_03076	CDEKMIIP_01314	NPKELAPA_01296	CPACMLLJ_02080	ALPHONKN_00441	COGIDPEJ_03276	GILDPHEF_03431	PBDJDDBK_00374
secY		Protein translocase subunit SecY	34	34	1	1	807				812	1352	1320	EONKBIPB_00333	NKAGNAHE_01758	HMGBMJBJ_02040	OJBJKJCE_02409	KOMLIGAC_01545	GFPKFEFB_01742	DEOKIPOM_00206	NBEKKDMD_00205	PAAEIIJO_01867	JPJGMMNL_03187	FPKLCHFD_00441	DLBBDGBJ_02672	ILNGHHDL_03483	DPLBEOMI_02434	FFLCOABK_01649	LOMIHHED_01203	OKLMOLAM_03194	JPFECAJI_00225	BANGGAKP_00724	MFFHOGHF_00431	GKMEODHA_01038	GCPNPNKB_01821	AELPEIIH_00456	EAPAJBGE_00683	DKFHCAFL_02554	MGIONAKG_04024	HNFNIFPP_03127	CDEKMIIP_01263	NPKELAPA_01348	CPACMLLJ_02029	ALPHONKN_00492	COGIDPEJ_03225	GILDPHEF_03381	PBDJDDBK_00425
group_1620	mmgC_1	Acyl-CoA dehydrogenase	34	34	1	1	817				650	1172	1156	EONKBIPB_00341	NKAGNAHE_01750	HMGBMJBJ_02032	OJBJKJCE_02417	KOMLIGAC_01553	GFPKFEFB_01734	DEOKIPOM_00214	NBEKKDMD_00213	PAAEIIJO_01859	JPJGMMNL_03195	FPKLCHFD_00450	DLBBDGBJ_02680	ILNGHHDL_03491	DPLBEOMI_02426	FFLCOABK_01641	LOMIHHED_01212	OKLMOLAM_03202	JPFECAJI_00233	BANGGAKP_00733	MFFHOGHF_00439	GKMEODHA_01046	GCPNPNKB_01829	AELPEIIH_00464	EAPAJBGE_00675	DKFHCAFL_02562	MGIONAKG_04033	HNFNIFPP_03135	CDEKMIIP_01255	NPKELAPA_01356	CPACMLLJ_02021	ALPHONKN_00500	COGIDPEJ_03217	GILDPHEF_03373	PBDJDDBK_00433
group_1622		hypothetical protein	34	34	1	1	840				677	1247	1230	EONKBIPB_00363	NKAGNAHE_01727	HMGBMJBJ_02010	OJBJKJCE_02439	KOMLIGAC_01575	GFPKFEFB_01712	DEOKIPOM_00236	NBEKKDMD_00237	PAAEIIJO_01836	JPJGMMNL_03217	FPKLCHFD_00472	DLBBDGBJ_02702	ILNGHHDL_03513	DPLBEOMI_02403	FFLCOABK_01619	LOMIHHED_01237	OKLMOLAM_03224	JPFECAJI_00255	BANGGAKP_00755	MFFHOGHF_00462	GKMEODHA_01068	GCPNPNKB_01849	AELPEIIH_00486	EAPAJBGE_00653	DKFHCAFL_02584	MGIONAKG_04055	HNFNIFPP_03157	CDEKMIIP_01233	NPKELAPA_01378	CPACMLLJ_03642	ALPHONKN_00522	COGIDPEJ_03195	GILDPHEF_03351	PBDJDDBK_00455
yciV		5'-3' exoribonuclease	34	34	1	1	904				851	851	851	EONKBIPB_00432	NKAGNAHE_01668	HMGBMJBJ_01941	OJBJKJCE_02508	KOMLIGAC_01644	GFPKFEFB_01643	DEOKIPOM_00306	NBEKKDMD_00306	PAAEIIJO_01767	JPJGMMNL_03286	FPKLCHFD_00541	DLBBDGBJ_02771	ILNGHHDL_03582	DPLBEOMI_02334	FFLCOABK_01550	LOMIHHED_01307	OKLMOLAM_03293	JPFECAJI_00324	BANGGAKP_00825	MFFHOGHF_00531	GKMEODHA_01137	GCPNPNKB_02990	AELPEIIH_00555	EAPAJBGE_00584	DKFHCAFL_02653	MGIONAKG_04124	HNFNIFPP_03226	CDEKMIIP_01164	NPKELAPA_01447	CPACMLLJ_03447	ALPHONKN_00591	COGIDPEJ_03087	GILDPHEF_03282	PBDJDDBK_00527
group_1629		hypothetical protein	34	34	1	1	912				569	569	569	EONKBIPB_00440	NKAGNAHE_01660	HMGBMJBJ_01933	OJBJKJCE_02516	KOMLIGAC_01652	GFPKFEFB_01635	DEOKIPOM_00314	NBEKKDMD_00314	PAAEIIJO_01759	JPJGMMNL_03294	FPKLCHFD_00549	DLBBDGBJ_02779	ILNGHHDL_03590	DPLBEOMI_02326	FFLCOABK_01542	LOMIHHED_01315	OKLMOLAM_03301	JPFECAJI_00332	BANGGAKP_00834	MFFHOGHF_00539	GKMEODHA_01145	GCPNPNKB_02982	AELPEIIH_00563	EAPAJBGE_00576	DKFHCAFL_02661	MGIONAKG_04132	HNFNIFPP_03234	CDEKMIIP_01156	NPKELAPA_01455	CPACMLLJ_03455	ALPHONKN_00599	COGIDPEJ_03079	GILDPHEF_03274	PBDJDDBK_00535
rcsC_6		Sensor histidine kinase RcsC	34	34	1	1	953				890	1268	1256	EONKBIPB_00447	NKAGNAHE_01655	HMGBMJBJ_01925	OJBJKJCE_02523	KOMLIGAC_01660	GFPKFEFB_01627	DEOKIPOM_00322	NBEKKDMD_00322	PAAEIIJO_01749	JPJGMMNL_03302	FPKLCHFD_00557	DLBBDGBJ_02787	ILNGHHDL_03597	DPLBEOMI_02318	FFLCOABK_01534	LOMIHHED_01323	OKLMOLAM_03309	JPFECAJI_00340	BANGGAKP_00839	MFFHOGHF_00550	GKMEODHA_01152	GCPNPNKB_02974	AELPEIIH_00571	EAPAJBGE_00568	DKFHCAFL_02665	MGIONAKG_04140	HNFNIFPP_03243	CDEKMIIP_01149	NPKELAPA_01463	CPACMLLJ_03463	ALPHONKN_00608	COGIDPEJ_03067	GILDPHEF_03269	PBDJDDBK_00581
group_1634		hypothetical protein	34	34	1	1	959				887	890	889	EONKBIPB_00450	NKAGNAHE_01652	HMGBMJBJ_01922	OJBJKJCE_02526	KOMLIGAC_01663	GFPKFEFB_01624	DEOKIPOM_00325	NBEKKDMD_00325	PAAEIIJO_01746	JPJGMMNL_03305	FPKLCHFD_00560	DLBBDGBJ_02790	ILNGHHDL_03600	DPLBEOMI_02315	FFLCOABK_01531	LOMIHHED_01326	OKLMOLAM_03312	JPFECAJI_00343	BANGGAKP_00843	MFFHOGHF_00553	GKMEODHA_01155	GCPNPNKB_02971	AELPEIIH_00574	EAPAJBGE_00565	DKFHCAFL_02668	MGIONAKG_04143	HNFNIFPP_03246	CDEKMIIP_01146	NPKELAPA_01466	CPACMLLJ_03466	ALPHONKN_00611	COGIDPEJ_03064	GILDPHEF_03266	PBDJDDBK_00584
group_1635		hypothetical protein	34	34	1	1	977				764	764	764	EONKBIPB_00461	NKAGNAHE_01641	HMGBMJBJ_01909	OJBJKJCE_02537	KOMLIGAC_01676	GFPKFEFB_01611	DEOKIPOM_00338	NBEKKDMD_00341	PAAEIIJO_01733	JPJGMMNL_03321	FPKLCHFD_00573	DLBBDGBJ_02806	ILNGHHDL_03611	DPLBEOMI_02299	FFLCOABK_01518	LOMIHHED_01342	OKLMOLAM_03325	JPFECAJI_00356	BANGGAKP_00854	MFFHOGHF_00566	GKMEODHA_01166	GCPNPNKB_02958	AELPEIIH_00587	EAPAJBGE_00552	DKFHCAFL_02679	MGIONAKG_04159	HNFNIFPP_03261	CDEKMIIP_01135	NPKELAPA_01482	CPACMLLJ_03148	ALPHONKN_00624	COGIDPEJ_03053	GILDPHEF_03255	PBDJDDBK_00595
group_1636		putative TonB-dependent receptor	34	34	1	1	978				2054	2075	2071	EONKBIPB_00462	NKAGNAHE_01640	HMGBMJBJ_01908	OJBJKJCE_02538	KOMLIGAC_01677	GFPKFEFB_01610	DEOKIPOM_00339	NBEKKDMD_00342	PAAEIIJO_01732	JPJGMMNL_03322	FPKLCHFD_00574	DLBBDGBJ_02807	ILNGHHDL_03612	DPLBEOMI_02298	FFLCOABK_01517	LOMIHHED_01343	OKLMOLAM_03326	JPFECAJI_00357	BANGGAKP_00855	MFFHOGHF_00567	GKMEODHA_01167	GCPNPNKB_02957	AELPEIIH_00588	EAPAJBGE_00551	DKFHCAFL_02680	MGIONAKG_04160	HNFNIFPP_03262	CDEKMIIP_01134	NPKELAPA_01483	CPACMLLJ_03149	ALPHONKN_00625	COGIDPEJ_03052	GILDPHEF_03254	PBDJDDBK_00596
clsA		Cardiolipin synthase A	34	34	1	1	979				1373	1463	1460	EONKBIPB_00463	NKAGNAHE_01639	HMGBMJBJ_01907	OJBJKJCE_02539	KOMLIGAC_01678	GFPKFEFB_01609	DEOKIPOM_00340	NBEKKDMD_00343	PAAEIIJO_01731	JPJGMMNL_03323	FPKLCHFD_00575	DLBBDGBJ_02808	ILNGHHDL_03613	DPLBEOMI_02297	FFLCOABK_01516	LOMIHHED_01344	OKLMOLAM_03327	JPFECAJI_00358	BANGGAKP_00856	MFFHOGHF_00568	GKMEODHA_01168	GCPNPNKB_02956	AELPEIIH_00589	EAPAJBGE_00550	DKFHCAFL_02681	MGIONAKG_04161	HNFNIFPP_03263	CDEKMIIP_01133	NPKELAPA_01484	CPACMLLJ_03150	ALPHONKN_00626	COGIDPEJ_03051	GILDPHEF_03253	PBDJDDBK_00597
group_1639		hypothetical protein	34	34	1	1	1001				995	1016	995	EONKBIPB_00483	NKAGNAHE_01621	HMGBMJBJ_01889	OJBJKJCE_02559	KOMLIGAC_01696	GFPKFEFB_01591	DEOKIPOM_00358	NBEKKDMD_00361	PAAEIIJO_01713	JPJGMMNL_03341	FPKLCHFD_00593	DLBBDGBJ_02826	ILNGHHDL_03633	DPLBEOMI_02279	FFLCOABK_01498	LOMIHHED_01362	OKLMOLAM_03346	JPFECAJI_00376	BANGGAKP_00874	MFFHOGHF_00586	GKMEODHA_01188	GCPNPNKB_02938	AELPEIIH_00607	EAPAJBGE_00532	DKFHCAFL_02699	MGIONAKG_04179	HNFNIFPP_03281	CDEKMIIP_01113	NPKELAPA_01502	CPACMLLJ_03168	ALPHONKN_00644	COGIDPEJ_03033	GILDPHEF_03233	PBDJDDBK_00615
group_1640		hypothetical protein	34	34	1	1	1010				578	578	578	EONKBIPB_00490	NKAGNAHE_01614	HMGBMJBJ_01882	OJBJKJCE_02566	KOMLIGAC_01703	GFPKFEFB_01584	DEOKIPOM_00365	NBEKKDMD_00368	PAAEIIJO_01706	JPJGMMNL_03348	FPKLCHFD_00600	DLBBDGBJ_02833	ILNGHHDL_03640	DPLBEOMI_02272	FFLCOABK_01491	LOMIHHED_01369	OKLMOLAM_03353	JPFECAJI_00383	BANGGAKP_00881	MFFHOGHF_00593	GKMEODHA_01195	GCPNPNKB_02931	AELPEIIH_00614	EAPAJBGE_00525	DKFHCAFL_02706	MGIONAKG_04186	HNFNIFPP_03288	CDEKMIIP_01106	NPKELAPA_01509	CPACMLLJ_03175	ALPHONKN_00651	COGIDPEJ_03026	GILDPHEF_03226	PBDJDDBK_00622
group_1641		putative metallo-hydrolase	34	34	1	1	1011				776	902	805	EONKBIPB_00491	NKAGNAHE_01613	HMGBMJBJ_01881	OJBJKJCE_02567	KOMLIGAC_01704	GFPKFEFB_01583	DEOKIPOM_00366	NBEKKDMD_00369	PAAEIIJO_01705	JPJGMMNL_03349	FPKLCHFD_00601	DLBBDGBJ_02834	ILNGHHDL_03641	DPLBEOMI_02271	FFLCOABK_01490	LOMIHHED_01370	OKLMOLAM_03354	JPFECAJI_00384	BANGGAKP_00882	MFFHOGHF_00594	GKMEODHA_01196	GCPNPNKB_02930	AELPEIIH_00615	EAPAJBGE_00524	DKFHCAFL_02707	MGIONAKG_04187	HNFNIFPP_03289	CDEKMIIP_01105	NPKELAPA_01510	CPACMLLJ_03176	ALPHONKN_00652	COGIDPEJ_03025	GILDPHEF_03225	PBDJDDBK_00623
yfdE		Acetyl-CoA:oxalate CoA-transferase	34	34	1	1	1028				578	1118	1086	EONKBIPB_00505	NKAGNAHE_01600	HMGBMJBJ_01868	OJBJKJCE_02581	KOMLIGAC_01717	GFPKFEFB_01570	DEOKIPOM_00379	NBEKKDMD_00382	PAAEIIJO_01692	JPJGMMNL_03362	FPKLCHFD_00615	DLBBDGBJ_02847	ILNGHHDL_03655	DPLBEOMI_02258	FFLCOABK_01477	LOMIHHED_01383	OKLMOLAM_03368	JPFECAJI_00397	BANGGAKP_00895	MFFHOGHF_00607	GKMEODHA_01210	GCPNPNKB_02917	AELPEIIH_00628	EAPAJBGE_00511	DKFHCAFL_02720	MGIONAKG_04200	HNFNIFPP_03302	CDEKMIIP_01090	NPKELAPA_01523	CPACMLLJ_03189	ALPHONKN_00665	COGIDPEJ_03012	GILDPHEF_03212	PBDJDDBK_00636
mdtI		Spermidine export protein MdtI	34	34	1	1	1033				170	353	347	EONKBIPB_00510	NKAGNAHE_01595	HMGBMJBJ_01863	OJBJKJCE_02586	KOMLIGAC_01722	GFPKFEFB_01565	DEOKIPOM_00384	NBEKKDMD_00387	PAAEIIJO_01687	JPJGMMNL_03367	FPKLCHFD_00620	DLBBDGBJ_02852	ILNGHHDL_03660	DPLBEOMI_02253	FFLCOABK_01472	LOMIHHED_01388	OKLMOLAM_03373	JPFECAJI_00402	BANGGAKP_00900	MFFHOGHF_00612	GKMEODHA_01215	GCPNPNKB_02912	AELPEIIH_00633	EAPAJBGE_00506	DKFHCAFL_02725	MGIONAKG_04205	HNFNIFPP_03307	CDEKMIIP_01085	NPKELAPA_01528	CPACMLLJ_03194	ALPHONKN_00670	COGIDPEJ_03007	GILDPHEF_03207	PBDJDDBK_00641
mdtA_2		Multidrug resistance protein MdtA	34	34	1	1	1068				893	1118	1104	EONKBIPB_00541	NKAGNAHE_01567	HMGBMJBJ_01835	OJBJKJCE_02617	KOMLIGAC_01750	GFPKFEFB_01537	DEOKIPOM_00412	NBEKKDMD_00416	PAAEIIJO_01659	JPJGMMNL_03397	FPKLCHFD_00649	DLBBDGBJ_02881	ILNGHHDL_03691	DPLBEOMI_02225	FFLCOABK_01442	LOMIHHED_01417	OKLMOLAM_03404	JPFECAJI_00434	BANGGAKP_00928	MFFHOGHF_00640	GKMEODHA_01246	GCPNPNKB_02884	AELPEIIH_00664	EAPAJBGE_00478	DKFHCAFL_02753	MGIONAKG_04233	HNFNIFPP_03335	CDEKMIIP_01053	NPKELAPA_01556	CPACMLLJ_03421	ALPHONKN_00698	COGIDPEJ_02979	GILDPHEF_03179	PBDJDDBK_00669
group_1653		hypothetical protein	34	34	1	1	1078				206	464	456	EONKBIPB_00548	NKAGNAHE_01561	HMGBMJBJ_01828	OJBJKJCE_02624	KOMLIGAC_01757	GFPKFEFB_01529	DEOKIPOM_00420	NBEKKDMD_00427	PAAEIIJO_01652	JPJGMMNL_03404	FPKLCHFD_00657	DLBBDGBJ_02888	ILNGHHDL_03698	DPLBEOMI_02217	FFLCOABK_01434	LOMIHHED_01427	OKLMOLAM_03414	JPFECAJI_00441	BANGGAKP_00935	MFFHOGHF_00647	GKMEODHA_01253	GCPNPNKB_02877	AELPEIIH_00671	EAPAJBGE_00471	DKFHCAFL_02760	MGIONAKG_04240	HNFNIFPP_03342	CDEKMIIP_01046	NPKELAPA_01563	CPACMLLJ_03428	ALPHONKN_00706	COGIDPEJ_02972	GILDPHEF_03172	PBDJDDBK_00676
ampG		Anhydromuropeptide permease	34	34	1	1	1192				1247	1247	1247	EONKBIPB_00608	NKAGNAHE_01497	HMGBMJBJ_01713	OJBJKJCE_02682	KOMLIGAC_01872	GFPKFEFB_01463	DEOKIPOM_00538	NBEKKDMD_00491	PAAEIIJO_01569	JPJGMMNL_03521	FPKLCHFD_00774	DLBBDGBJ_03005	ILNGHHDL_03756	DPLBEOMI_02100	FFLCOABK_01316	LOMIHHED_01490	OKLMOLAM_03531	JPFECAJI_00556	BANGGAKP_00994	MFFHOGHF_00730	GKMEODHA_01311	GCPNPNKB_03136	AELPEIIH_00786	EAPAJBGE_00354	DKFHCAFL_02819	MGIONAKG_00041	HNFNIFPP_01940	CDEKMIIP_00987	NPKELAPA_01681	CPACMLLJ_02845	ALPHONKN_00766	COGIDPEJ_02914	GILDPHEF_03115	PBDJDDBK_00735
group_1659		hypothetical protein	34	34	1	1	1209				434	434	434	EONKBIPB_00622	NKAGNAHE_01483	HMGBMJBJ_01698	OJBJKJCE_02696	KOMLIGAC_01887	GFPKFEFB_01448	DEOKIPOM_00553	NBEKKDMD_00506	PAAEIIJO_01553	JPJGMMNL_03536	FPKLCHFD_00789	DLBBDGBJ_03020	ILNGHHDL_03770	DPLBEOMI_02085	FFLCOABK_01301	LOMIHHED_01505	OKLMOLAM_03546	JPFECAJI_00571	BANGGAKP_01066	MFFHOGHF_00746	GKMEODHA_01325	GCPNPNKB_03118	AELPEIIH_00801	EAPAJBGE_00339	DKFHCAFL_02833	MGIONAKG_00056	HNFNIFPP_01924	CDEKMIIP_00973	NPKELAPA_01696	CPACMLLJ_02860	ALPHONKN_00781	COGIDPEJ_02900	GILDPHEF_03101	PBDJDDBK_00749
acrA		Multidrug efflux pump subunit AcrA	34	34	1	1	1214				653	1250	1144	EONKBIPB_00627	NKAGNAHE_01478	HMGBMJBJ_01693	OJBJKJCE_02701	KOMLIGAC_01892	GFPKFEFB_01443	DEOKIPOM_00558	NBEKKDMD_00511	PAAEIIJO_01548	JPJGMMNL_03541	FPKLCHFD_00794	DLBBDGBJ_03025	ILNGHHDL_03775	DPLBEOMI_02080	FFLCOABK_01296	LOMIHHED_01510	OKLMOLAM_03551	JPFECAJI_00576	BANGGAKP_01071	MFFHOGHF_00751	GKMEODHA_01330	GCPNPNKB_03113	AELPEIIH_00806	EAPAJBGE_00334	DKFHCAFL_02838	MGIONAKG_00061	HNFNIFPP_01919	CDEKMIIP_00968	NPKELAPA_01701	CPACMLLJ_02865	ALPHONKN_00786	COGIDPEJ_02895	GILDPHEF_03096	PBDJDDBK_00754
group_1662		hypothetical protein	34	34	1	1	1216				473	626	618	EONKBIPB_00628	NKAGNAHE_01477	HMGBMJBJ_01692	OJBJKJCE_02702	KOMLIGAC_01893	GFPKFEFB_01441	DEOKIPOM_00560	NBEKKDMD_00512	PAAEIIJO_01547	JPJGMMNL_03543	FPKLCHFD_00795	DLBBDGBJ_03027	ILNGHHDL_03776	DPLBEOMI_02079	FFLCOABK_01295	LOMIHHED_01512	OKLMOLAM_03552	JPFECAJI_00577	BANGGAKP_01072	MFFHOGHF_00752	GKMEODHA_01331	GCPNPNKB_03112	AELPEIIH_00807	EAPAJBGE_00333	DKFHCAFL_02841	MGIONAKG_00062	HNFNIFPP_01918	CDEKMIIP_00967	NPKELAPA_01703	CPACMLLJ_02866	ALPHONKN_00787	COGIDPEJ_02894	GILDPHEF_03095	PBDJDDBK_00755
group_1663		hypothetical protein	34	34	1	1	1223				473	788	777	EONKBIPB_00634	NKAGNAHE_01471	HMGBMJBJ_01686	OJBJKJCE_02708	KOMLIGAC_01899	GFPKFEFB_01435	DEOKIPOM_00566	NBEKKDMD_00518	PAAEIIJO_01541	JPJGMMNL_03549	FPKLCHFD_00801	DLBBDGBJ_03033	ILNGHHDL_03782	DPLBEOMI_02073	FFLCOABK_01289	LOMIHHED_01518	OKLMOLAM_03558	JPFECAJI_00586	BANGGAKP_01078	MFFHOGHF_00758	GKMEODHA_01337	GCPNPNKB_03106	AELPEIIH_00813	EAPAJBGE_00327	DKFHCAFL_02847	MGIONAKG_00068	HNFNIFPP_01912	CDEKMIIP_00961	NPKELAPA_01709	CPACMLLJ_02872	ALPHONKN_00793	COGIDPEJ_02888	GILDPHEF_03089	PBDJDDBK_00761
group_1667		DNA base-flipping protein	34	34	1	1	1262				329	341	329	EONKBIPB_00670	NKAGNAHE_01437	HMGBMJBJ_01652	OJBJKJCE_02744	KOMLIGAC_01933	GFPKFEFB_01401	DEOKIPOM_00601	NBEKKDMD_00553	PAAEIIJO_01507	JPJGMMNL_03583	FPKLCHFD_00836	DLBBDGBJ_03070	ILNGHHDL_00005	DPLBEOMI_02036	FFLCOABK_01255	LOMIHHED_01554	OKLMOLAM_03593	JPFECAJI_00620	BANGGAKP_01117	MFFHOGHF_00792	GKMEODHA_01373	GCPNPNKB_03054	AELPEIIH_00847	EAPAJBGE_00293	DKFHCAFL_02883	MGIONAKG_00102	HNFNIFPP_01878	CDEKMIIP_00925	NPKELAPA_01747	CPACMLLJ_01278	ALPHONKN_00827	COGIDPEJ_02853	GILDPHEF_03055	PBDJDDBK_00797
folD		Bifunctional protein FolD protein	34	34	1	1	1280				683	938	856	EONKBIPB_00688	NKAGNAHE_01417	HMGBMJBJ_01634	OJBJKJCE_02762	KOMLIGAC_01951	GFPKFEFB_01383	DEOKIPOM_00619	NBEKKDMD_00571	PAAEIIJO_01489	JPJGMMNL_03601	FPKLCHFD_00854	DLBBDGBJ_03089	ILNGHHDL_00023	DPLBEOMI_02018	FFLCOABK_01237	LOMIHHED_01572	OKLMOLAM_03611	JPFECAJI_00638	BANGGAKP_01136	MFFHOGHF_00810	GKMEODHA_01391	GCPNPNKB_03036	AELPEIIH_00865	EAPAJBGE_00275	DKFHCAFL_02901	MGIONAKG_00120	HNFNIFPP_01860	CDEKMIIP_00906	NPKELAPA_01765	CPACMLLJ_01296	ALPHONKN_00847	COGIDPEJ_02833	GILDPHEF_03037	PBDJDDBK_00815
sotB		sugar efflux transporter	34	34	1	1	4084				503	1214	1189	EONKBIPB_02386	NKAGNAHE_03451	HMGBMJBJ_01206	OJBJKJCE_00557	KOMLIGAC_03781	GFPKFEFB_00958	DEOKIPOM_01049	NBEKKDMD_02452	PAAEIIJO_03581	JPJGMMNL_04025	FPKLCHFD_01286	DLBBDGBJ_03521	ILNGHHDL_01654	DPLBEOMI_01586	FFLCOABK_00808	LOMIHHED_03464	OKLMOLAM_01438	JPFECAJI_01065	BANGGAKP_02953	MFFHOGHF_02619	GKMEODHA_03052	GCPNPNKB_03658	AELPEIIH_01284	EAPAJBGE_02384	DKFHCAFL_00717	MGIONAKG_00551	HNFNIFPP_01443	CDEKMIIP_03029	NPKELAPA_02192	CPACMLLJ_00007	ALPHONKN_02772	COGIDPEJ_01240	GILDPHEF_01408	PBDJDDBK_02452
cpdA_1		3',5'-cyclic adenosine monophosphate phosphodiesterase CpdA	34	34	1	1	1292				665	758	725	EONKBIPB_00696	NKAGNAHE_01409	HMGBMJBJ_01626	OJBJKJCE_02770	KOMLIGAC_01959	GFPKFEFB_01375	DEOKIPOM_00627	NBEKKDMD_00580	PAAEIIJO_01481	JPJGMMNL_03609	FPKLCHFD_00862	DLBBDGBJ_03097	ILNGHHDL_00031	DPLBEOMI_02010	FFLCOABK_01229	LOMIHHED_01580	OKLMOLAM_03619	JPFECAJI_00646	BANGGAKP_01144	MFFHOGHF_00818	GKMEODHA_01399	GCPNPNKB_03028	AELPEIIH_00873	EAPAJBGE_00267	DKFHCAFL_02909	MGIONAKG_00128	HNFNIFPP_01852	CDEKMIIP_00898	NPKELAPA_01773	CPACMLLJ_01304	ALPHONKN_00858	COGIDPEJ_02825	GILDPHEF_03029	PBDJDDBK_00823
group_1675		hypothetical protein	34	34	1	1	1412				782	794	783	EONKBIPB_00719	NKAGNAHE_01375	HMGBMJBJ_01597	OJBJKJCE_02793	KOMLIGAC_01988	GFPKFEFB_01346	DEOKIPOM_00657	NBEKKDMD_00609	PAAEIIJO_01449	JPJGMMNL_03638	FPKLCHFD_00891	DLBBDGBJ_03126	ILNGHHDL_00054	DPLBEOMI_01981	FFLCOABK_01199	LOMIHHED_01609	OKLMOLAM_03649	JPFECAJI_00675	BANGGAKP_01170	MFFHOGHF_00850	GKMEODHA_01422	GCPNPNKB_02149	AELPEIIH_00902	EAPAJBGE_00238	DKFHCAFL_02934	MGIONAKG_00157	HNFNIFPP_01822	CDEKMIIP_00875	NPKELAPA_01802	CPACMLLJ_01333	ALPHONKN_00887	COGIDPEJ_02795	GILDPHEF_03006	PBDJDDBK_00848
group_1676		hypothetical protein	34	34	1	1	1413				566	686	640	EONKBIPB_00720	NKAGNAHE_01374	HMGBMJBJ_01596	OJBJKJCE_02794	KOMLIGAC_01989	GFPKFEFB_01345	DEOKIPOM_00658	NBEKKDMD_00610	PAAEIIJO_01448	JPJGMMNL_03639	FPKLCHFD_00892	DLBBDGBJ_03127	ILNGHHDL_00055	DPLBEOMI_01980	FFLCOABK_01198	LOMIHHED_01610	OKLMOLAM_03650	JPFECAJI_00676	BANGGAKP_01171	MFFHOGHF_00851	GKMEODHA_01423	GCPNPNKB_02150	AELPEIIH_00903	EAPAJBGE_00237	DKFHCAFL_02935	MGIONAKG_00158	HNFNIFPP_01821	CDEKMIIP_00874	NPKELAPA_01803	CPACMLLJ_01334	ALPHONKN_00888	COGIDPEJ_02794	GILDPHEF_03005	PBDJDDBK_00849
epmA		Elongation factor P--(R)-beta-lysine ligase	34	34	1	1	1419				746	974	967	EONKBIPB_00727	NKAGNAHE_01368	HMGBMJBJ_01590	OJBJKJCE_02800	KOMLIGAC_01995	GFPKFEFB_01339	DEOKIPOM_00664	NBEKKDMD_00616	PAAEIIJO_01442	JPJGMMNL_03645	FPKLCHFD_00898	DLBBDGBJ_03133	ILNGHHDL_00061	DPLBEOMI_01974	FFLCOABK_01192	LOMIHHED_01617	OKLMOLAM_03656	JPFECAJI_00682	BANGGAKP_01177	MFFHOGHF_00857	GKMEODHA_01429	GCPNPNKB_02156	AELPEIIH_00909	EAPAJBGE_00231	DKFHCAFL_02941	MGIONAKG_00164	HNFNIFPP_01815	CDEKMIIP_00868	NPKELAPA_01809	CPACMLLJ_01340	ALPHONKN_00894	COGIDPEJ_02788	GILDPHEF_02999	PBDJDDBK_00855
group_1682		putative glycosyltransferase	34	34	1	1	5005				536	980	953	EONKBIPB_00743	NKAGNAHE_01352	HMGBMJBJ_01576	OJBJKJCE_02816	KOMLIGAC_02009	GFPKFEFB_01323	DEOKIPOM_00680	NBEKKDMD_00632	PAAEIIJO_01428	JPJGMMNL_03660	FPKLCHFD_00915	DLBBDGBJ_03149	ILNGHHDL_00077	DPLBEOMI_01959	FFLCOABK_01175	LOMIHHED_01633	OKLMOLAM_03670	JPFECAJI_00699	BANGGAKP_01192	MFFHOGHF_00871	GKMEODHA_01445	GCPNPNKB_02170	AELPEIIH_00923	EAPAJBGE_00217	DKFHCAFL_02956	MGIONAKG_00181	HNFNIFPP_01801	CDEKMIIP_00854	NPKELAPA_01825	CPACMLLJ_01354	ALPHONKN_00908	COGIDPEJ_02774	GILDPHEF_02983	PBDJDDBK_00870
chbG		Chitooligosaccharide deacetylase	34	34	1	1	5006				794	794	794	EONKBIPB_00744	NKAGNAHE_01351	HMGBMJBJ_01575	OJBJKJCE_02817	KOMLIGAC_02010	GFPKFEFB_01322	DEOKIPOM_00681	NBEKKDMD_00633	PAAEIIJO_01427	JPJGMMNL_03661	FPKLCHFD_00916	DLBBDGBJ_03150	ILNGHHDL_00078	DPLBEOMI_01958	FFLCOABK_01174	LOMIHHED_01634	OKLMOLAM_03671	JPFECAJI_00700	BANGGAKP_01193	MFFHOGHF_00872	GKMEODHA_01446	GCPNPNKB_02171	AELPEIIH_00924	EAPAJBGE_00216	DKFHCAFL_02957	MGIONAKG_00182	HNFNIFPP_01800	CDEKMIIP_00853	NPKELAPA_01826	CPACMLLJ_01355	ALPHONKN_00909	COGIDPEJ_02773	GILDPHEF_02982	PBDJDDBK_00871
group_1685		hypothetical protein	34	34	1	1	5010				1133	1487	1476	EONKBIPB_00748	NKAGNAHE_01347	HMGBMJBJ_01571	OJBJKJCE_02821	KOMLIGAC_02014	GFPKFEFB_01318	DEOKIPOM_00685	NBEKKDMD_00637	PAAEIIJO_01423	JPJGMMNL_03665	FPKLCHFD_00920	DLBBDGBJ_03154	ILNGHHDL_00082	DPLBEOMI_01954	FFLCOABK_01170	LOMIHHED_01638	OKLMOLAM_03675	JPFECAJI_00704	BANGGAKP_01197	MFFHOGHF_00876	GKMEODHA_01450	GCPNPNKB_02175	AELPEIIH_00928	EAPAJBGE_00212	DKFHCAFL_02961	MGIONAKG_00186	HNFNIFPP_01796	CDEKMIIP_00849	NPKELAPA_01830	CPACMLLJ_01359	ALPHONKN_00913	COGIDPEJ_02769	GILDPHEF_02978	PBDJDDBK_00875
group_1687		hypothetical protein	34	34	1	1	5013				146	146	146	EONKBIPB_00750	NKAGNAHE_01345	HMGBMJBJ_01569	OJBJKJCE_02823	KOMLIGAC_02016	GFPKFEFB_01316	DEOKIPOM_00687	NBEKKDMD_00639	PAAEIIJO_01421	JPJGMMNL_03667	FPKLCHFD_00922	DLBBDGBJ_03156	ILNGHHDL_00084	DPLBEOMI_01952	FFLCOABK_01168	LOMIHHED_01640	OKLMOLAM_03678	JPFECAJI_00706	BANGGAKP_01199	MFFHOGHF_00878	GKMEODHA_01452	GCPNPNKB_02177	AELPEIIH_00930	EAPAJBGE_00210	DKFHCAFL_02963	MGIONAKG_00188	HNFNIFPP_01794	CDEKMIIP_00847	NPKELAPA_01832	CPACMLLJ_01361	ALPHONKN_00915	COGIDPEJ_02767	GILDPHEF_02976	PBDJDDBK_00877
group_1688		Putative transport protein	34	34	1	1	5025				956	1193	1179	EONKBIPB_00762	NKAGNAHE_01333	HMGBMJBJ_01557	OJBJKJCE_02835	KOMLIGAC_02028	GFPKFEFB_01304	DEOKIPOM_00700	NBEKKDMD_00651	PAAEIIJO_01409	JPJGMMNL_03679	FPKLCHFD_00934	DLBBDGBJ_03169	ILNGHHDL_00096	DPLBEOMI_01939	FFLCOABK_01156	LOMIHHED_01652	OKLMOLAM_03690	JPFECAJI_00718	BANGGAKP_01211	MFFHOGHF_00890	GKMEODHA_01464	GCPNPNKB_02189	AELPEIIH_00942	EAPAJBGE_00198	DKFHCAFL_02975	MGIONAKG_00200	HNFNIFPP_01782	CDEKMIIP_00835	NPKELAPA_01844	CPACMLLJ_01373	ALPHONKN_00927	COGIDPEJ_02755	GILDPHEF_02964	PBDJDDBK_00889
queC		7-cyano-7-deazaguanine synthase	34	34	1	1	5073				251	671	658	EONKBIPB_00792	NKAGNAHE_01301	HMGBMJBJ_01527	OJBJKJCE_02865	KOMLIGAC_02058	GFPKFEFB_01274	DEOKIPOM_00731	NBEKKDMD_00682	PAAEIIJO_01379	JPJGMMNL_03710	FPKLCHFD_00965	DLBBDGBJ_03200	ILNGHHDL_00126	DPLBEOMI_01908	FFLCOABK_01125	LOMIHHED_01683	OKLMOLAM_03720	JPFECAJI_00748	BANGGAKP_01243	MFFHOGHF_00920	GKMEODHA_01494	GCPNPNKB_02219	AELPEIIH_00972	EAPAJBGE_00168	DKFHCAFL_03005	MGIONAKG_00230	HNFNIFPP_01752	CDEKMIIP_00805	NPKELAPA_01875	CPACMLLJ_01403	ALPHONKN_00957	COGIDPEJ_02691	GILDPHEF_02934	PBDJDDBK_00919
degQ		Periplasmic pH-dependent serine endoprotease DegQ	34	34	1	1	5088				731	1376	1357	EONKBIPB_00807	NKAGNAHE_01286	HMGBMJBJ_01512	OJBJKJCE_02880	KOMLIGAC_02073	GFPKFEFB_01259	DEOKIPOM_00746	NBEKKDMD_00697	PAAEIIJO_01364	JPJGMMNL_03725	FPKLCHFD_00980	DLBBDGBJ_03215	ILNGHHDL_00141	DPLBEOMI_01893	FFLCOABK_01110	LOMIHHED_01698	OKLMOLAM_03737	JPFECAJI_00763	BANGGAKP_01258	MFFHOGHF_00935	GKMEODHA_01509	GCPNPNKB_02234	AELPEIIH_00987	EAPAJBGE_00153	DKFHCAFL_03020	MGIONAKG_00245	HNFNIFPP_01737	CDEKMIIP_00790	NPKELAPA_01890	CPACMLLJ_01418	ALPHONKN_00972	COGIDPEJ_02676	GILDPHEF_02919	PBDJDDBK_00934
group_1696		hypothetical protein	34	34	1	1	5103				326	410	407	EONKBIPB_00822	NKAGNAHE_01271	HMGBMJBJ_01497	OJBJKJCE_02895	KOMLIGAC_02088	GFPKFEFB_01244	DEOKIPOM_00762	NBEKKDMD_00712	PAAEIIJO_01349	JPJGMMNL_03740	FPKLCHFD_00995	DLBBDGBJ_03230	ILNGHHDL_00156	DPLBEOMI_01878	FFLCOABK_01095	LOMIHHED_01714	OKLMOLAM_03755	JPFECAJI_00778	BANGGAKP_01273	MFFHOGHF_00950	GKMEODHA_01524	GCPNPNKB_02249	AELPEIIH_01002	EAPAJBGE_00138	DKFHCAFL_03035	MGIONAKG_00260	HNFNIFPP_01722	CDEKMIIP_00775	NPKELAPA_01905	CPACMLLJ_01433	ALPHONKN_00988	COGIDPEJ_02660	GILDPHEF_02904	PBDJDDBK_00949
group_1701		hypothetical protein	34	34	1	1	5124				485	1220	1175	EONKBIPB_00840	NKAGNAHE_01251	HMGBMJBJ_01479	OJBJKJCE_02913	KOMLIGAC_02106	GFPKFEFB_01226	DEOKIPOM_00780	NBEKKDMD_00730	PAAEIIJO_01331	JPJGMMNL_03758	FPKLCHFD_01014	DLBBDGBJ_03249	ILNGHHDL_00174	DPLBEOMI_01860	FFLCOABK_01077	LOMIHHED_01732	OKLMOLAM_03774	JPFECAJI_00796	BANGGAKP_01293	MFFHOGHF_00968	GKMEODHA_01542	GCPNPNKB_02267	AELPEIIH_01020	EAPAJBGE_00120	DKFHCAFL_03053	MGIONAKG_00279	HNFNIFPP_01704	CDEKMIIP_00757	NPKELAPA_01923	CPACMLLJ_01451	ALPHONKN_01006	COGIDPEJ_02640	GILDPHEF_02884	PBDJDDBK_00967
thiE_1		Thiamine-phosphate synthase	34	34	1	1	5171				449	611	606	EONKBIPB_00866	NKAGNAHE_01224	HMGBMJBJ_01453	OJBJKJCE_02940	KOMLIGAC_02132	GFPKFEFB_01198	DEOKIPOM_00806	NBEKKDMD_00757	PAAEIIJO_01305	JPJGMMNL_03784	FPKLCHFD_01041	DLBBDGBJ_03275	ILNGHHDL_00200	DPLBEOMI_01834	FFLCOABK_01050	LOMIHHED_01760	OKLMOLAM_03801	JPFECAJI_00823	BANGGAKP_01329	MFFHOGHF_00994	GKMEODHA_01568	GCPNPNKB_02293	AELPEIIH_01046	EAPAJBGE_00094	DKFHCAFL_03086	MGIONAKG_00306	HNFNIFPP_01678	CDEKMIIP_00731	NPKELAPA_01949	CPACMLLJ_01477	ALPHONKN_01082	COGIDPEJ_02613	GILDPHEF_02858	PBDJDDBK_01000
group_1714		hypothetical protein	34	34	1	1	5176				296	1016	994	EONKBIPB_00871	NKAGNAHE_01219	HMGBMJBJ_01448	OJBJKJCE_02945	KOMLIGAC_02137	GFPKFEFB_01193	DEOKIPOM_00811	NBEKKDMD_00762	PAAEIIJO_01300	JPJGMMNL_03789	FPKLCHFD_01046	DLBBDGBJ_03280	ILNGHHDL_00205	DPLBEOMI_01829	FFLCOABK_01045	LOMIHHED_01765	OKLMOLAM_03806	JPFECAJI_00828	BANGGAKP_01334	MFFHOGHF_00999	GKMEODHA_01573	GCPNPNKB_02298	AELPEIIH_01051	EAPAJBGE_00089	DKFHCAFL_03091	MGIONAKG_00311	HNFNIFPP_01673	CDEKMIIP_00726	NPKELAPA_01954	CPACMLLJ_01482	ALPHONKN_01087	COGIDPEJ_02608	GILDPHEF_02853	PBDJDDBK_01005
group_1720		hypothetical protein	34	34	1	1	5196				1103	1379	1370	EONKBIPB_00885	NKAGNAHE_01205	HMGBMJBJ_01434	OJBJKJCE_02959	KOMLIGAC_02151	GFPKFEFB_01179	DEOKIPOM_00825	NBEKKDMD_00776	PAAEIIJO_01286	JPJGMMNL_03803	FPKLCHFD_01060	DLBBDGBJ_03295	ILNGHHDL_00219	DPLBEOMI_01815	FFLCOABK_01031	LOMIHHED_01780	OKLMOLAM_03822	JPFECAJI_00842	BANGGAKP_01350	MFFHOGHF_01013	GKMEODHA_01587	GCPNPNKB_02312	AELPEIIH_01065	EAPAJBGE_00075	DKFHCAFL_03105	MGIONAKG_00325	HNFNIFPP_01659	CDEKMIIP_00712	NPKELAPA_01968	CPACMLLJ_01496	ALPHONKN_01101	COGIDPEJ_02594	GILDPHEF_02839	PBDJDDBK_01021
yjdF		Inner membrane protein YjdF	34	34	1	1	5202				200	641	627	EONKBIPB_00890	NKAGNAHE_01200	HMGBMJBJ_01428	OJBJKJCE_02964	KOMLIGAC_02157	GFPKFEFB_01172	DEOKIPOM_00832	NBEKKDMD_00783	PAAEIIJO_01281	JPJGMMNL_03810	FPKLCHFD_01067	DLBBDGBJ_03302	ILNGHHDL_00224	DPLBEOMI_01808	FFLCOABK_01024	LOMIHHED_01787	OKLMOLAM_03829	JPFECAJI_00849	BANGGAKP_01357	MFFHOGHF_01018	GKMEODHA_01592	GCPNPNKB_02318	AELPEIIH_01071	EAPAJBGE_00069	DKFHCAFL_03110	MGIONAKG_00332	HNFNIFPP_01654	CDEKMIIP_00706	NPKELAPA_01975	CPACMLLJ_01502	ALPHONKN_01107	COGIDPEJ_02589	GILDPHEF_02834	PBDJDDBK_01026
group_1736		hypothetical protein	34	34	1	1	5300				107	107	107	EONKBIPB_00950	NKAGNAHE_01165	HMGBMJBJ_01396	OJBJKJCE_03025	KOMLIGAC_02189	GFPKFEFB_01140	DEOKIPOM_00865	NBEKKDMD_00816	PAAEIIJO_01249	JPJGMMNL_03842	FPKLCHFD_01099	DLBBDGBJ_03336	ILNGHHDL_00284	DPLBEOMI_01773	FFLCOABK_00992	LOMIHHED_01819	OKLMOLAM_03863	JPFECAJI_00881	BANGGAKP_01394	MFFHOGHF_01050	GKMEODHA_01654	GCPNPNKB_02350	AELPEIIH_01103	EAPAJBGE_00037	DKFHCAFL_03160	MGIONAKG_00364	HNFNIFPP_01622	CDEKMIIP_00645	NPKELAPA_02007	CPACMLLJ_01534	ALPHONKN_01139	COGIDPEJ_02540	GILDPHEF_02800	PBDJDDBK_01074
fatD		Ferric-anguibactin transport system permease protein FatD	34	34	1	1	5301				926	941	940	EONKBIPB_00952	NKAGNAHE_01163	HMGBMJBJ_01395	OJBJKJCE_03027	KOMLIGAC_02190	GFPKFEFB_01139	DEOKIPOM_00866	NBEKKDMD_00817	PAAEIIJO_01248	JPJGMMNL_03843	FPKLCHFD_01100	DLBBDGBJ_03337	ILNGHHDL_00286	DPLBEOMI_01772	FFLCOABK_00991	LOMIHHED_01820	OKLMOLAM_03864	JPFECAJI_00882	BANGGAKP_01395	MFFHOGHF_01051	GKMEODHA_01656	GCPNPNKB_02351	AELPEIIH_01104	EAPAJBGE_00036	DKFHCAFL_03162	MGIONAKG_00365	HNFNIFPP_01621	CDEKMIIP_00643	NPKELAPA_02008	CPACMLLJ_01535	ALPHONKN_01140	COGIDPEJ_02538	GILDPHEF_02799	PBDJDDBK_01076
lgrE		Linear gramicidin dehydrogenase LgrE	34	34	1	1	5319				734	734	734	EONKBIPB_00965	NKAGNAHE_01150	HMGBMJBJ_01382	OJBJKJCE_03040	KOMLIGAC_02203	GFPKFEFB_01126	DEOKIPOM_00879	NBEKKDMD_00830	PAAEIIJO_01235	JPJGMMNL_03856	FPKLCHFD_01114	DLBBDGBJ_03350	ILNGHHDL_00299	DPLBEOMI_01756	FFLCOABK_00978	LOMIHHED_01833	OKLMOLAM_03878	JPFECAJI_00895	BANGGAKP_01408	MFFHOGHF_01064	GKMEODHA_01669	GCPNPNKB_02364	AELPEIIH_01117	EAPAJBGE_00023	DKFHCAFL_03175	MGIONAKG_00378	HNFNIFPP_01608	CDEKMIIP_00630	NPKELAPA_02022	CPACMLLJ_01548	ALPHONKN_01153	COGIDPEJ_02525	GILDPHEF_02786	PBDJDDBK_01089
pucD		putative xanthine dehydrogenase subunit D	34	34	1	1	5335				2375	2414	2376	EONKBIPB_00978	NKAGNAHE_01139	HMGBMJBJ_01368	OJBJKJCE_03053	KOMLIGAC_02217	GFPKFEFB_01112	DEOKIPOM_00893	NBEKKDMD_00844	PAAEIIJO_01222	JPJGMMNL_03870	FPKLCHFD_01129	DLBBDGBJ_03364	ILNGHHDL_00312	DPLBEOMI_01742	FFLCOABK_00964	LOMIHHED_01847	OKLMOLAM_03892	JPFECAJI_00909	BANGGAKP_01421	MFFHOGHF_01077	GKMEODHA_01682	GCPNPNKB_03841	AELPEIIH_01131	EAPAJBGE_00009	DKFHCAFL_03188	MGIONAKG_00392	HNFNIFPP_01595	CDEKMIIP_00617	NPKELAPA_02036	CPACMLLJ_03664	ALPHONKN_01166	COGIDPEJ_02513	GILDPHEF_02775	PBDJDDBK_01102
trpC		Indole-3-glycerol phosphate synthase	34	34	1	1	5338				689	806	802	EONKBIPB_00981	NKAGNAHE_01136	HMGBMJBJ_01365	OJBJKJCE_03056	KOMLIGAC_02220	GFPKFEFB_01109	DEOKIPOM_00896	NBEKKDMD_00847	PAAEIIJO_01219	JPJGMMNL_03873	FPKLCHFD_01132	DLBBDGBJ_03367	ILNGHHDL_00315	DPLBEOMI_01739	FFLCOABK_00961	LOMIHHED_01850	OKLMOLAM_03895	JPFECAJI_00912	BANGGAKP_01424	MFFHOGHF_01080	GKMEODHA_01685	GCPNPNKB_03844	AELPEIIH_01134	EAPAJBGE_00006	DKFHCAFL_03191	MGIONAKG_00395	HNFNIFPP_01592	CDEKMIIP_00614	NPKELAPA_02039	CPACMLLJ_03667	ALPHONKN_01169	COGIDPEJ_02510	GILDPHEF_02772	PBDJDDBK_01105
group_1778		hypothetical protein	34	34	1	1	7461				200	200	200	EONKBIPB_01062	NKAGNAHE_01125	HMGBMJBJ_03717	OJBJKJCE_03141	KOMLIGAC_02295	GFPKFEFB_03469	DEOKIPOM_02573	NBEKKDMD_00923	PAAEIIJO_01144	JPJGMMNL_01477	FPKLCHFD_02803	DLBBDGBJ_00954	ILNGHHDL_00326	DPLBEOMI_00071	FFLCOABK_03377	LOMIHHED_01926	OKLMOLAM_03971	JPFECAJI_02547	BANGGAKP_01506	MFFHOGHF_01162	GKMEODHA_01696	GCPNPNKB_03162	AELPEIIH_02746	EAPAJBGE_03870	DKFHCAFL_03202	MGIONAKG_02078	HNFNIFPP_03970	CDEKMIIP_00603	NPKELAPA_03724	CPACMLLJ_02706	ALPHONKN_01247	COGIDPEJ_02499	GILDPHEF_02761	PBDJDDBK_01116
maeB		NADP-dependent malic enzyme	34	34	1	1	7453				1580	2270	2249	EONKBIPB_01071	NKAGNAHE_01116	HMGBMJBJ_03726	OJBJKJCE_03150	KOMLIGAC_02304	GFPKFEFB_03478	DEOKIPOM_02564	NBEKKDMD_00932	PAAEIIJO_01135	JPJGMMNL_01468	FPKLCHFD_02794	DLBBDGBJ_00945	ILNGHHDL_00335	DPLBEOMI_00080	FFLCOABK_03386	LOMIHHED_01936	OKLMOLAM_03981	JPFECAJI_02538	BANGGAKP_01515	MFFHOGHF_01172	GKMEODHA_01705	GCPNPNKB_03171	AELPEIIH_02739	EAPAJBGE_03862	DKFHCAFL_03211	MGIONAKG_02069	HNFNIFPP_03979	CDEKMIIP_00594	NPKELAPA_03715	CPACMLLJ_02714	ALPHONKN_01256	COGIDPEJ_02490	GILDPHEF_02752	PBDJDDBK_01126
group_1786		hypothetical protein	34	34	1	1	7441				134	134	134	EONKBIPB_01081	NKAGNAHE_01106	HMGBMJBJ_03736	OJBJKJCE_03161	KOMLIGAC_02314	GFPKFEFB_03488	DEOKIPOM_02554	NBEKKDMD_00943	PAAEIIJO_01123	JPJGMMNL_01457	FPKLCHFD_02783	DLBBDGBJ_00934	ILNGHHDL_00345	DPLBEOMI_00090	FFLCOABK_03396	LOMIHHED_01946	OKLMOLAM_03991	JPFECAJI_02528	BANGGAKP_01525	MFFHOGHF_01184	GKMEODHA_01715	GCPNPNKB_03181	AELPEIIH_02729	EAPAJBGE_03852	DKFHCAFL_03223	MGIONAKG_02058	HNFNIFPP_03991	CDEKMIIP_00583	NPKELAPA_03704	CPACMLLJ_02724	ALPHONKN_01266	COGIDPEJ_02480	GILDPHEF_02742	PBDJDDBK_01136
group_1787		L-lactate transporter	34	34	1	1	7440				695	1214	1137	EONKBIPB_01082	NKAGNAHE_01105	HMGBMJBJ_03737	OJBJKJCE_03162	KOMLIGAC_02315	GFPKFEFB_03489	DEOKIPOM_02553	NBEKKDMD_00944	PAAEIIJO_01122	JPJGMMNL_01456	FPKLCHFD_02782	DLBBDGBJ_00933	ILNGHHDL_00346	DPLBEOMI_00091	FFLCOABK_03397	LOMIHHED_01947	OKLMOLAM_03992	JPFECAJI_02527	BANGGAKP_01526	MFFHOGHF_01185	GKMEODHA_01716	GCPNPNKB_03182	AELPEIIH_02728	EAPAJBGE_03851	DKFHCAFL_03224	MGIONAKG_02057	HNFNIFPP_03992	CDEKMIIP_00582	NPKELAPA_03703	CPACMLLJ_02725	ALPHONKN_01267	COGIDPEJ_02479	GILDPHEF_02741	PBDJDDBK_01137
group_1789		hypothetical protein	34	34	1	1	7427				716	716	716	EONKBIPB_01090	NKAGNAHE_01097	HMGBMJBJ_03745	OJBJKJCE_03170	KOMLIGAC_02323	GFPKFEFB_03497	DEOKIPOM_02545	NBEKKDMD_00952	PAAEIIJO_01114	JPJGMMNL_01448	FPKLCHFD_02773	DLBBDGBJ_00925	ILNGHHDL_00354	DPLBEOMI_00099	FFLCOABK_03406	LOMIHHED_01955	OKLMOLAM_04001	JPFECAJI_02518	BANGGAKP_01535	MFFHOGHF_01193	GKMEODHA_01724	GCPNPNKB_03190	AELPEIIH_02720	EAPAJBGE_03843	DKFHCAFL_03232	MGIONAKG_02048	HNFNIFPP_04000	CDEKMIIP_00573	NPKELAPA_03694	CPACMLLJ_02733	ALPHONKN_01275	COGIDPEJ_02471	GILDPHEF_02733	PBDJDDBK_01145
dmlR_12		HTH-type transcriptional regulator DmlR	34	34	1	1	7404				632	1031	796	EONKBIPB_01110	NKAGNAHE_01079	HMGBMJBJ_03764	OJBJKJCE_03190	KOMLIGAC_02342	GFPKFEFB_03516	DEOKIPOM_02526	NBEKKDMD_00972	PAAEIIJO_01016	JPJGMMNL_01429	FPKLCHFD_02754	DLBBDGBJ_00906	ILNGHHDL_00374	DPLBEOMI_00119	FFLCOABK_03425	LOMIHHED_01975	OKLMOLAM_04021	JPFECAJI_02499	BANGGAKP_01553	MFFHOGHF_01291	GKMEODHA_01744	GCPNPNKB_03209	AELPEIIH_02701	EAPAJBGE_03824	DKFHCAFL_03250	MGIONAKG_02029	HNFNIFPP_00011	CDEKMIIP_00553	NPKELAPA_03674	CPACMLLJ_02752	ALPHONKN_01294	COGIDPEJ_02452	GILDPHEF_02641	PBDJDDBK_01163
qseB_2		Transcriptional regulatory protein QseB	34	34	1	1	7385				440	662	655	EONKBIPB_01125	NKAGNAHE_01064	HMGBMJBJ_03780	OJBJKJCE_03205	KOMLIGAC_02358	GFPKFEFB_03532	DEOKIPOM_02509	NBEKKDMD_00988	PAAEIIJO_01001	JPJGMMNL_01413	FPKLCHFD_02737	DLBBDGBJ_00890	ILNGHHDL_00389	DPLBEOMI_00135	FFLCOABK_03441	LOMIHHED_01991	OKLMOLAM_04039	JPFECAJI_02483	BANGGAKP_01568	MFFHOGHF_01306	GKMEODHA_01759	GCPNPNKB_03225	AELPEIIH_02685	EAPAJBGE_03808	DKFHCAFL_03265	MGIONAKG_02013	HNFNIFPP_00026	CDEKMIIP_00538	NPKELAPA_03658	CPACMLLJ_02768	ALPHONKN_01310	COGIDPEJ_02437	GILDPHEF_02626	PBDJDDBK_01180
trpD_2		Anthranilate phosphoribosyltransferase	34	34	1	1	7376				1010	1013	1012	EONKBIPB_01133	NKAGNAHE_01056	HMGBMJBJ_03788	OJBJKJCE_03213	KOMLIGAC_02366	GFPKFEFB_03540	DEOKIPOM_02501	NBEKKDMD_00996	PAAEIIJO_00993	JPJGMMNL_01405	FPKLCHFD_02729	DLBBDGBJ_00882	ILNGHHDL_00397	DPLBEOMI_00143	FFLCOABK_03449	LOMIHHED_01999	OKLMOLAM_04047	JPFECAJI_02475	BANGGAKP_01576	MFFHOGHF_01314	GKMEODHA_01767	GCPNPNKB_03233	AELPEIIH_02677	EAPAJBGE_03800	DKFHCAFL_03273	MGIONAKG_02005	HNFNIFPP_00034	CDEKMIIP_00530	NPKELAPA_03650	CPACMLLJ_02776	ALPHONKN_01320	COGIDPEJ_02429	GILDPHEF_02618	PBDJDDBK_01188
purD		Phosphoribosylamine--glycine ligase	34	34	1	1	7205				902	1286	1274	EONKBIPB_01240	NKAGNAHE_00951	HMGBMJBJ_03889	OJBJKJCE_03328	KOMLIGAC_02513	GFPKFEFB_03690	DEOKIPOM_02349	NBEKKDMD_01148	PAAEIIJO_00893	JPJGMMNL_01257	FPKLCHFD_02576	DLBBDGBJ_00732	ILNGHHDL_00510	DPLBEOMI_00294	FFLCOABK_03600	LOMIHHED_02151	OKLMOLAM_04199	JPFECAJI_02372	BANGGAKP_01704	MFFHOGHF_01414	GKMEODHA_01920	GCPNPNKB_00514	AELPEIIH_02578	EAPAJBGE_03653	DKFHCAFL_03439	MGIONAKG_01857	HNFNIFPP_00136	CDEKMIIP_00420	NPKELAPA_03501	CPACMLLJ_02394	ALPHONKN_01420	COGIDPEJ_02330	GILDPHEF_02509	PBDJDDBK_01349
pgaA		Poly-beta-1,6-N-acetyl-D-glucosamine export protein	34	34	1	1	7178				2438	2438	2438	EONKBIPB_01265	NKAGNAHE_00926	HMGBMJBJ_03914	OJBJKJCE_03353	KOMLIGAC_02538	GFPKFEFB_03715	DEOKIPOM_02322	NBEKKDMD_01173	PAAEIIJO_00867	JPJGMMNL_01231	FPKLCHFD_02550	DLBBDGBJ_00707	ILNGHHDL_00535	DPLBEOMI_00319	FFLCOABK_03626	LOMIHHED_02176	OKLMOLAM_04225	JPFECAJI_02346	BANGGAKP_01729	MFFHOGHF_01440	GKMEODHA_01945	GCPNPNKB_00489	AELPEIIH_02553	EAPAJBGE_03628	DKFHCAFL_03464	MGIONAKG_01831	HNFNIFPP_00161	CDEKMIIP_00395	NPKELAPA_03475	CPACMLLJ_02419	ALPHONKN_01445	COGIDPEJ_02305	GILDPHEF_02484	PBDJDDBK_01374
fgd		F420-dependent glucose-6-phosphate dehydrogenase	34	34	1	1	7173				497	1004	989	EONKBIPB_01270	NKAGNAHE_00921	HMGBMJBJ_03919	OJBJKJCE_03358	KOMLIGAC_02543	GFPKFEFB_03720	DEOKIPOM_02317	NBEKKDMD_01178	PAAEIIJO_00862	JPJGMMNL_01226	FPKLCHFD_02545	DLBBDGBJ_00702	ILNGHHDL_00540	DPLBEOMI_00324	FFLCOABK_03631	LOMIHHED_02181	OKLMOLAM_04230	JPFECAJI_02341	BANGGAKP_01734	MFFHOGHF_01445	GKMEODHA_01950	GCPNPNKB_00484	AELPEIIH_02548	EAPAJBGE_03623	DKFHCAFL_03469	MGIONAKG_01826	HNFNIFPP_00166	CDEKMIIP_00390	NPKELAPA_03470	CPACMLLJ_02424	ALPHONKN_01450	COGIDPEJ_02300	GILDPHEF_02479	PBDJDDBK_01379
hchA_3		Protein/nucleic acid deglycase HchA	34	34	1	1	7169				839	839	839	EONKBIPB_01274	NKAGNAHE_00917	HMGBMJBJ_03923	OJBJKJCE_03362	KOMLIGAC_02547	GFPKFEFB_03724	DEOKIPOM_02313	NBEKKDMD_01182	PAAEIIJO_00858	JPJGMMNL_01222	FPKLCHFD_02541	DLBBDGBJ_00698	ILNGHHDL_00544	DPLBEOMI_00328	FFLCOABK_03635	LOMIHHED_02185	OKLMOLAM_04234	JPFECAJI_02337	BANGGAKP_01738	MFFHOGHF_01449	GKMEODHA_01954	GCPNPNKB_00480	AELPEIIH_02544	EAPAJBGE_03619	DKFHCAFL_03473	MGIONAKG_01822	HNFNIFPP_00170	CDEKMIIP_00386	NPKELAPA_03465	CPACMLLJ_02428	ALPHONKN_01454	COGIDPEJ_02296	GILDPHEF_02475	PBDJDDBK_01383
lpxH		UDP-2,3-diacylglucosamine hydrolase	34	34	1	1	6867				719	719	719	EONKBIPB_01320	NKAGNAHE_00873	HMGBMJBJ_03970	OJBJKJCE_03408	KOMLIGAC_02594	GFPKFEFB_03771	DEOKIPOM_02266	NBEKKDMD_01229	PAAEIIJO_00712	JPJGMMNL_01174	FPKLCHFD_02494	DLBBDGBJ_00651	ILNGHHDL_00590	DPLBEOMI_00376	FFLCOABK_03682	LOMIHHED_02233	OKLMOLAM_04282	JPFECAJI_02289	BANGGAKP_01785	MFFHOGHF_01593	GKMEODHA_02000	GCPNPNKB_00432	AELPEIIH_02497	EAPAJBGE_03572	DKFHCAFL_03519	MGIONAKG_01773	HNFNIFPP_00313	CDEKMIIP_00337	NPKELAPA_03414	CPACMLLJ_00561	ALPHONKN_01551	COGIDPEJ_02251	GILDPHEF_02429	PBDJDDBK_01428
group_1837		hypothetical protein	34	34	1	1	6776				647	1391	1369	EONKBIPB_01373	NKAGNAHE_00825	HMGBMJBJ_00056	OJBJKJCE_03462	KOMLIGAC_02643	GFPKFEFB_03822	DEOKIPOM_02216	NBEKKDMD_01282	PAAEIIJO_00659	JPJGMMNL_01125	FPKLCHFD_02445	DLBBDGBJ_00602	ILNGHHDL_00643	DPLBEOMI_00425	FFLCOABK_03731	LOMIHHED_02283	OKLMOLAM_04333	JPFECAJI_02239	BANGGAKP_01877	MFFHOGHF_01642	GKMEODHA_02053	GCPNPNKB_00375	AELPEIIH_02448	EAPAJBGE_03523	DKFHCAFL_03575	MGIONAKG_01724	HNFNIFPP_00362	CDEKMIIP_00284	NPKELAPA_03363	CPACMLLJ_00610	ALPHONKN_01600	COGIDPEJ_02197	GILDPHEF_02375	PBDJDDBK_01485
plcN_1		Non-hemolytic phospholipase C	34	34	1	1	6766				1838	2228	2216	EONKBIPB_01380	NKAGNAHE_00816	HMGBMJBJ_00062	OJBJKJCE_03470	KOMLIGAC_02650	GFPKFEFB_03830	DEOKIPOM_02208	NBEKKDMD_01290	PAAEIIJO_00652	JPJGMMNL_01116	FPKLCHFD_02437	DLBBDGBJ_00594	ILNGHHDL_00650	DPLBEOMI_00432	FFLCOABK_03738	LOMIHHED_02291	OKLMOLAM_04342	JPFECAJI_02231	BANGGAKP_01887	MFFHOGHF_01649	GKMEODHA_02060	GCPNPNKB_00368	AELPEIIH_02440	EAPAJBGE_03516	DKFHCAFL_03582	MGIONAKG_01714	HNFNIFPP_00368	CDEKMIIP_00277	NPKELAPA_03354	CPACMLLJ_00617	ALPHONKN_01606	COGIDPEJ_02190	GILDPHEF_02368	PBDJDDBK_01492
group_1847		hypothetical protein	34	34	1	1	6755				1337	1340	1337	EONKBIPB_01389	NKAGNAHE_00805	HMGBMJBJ_00071	OJBJKJCE_03479	KOMLIGAC_02659	GFPKFEFB_03839	DEOKIPOM_02199	NBEKKDMD_01299	PAAEIIJO_00643	JPJGMMNL_01106	FPKLCHFD_02428	DLBBDGBJ_00585	ILNGHHDL_00659	DPLBEOMI_00441	FFLCOABK_03747	LOMIHHED_02300	OKLMOLAM_04351	JPFECAJI_02222	BANGGAKP_01897	MFFHOGHF_01658	GKMEODHA_02069	GCPNPNKB_00359	AELPEIIH_02431	EAPAJBGE_03507	DKFHCAFL_03591	MGIONAKG_01704	HNFNIFPP_00377	CDEKMIIP_00268	NPKELAPA_03345	CPACMLLJ_00626	ALPHONKN_01615	COGIDPEJ_02181	GILDPHEF_02359	PBDJDDBK_01501
hcaT		putative 3-phenylpropionic acid transporter	34	34	1	1	6666				1091	1166	1161	EONKBIPB_01474	NKAGNAHE_00734	HMGBMJBJ_00176	OJBJKJCE_03559	KOMLIGAC_02757	GFPKFEFB_03937	DEOKIPOM_02099	NBEKKDMD_01402	PAAEIIJO_00640	JPJGMMNL_01005	FPKLCHFD_02328	DLBBDGBJ_00487	ILNGHHDL_00744	DPLBEOMI_00539	FFLCOABK_03848	LOMIHHED_02403	OKLMOLAM_00363	JPFECAJI_02121	BANGGAKP_01901	MFFHOGHF_01661	GKMEODHA_02132	GCPNPNKB_00261	AELPEIIH_02329	EAPAJBGE_03409	DKFHCAFL_03594	MGIONAKG_01605	HNFNIFPP_00439	CDEKMIIP_00184	NPKELAPA_03245	CPACMLLJ_00724	ALPHONKN_01686	COGIDPEJ_02109	GILDPHEF_02356	PBDJDDBK_01504
cmpC		hypothetical protein	34	34	1	1	6658				1010	1010	1010	EONKBIPB_01480	NKAGNAHE_00728	HMGBMJBJ_00182	OJBJKJCE_03565	KOMLIGAC_02763	GFPKFEFB_03943	DEOKIPOM_02093	NBEKKDMD_01408	PAAEIIJO_00634	JPJGMMNL_00999	FPKLCHFD_02322	DLBBDGBJ_00481	ILNGHHDL_00750	DPLBEOMI_00545	FFLCOABK_03854	LOMIHHED_02409	OKLMOLAM_00370	JPFECAJI_02115	BANGGAKP_01907	MFFHOGHF_01667	GKMEODHA_02138	GCPNPNKB_00255	AELPEIIH_02323	EAPAJBGE_03403	DKFHCAFL_03600	MGIONAKG_01599	HNFNIFPP_00445	CDEKMIIP_00178	NPKELAPA_03239	CPACMLLJ_00730	ALPHONKN_01692	COGIDPEJ_02103	GILDPHEF_02350	PBDJDDBK_01510
group_1861		hypothetical protein	34	34	1	1	6599				236	236	236	EONKBIPB_01535	NKAGNAHE_00677	HMGBMJBJ_00234	OJBJKJCE_03619	KOMLIGAC_02815	GFPKFEFB_03995	DEOKIPOM_02041	NBEKKDMD_01463	PAAEIIJO_00581	JPJGMMNL_00947	FPKLCHFD_02271	DLBBDGBJ_00430	ILNGHHDL_00803	DPLBEOMI_00596	FFLCOABK_03906	LOMIHHED_02465	OKLMOLAM_00424	JPFECAJI_02064	BANGGAKP_02050	MFFHOGHF_01720	GKMEODHA_02191	GCPNPNKB_00204	AELPEIIH_02271	EAPAJBGE_03352	DKFHCAFL_03651	MGIONAKG_01545	HNFNIFPP_00498	CDEKMIIP_00122	NPKELAPA_03187	CPACMLLJ_00781	ALPHONKN_01743	COGIDPEJ_02052	GILDPHEF_02298	PBDJDDBK_01561
kynU		Kynureninase	34	34	1	1	6595				743	1250	1235	EONKBIPB_01539	NKAGNAHE_00673	HMGBMJBJ_00238	OJBJKJCE_03623	KOMLIGAC_02819	GFPKFEFB_03999	DEOKIPOM_02038	NBEKKDMD_01467	PAAEIIJO_00577	JPJGMMNL_00943	FPKLCHFD_02267	DLBBDGBJ_00426	ILNGHHDL_00807	DPLBEOMI_00600	FFLCOABK_03910	LOMIHHED_02469	OKLMOLAM_00428	JPFECAJI_02060	BANGGAKP_02054	MFFHOGHF_01724	GKMEODHA_02195	GCPNPNKB_00200	AELPEIIH_02267	EAPAJBGE_03348	DKFHCAFL_03655	MGIONAKG_01541	HNFNIFPP_00502	CDEKMIIP_00118	NPKELAPA_03183	CPACMLLJ_00785	ALPHONKN_01747	COGIDPEJ_02048	GILDPHEF_02294	PBDJDDBK_01565
group_1866		hypothetical protein	34	34	1	1	6522				1490	2858	2737	EONKBIPB_01555	NKAGNAHE_00656	HMGBMJBJ_00304	OJBJKJCE_03639	KOMLIGAC_02885	GFPKFEFB_04065	DEOKIPOM_01971	NBEKKDMD_01535	PAAEIIJO_00563	JPJGMMNL_00878	FPKLCHFD_02201	DLBBDGBJ_00360	ILNGHHDL_00822	DPLBEOMI_00670	FFLCOABK_03977	LOMIHHED_02536	OKLMOLAM_00496	JPFECAJI_01991	BANGGAKP_02067	MFFHOGHF_01738	GKMEODHA_02210	GCPNPNKB_00134	AELPEIIH_02199	EAPAJBGE_03282	DKFHCAFL_03669	MGIONAKG_01474	HNFNIFPP_00516	CDEKMIIP_00102	NPKELAPA_03115	CPACMLLJ_00851	ALPHONKN_01813	COGIDPEJ_02035	GILDPHEF_02280	PBDJDDBK_01579
group_1868		hypothetical protein	34	34	1	1	6514				323	323	323	EONKBIPB_01563	NKAGNAHE_00648	HMGBMJBJ_00312	OJBJKJCE_03647	KOMLIGAC_02893	GFPKFEFB_04073	DEOKIPOM_01963	NBEKKDMD_01543	PAAEIIJO_00555	JPJGMMNL_00870	FPKLCHFD_02193	DLBBDGBJ_00352	ILNGHHDL_00830	DPLBEOMI_00678	FFLCOABK_03985	LOMIHHED_02544	OKLMOLAM_00504	JPFECAJI_01983	BANGGAKP_02075	MFFHOGHF_01746	GKMEODHA_02218	GCPNPNKB_00126	AELPEIIH_02191	EAPAJBGE_03274	DKFHCAFL_03677	MGIONAKG_01466	HNFNIFPP_00524	CDEKMIIP_00094	NPKELAPA_03107	CPACMLLJ_00859	ALPHONKN_01821	COGIDPEJ_02027	GILDPHEF_02272	PBDJDDBK_01587
group_1871		hypothetical protein	34	34	1	1	6466				716	716	716	EONKBIPB_01602	NKAGNAHE_00608	HMGBMJBJ_00353	OJBJKJCE_03688	KOMLIGAC_02932	GFPKFEFB_04113	DEOKIPOM_01924	NBEKKDMD_01584	PAAEIIJO_00514	JPJGMMNL_00831	FPKLCHFD_02151	DLBBDGBJ_00312	ILNGHHDL_00869	DPLBEOMI_00718	FFLCOABK_04024	LOMIHHED_02586	OKLMOLAM_00548	JPFECAJI_01939	BANGGAKP_02115	MFFHOGHF_01787	GKMEODHA_02257	GCPNPNKB_00087	AELPEIIH_02148	EAPAJBGE_03235	DKFHCAFL_03716	MGIONAKG_01426	HNFNIFPP_00566	CDEKMIIP_00054	NPKELAPA_03067	CPACMLLJ_00898	ALPHONKN_01861	COGIDPEJ_01988	GILDPHEF_02233	PBDJDDBK_01627
pcaB		3-carboxy-cis,cis-muconate cycloisomerase	34	34	1	1	6451				1355	1355	1355	EONKBIPB_01615	NKAGNAHE_00595	HMGBMJBJ_00366	OJBJKJCE_03701	KOMLIGAC_02945	GFPKFEFB_00103	DEOKIPOM_01911	NBEKKDMD_01597	PAAEIIJO_00500	JPJGMMNL_00818	FPKLCHFD_02139	DLBBDGBJ_00299	ILNGHHDL_00882	DPLBEOMI_00732	FFLCOABK_04037	LOMIHHED_02599	OKLMOLAM_00562	JPFECAJI_01926	BANGGAKP_02128	MFFHOGHF_01800	GKMEODHA_02270	GCPNPNKB_00074	AELPEIIH_02135	EAPAJBGE_03222	DKFHCAFL_03729	MGIONAKG_01413	HNFNIFPP_00579	CDEKMIIP_00041	NPKELAPA_03053	CPACMLLJ_00911	ALPHONKN_01875	COGIDPEJ_01975	GILDPHEF_02220	PBDJDDBK_01640
quiB		Catabolic 3-dehydroquinate dehydratase	34	34	1	1	6443				833	833	833	EONKBIPB_01621	NKAGNAHE_00589	HMGBMJBJ_00372	OJBJKJCE_03707	KOMLIGAC_02951	GFPKFEFB_00109	DEOKIPOM_01905	NBEKKDMD_01603	PAAEIIJO_00494	JPJGMMNL_00812	FPKLCHFD_02132	DLBBDGBJ_00293	ILNGHHDL_00888	DPLBEOMI_00738	FFLCOABK_04043	LOMIHHED_02605	OKLMOLAM_00568	JPFECAJI_01920	BANGGAKP_02134	MFFHOGHF_01806	GKMEODHA_02276	GCPNPNKB_00068	AELPEIIH_02129	EAPAJBGE_03216	DKFHCAFL_03735	MGIONAKG_01407	HNFNIFPP_00585	CDEKMIIP_00035	NPKELAPA_03047	CPACMLLJ_00917	ALPHONKN_01881	COGIDPEJ_01969	GILDPHEF_02214	PBDJDDBK_01646
group_1876		putative metallo-hydrolase	34	34	1	1	6435				866	866	866	EONKBIPB_01628	NKAGNAHE_00582	HMGBMJBJ_00379	OJBJKJCE_03714	KOMLIGAC_02958	GFPKFEFB_00116	DEOKIPOM_01898	NBEKKDMD_01610	PAAEIIJO_00486	JPJGMMNL_00805	FPKLCHFD_02125	DLBBDGBJ_00286	ILNGHHDL_00895	DPLBEOMI_00745	FFLCOABK_04050	LOMIHHED_02612	OKLMOLAM_00575	JPFECAJI_01913	BANGGAKP_02142	MFFHOGHF_01814	GKMEODHA_02283	GCPNPNKB_00061	AELPEIIH_02122	EAPAJBGE_03209	DKFHCAFL_03742	MGIONAKG_01400	HNFNIFPP_00593	CDEKMIIP_00028	NPKELAPA_03040	CPACMLLJ_00924	ALPHONKN_01889	COGIDPEJ_01962	GILDPHEF_02207	PBDJDDBK_01653
group_1877		hypothetical protein	34	34	1	1	6430				698	704	698	EONKBIPB_01633	NKAGNAHE_00577	HMGBMJBJ_00384	OJBJKJCE_03719	KOMLIGAC_02963	GFPKFEFB_00121	DEOKIPOM_01893	NBEKKDMD_01616	PAAEIIJO_00481	JPJGMMNL_00800	FPKLCHFD_02120	DLBBDGBJ_00281	ILNGHHDL_00900	DPLBEOMI_00750	FFLCOABK_04055	LOMIHHED_02617	OKLMOLAM_00580	JPFECAJI_01908	BANGGAKP_02147	MFFHOGHF_01819	GKMEODHA_02288	GCPNPNKB_00056	AELPEIIH_02117	EAPAJBGE_03204	DKFHCAFL_03747	MGIONAKG_01395	HNFNIFPP_00598	CDEKMIIP_00023	NPKELAPA_03035	CPACMLLJ_00929	ALPHONKN_01894	COGIDPEJ_01957	GILDPHEF_02202	PBDJDDBK_01658
group_1878		putative oxidoreductase	34	34	1	1	6429				419	743	733	EONKBIPB_01634	NKAGNAHE_00576	HMGBMJBJ_00385	OJBJKJCE_03720	KOMLIGAC_02964	GFPKFEFB_00122	DEOKIPOM_01892	NBEKKDMD_01617	PAAEIIJO_00480	JPJGMMNL_00799	FPKLCHFD_02119	DLBBDGBJ_00280	ILNGHHDL_00901	DPLBEOMI_00751	FFLCOABK_04056	LOMIHHED_02618	OKLMOLAM_00581	JPFECAJI_01907	BANGGAKP_02148	MFFHOGHF_01820	GKMEODHA_02289	GCPNPNKB_00055	AELPEIIH_02116	EAPAJBGE_03203	DKFHCAFL_03748	MGIONAKG_01394	HNFNIFPP_00599	CDEKMIIP_00022	NPKELAPA_03034	CPACMLLJ_00930	ALPHONKN_01895	COGIDPEJ_01956	GILDPHEF_02201	PBDJDDBK_01659
rhaS_5		HTH-type transcriptional activator RhaS	34	34	1	1	2903				182	887	842	EONKBIPB_01732	NKAGNAHE_00509	HMGBMJBJ_00458	OJBJKJCE_03819	KOMLIGAC_03037	GFPKFEFB_00195	DEOKIPOM_01818	NBEKKDMD_01691	PAAEIIJO_00438	JPJGMMNL_00726	FPKLCHFD_02045	DLBBDGBJ_00207	ILNGHHDL_01000	DPLBEOMI_00824	FFLCOABK_00044	LOMIHHED_02691	OKLMOLAM_00658	JPFECAJI_01834	BANGGAKP_02249	MFFHOGHF_01861	GKMEODHA_02390	GCPNPNKB_03559	AELPEIIH_02043	EAPAJBGE_03130	DKFHCAFL_00048	MGIONAKG_01319	HNFNIFPP_00641	CDEKMIIP_03690	NPKELAPA_02961	CPACMLLJ_03013	ALPHONKN_02019	COGIDPEJ_01873	GILDPHEF_02123	PBDJDDBK_01749
group_1916		hypothetical protein	34	34	1	1	3095				947	947	947	EONKBIPB_01830	NKAGNAHE_00434	HMGBMJBJ_00585	OJBJKJCE_03917	KOMLIGAC_03162	GFPKFEFB_00332	DEOKIPOM_01681	NBEKKDMD_01823	PAAEIIJO_00365	JPJGMMNL_00581	FPKLCHFD_01915	DLBBDGBJ_00069	ILNGHHDL_01098	DPLBEOMI_00961	FFLCOABK_00181	LOMIHHED_02826	OKLMOLAM_00793	JPFECAJI_01694	BANGGAKP_02367	MFFHOGHF_01934	GKMEODHA_02488	GCPNPNKB_01333	AELPEIIH_01905	EAPAJBGE_03002	DKFHCAFL_00139	MGIONAKG_01180	HNFNIFPP_00711	CDEKMIIP_03590	NPKELAPA_02822	CPACMLLJ_02505	ALPHONKN_02151	COGIDPEJ_01819	GILDPHEF_02034	PBDJDDBK_01854
styA		Styrene monooxygenase StyA	34	34	1	1	3097				1238	1238	1238	EONKBIPB_01832	NKAGNAHE_00432	HMGBMJBJ_00587	OJBJKJCE_03919	KOMLIGAC_03164	GFPKFEFB_00334	DEOKIPOM_01679	NBEKKDMD_01825	PAAEIIJO_00363	JPJGMMNL_00579	FPKLCHFD_01913	DLBBDGBJ_00067	ILNGHHDL_01100	DPLBEOMI_00963	FFLCOABK_00183	LOMIHHED_02828	OKLMOLAM_00795	JPFECAJI_01692	BANGGAKP_02369	MFFHOGHF_01936	GKMEODHA_02490	GCPNPNKB_01335	AELPEIIH_01903	EAPAJBGE_03000	DKFHCAFL_00137	MGIONAKG_01178	HNFNIFPP_00713	CDEKMIIP_03588	NPKELAPA_02820	CPACMLLJ_02507	ALPHONKN_02153	COGIDPEJ_01817	GILDPHEF_02032	PBDJDDBK_01856
group_1921		hypothetical protein	34	34	1	1	3132				1430	1451	1430	EONKBIPB_01858	NKAGNAHE_00417	HMGBMJBJ_00615	OJBJKJCE_00022	KOMLIGAC_03192	GFPKFEFB_00362	DEOKIPOM_01650	NBEKKDMD_01853	PAAEIIJO_00280	JPJGMMNL_00551	FPKLCHFD_01884	DLBBDGBJ_00038	ILNGHHDL_01126	DPLBEOMI_00991	FFLCOABK_00211	LOMIHHED_02856	OKLMOLAM_00823	JPFECAJI_01664	BANGGAKP_02399	MFFHOGHF_02019	GKMEODHA_02516	GCPNPNKB_01363	AELPEIIH_01875	EAPAJBGE_02972	DKFHCAFL_00113	MGIONAKG_01149	HNFNIFPP_00797	CDEKMIIP_03562	NPKELAPA_02791	CPACMLLJ_02535	ALPHONKN_02181	COGIDPEJ_01788	GILDPHEF_02004	PBDJDDBK_01881
group_1924		hypothetical protein	34	34	1	1	3145				1655	1655	1655	EONKBIPB_01869	NKAGNAHE_00406	HMGBMJBJ_00626	OJBJKJCE_00033	KOMLIGAC_03203	GFPKFEFB_00373	DEOKIPOM_01639	NBEKKDMD_01864	PAAEIIJO_00269	JPJGMMNL_00540	FPKLCHFD_01873	DLBBDGBJ_00027	ILNGHHDL_01137	DPLBEOMI_01002	FFLCOABK_00223	LOMIHHED_02867	OKLMOLAM_00834	JPFECAJI_01653	BANGGAKP_02410	MFFHOGHF_02030	GKMEODHA_02527	GCPNPNKB_01374	AELPEIIH_01864	EAPAJBGE_02961	DKFHCAFL_00102	MGIONAKG_01137	HNFNIFPP_00808	CDEKMIIP_03551	NPKELAPA_02780	CPACMLLJ_02546	ALPHONKN_02192	COGIDPEJ_01777	GILDPHEF_01993	PBDJDDBK_01892
blh_1		Beta-lactamase hydrolase-like protein	34	34	1	1	3146				695	695	695	EONKBIPB_01870	NKAGNAHE_00405	HMGBMJBJ_00627	OJBJKJCE_00034	KOMLIGAC_03204	GFPKFEFB_00374	DEOKIPOM_01638	NBEKKDMD_01865	PAAEIIJO_00268	JPJGMMNL_00539	FPKLCHFD_01872	DLBBDGBJ_00026	ILNGHHDL_01138	DPLBEOMI_01003	FFLCOABK_00224	LOMIHHED_02868	OKLMOLAM_00835	JPFECAJI_01652	BANGGAKP_02411	MFFHOGHF_02031	GKMEODHA_02528	GCPNPNKB_01375	AELPEIIH_01863	EAPAJBGE_02960	DKFHCAFL_00101	MGIONAKG_01136	HNFNIFPP_00809	CDEKMIIP_03550	NPKELAPA_02779	CPACMLLJ_02547	ALPHONKN_02193	COGIDPEJ_01776	GILDPHEF_01992	PBDJDDBK_01893
group_1935		hypothetical protein	34	34	1	1	3183				329	374	372	EONKBIPB_01900	NKAGNAHE_00373	HMGBMJBJ_00659	OJBJKJCE_00064	KOMLIGAC_03236	GFPKFEFB_00407	DEOKIPOM_01605	NBEKKDMD_01897	PAAEIIJO_00237	JPJGMMNL_00507	FPKLCHFD_01840	DLBBDGBJ_04077	ILNGHHDL_01168	DPLBEOMI_01035	FFLCOABK_00256	LOMIHHED_02902	OKLMOLAM_00868	JPFECAJI_01620	BANGGAKP_02441	MFFHOGHF_02062	GKMEODHA_02558	GCPNPNKB_01407	AELPEIIH_01831	EAPAJBGE_02928	DKFHCAFL_00191	MGIONAKG_01104	HNFNIFPP_00840	CDEKMIIP_03520	NPKELAPA_02747	CPACMLLJ_00550	ALPHONKN_02223	COGIDPEJ_01746	GILDPHEF_01970	PBDJDDBK_01924
group_1936		hypothetical protein	34	34	1	1	3184				224	224	224	EONKBIPB_01901	NKAGNAHE_00372	HMGBMJBJ_00660	OJBJKJCE_00065	KOMLIGAC_03237	GFPKFEFB_00408	DEOKIPOM_01604	NBEKKDMD_01898	PAAEIIJO_00236	JPJGMMNL_00506	FPKLCHFD_01839	DLBBDGBJ_04076	ILNGHHDL_01169	DPLBEOMI_01036	FFLCOABK_00257	LOMIHHED_02903	OKLMOLAM_00869	JPFECAJI_01619	BANGGAKP_02442	MFFHOGHF_02063	GKMEODHA_02559	GCPNPNKB_01408	AELPEIIH_01830	EAPAJBGE_02927	DKFHCAFL_00192	MGIONAKG_01103	HNFNIFPP_00841	CDEKMIIP_03519	NPKELAPA_02746	CPACMLLJ_00549	ALPHONKN_02224	COGIDPEJ_01745	GILDPHEF_01969	PBDJDDBK_01925
group_1937		hypothetical protein	34	34	1	1	3186				425	425	425	EONKBIPB_01903	NKAGNAHE_00370	HMGBMJBJ_00662	OJBJKJCE_00067	KOMLIGAC_03239	GFPKFEFB_00410	DEOKIPOM_01602	NBEKKDMD_01900	PAAEIIJO_00234	JPJGMMNL_00504	FPKLCHFD_01837	DLBBDGBJ_04074	ILNGHHDL_01171	DPLBEOMI_01038	FFLCOABK_00259	LOMIHHED_02905	OKLMOLAM_00871	JPFECAJI_01617	BANGGAKP_02444	MFFHOGHF_02065	GKMEODHA_02561	GCPNPNKB_01410	AELPEIIH_01828	EAPAJBGE_02925	DKFHCAFL_00194	MGIONAKG_01101	HNFNIFPP_00844	CDEKMIIP_03517	NPKELAPA_02744	CPACMLLJ_00547	ALPHONKN_02226	COGIDPEJ_01743	GILDPHEF_01967	PBDJDDBK_01927
group_1938	aroF_1	Phospho-2-dehydro-3-deoxyheptonate aldolase, Tyr-sensitive	34	34	1	1	3207				794	1142	1100	EONKBIPB_01921	NKAGNAHE_00351	HMGBMJBJ_00680	OJBJKJCE_00085	KOMLIGAC_03257	GFPKFEFB_00429	DEOKIPOM_01583	NBEKKDMD_01918	PAAEIIJO_00215	JPJGMMNL_00486	FPKLCHFD_01819	DLBBDGBJ_04056	ILNGHHDL_01189	DPLBEOMI_01056	FFLCOABK_00278	LOMIHHED_02923	OKLMOLAM_00891	JPFECAJI_01599	BANGGAKP_02462	MFFHOGHF_02084	GKMEODHA_02579	GCPNPNKB_01428	AELPEIIH_01810	EAPAJBGE_02907	DKFHCAFL_00207	MGIONAKG_01082	HNFNIFPP_00864	CDEKMIIP_03499	NPKELAPA_02725	CPACMLLJ_00529	ALPHONKN_02244	COGIDPEJ_01725	GILDPHEF_01949	PBDJDDBK_01940
group_1939		hypothetical protein	34	34	1	1	3218				1523	1523	1523	EONKBIPB_01931	NKAGNAHE_00341	HMGBMJBJ_00690	OJBJKJCE_00095	KOMLIGAC_03267	GFPKFEFB_00439	DEOKIPOM_01573	NBEKKDMD_01928	PAAEIIJO_00205	JPJGMMNL_00476	FPKLCHFD_01809	DLBBDGBJ_04046	ILNGHHDL_01199	DPLBEOMI_01066	FFLCOABK_00288	LOMIHHED_02933	OKLMOLAM_00901	JPFECAJI_01589	BANGGAKP_02472	MFFHOGHF_02094	GKMEODHA_02589	GCPNPNKB_01438	AELPEIIH_01800	EAPAJBGE_02897	DKFHCAFL_00217	MGIONAKG_01072	HNFNIFPP_00874	CDEKMIIP_03489	NPKELAPA_02715	CPACMLLJ_00519	ALPHONKN_02254	COGIDPEJ_01715	GILDPHEF_01939	PBDJDDBK_01950
iutA_1		Ferric aerobactin receptor	34	34	1	1	3221				1853	2309	2295	EONKBIPB_01933	NKAGNAHE_00339	HMGBMJBJ_00692	OJBJKJCE_00097	KOMLIGAC_03269	GFPKFEFB_00441	DEOKIPOM_01571	NBEKKDMD_01930	PAAEIIJO_00203	JPJGMMNL_00474	FPKLCHFD_01807	DLBBDGBJ_04044	ILNGHHDL_01201	DPLBEOMI_01068	FFLCOABK_00290	LOMIHHED_02935	OKLMOLAM_00903	JPFECAJI_01587	BANGGAKP_02475	MFFHOGHF_02096	GKMEODHA_02591	GCPNPNKB_01440	AELPEIIH_01798	EAPAJBGE_02895	DKFHCAFL_00219	MGIONAKG_01070	HNFNIFPP_00876	CDEKMIIP_03487	NPKELAPA_02713	CPACMLLJ_00517	ALPHONKN_02256	COGIDPEJ_01713	GILDPHEF_01937	PBDJDDBK_01952
group_1942		hypothetical protein	34	34	1	1	3224				1910	1910	1910	EONKBIPB_01936	NKAGNAHE_00336	HMGBMJBJ_00695	OJBJKJCE_00100	KOMLIGAC_03272	GFPKFEFB_00444	DEOKIPOM_01568	NBEKKDMD_01933	PAAEIIJO_00200	JPJGMMNL_00471	FPKLCHFD_01804	DLBBDGBJ_04041	ILNGHHDL_01204	DPLBEOMI_01071	FFLCOABK_00293	LOMIHHED_02938	OKLMOLAM_00906	JPFECAJI_01584	BANGGAKP_02478	MFFHOGHF_02099	GKMEODHA_02594	GCPNPNKB_01443	AELPEIIH_01795	EAPAJBGE_02892	DKFHCAFL_00222	MGIONAKG_01067	HNFNIFPP_00879	CDEKMIIP_03484	NPKELAPA_02710	CPACMLLJ_00514	ALPHONKN_02259	COGIDPEJ_01710	GILDPHEF_01934	PBDJDDBK_01955
gsiC		Glutathione transport system permease protein GsiC	34	34	1	1	3265				662	938	929	EONKBIPB_01974	NKAGNAHE_00298	HMGBMJBJ_00733	OJBJKJCE_00139	KOMLIGAC_03310	GFPKFEFB_00483	DEOKIPOM_01529	NBEKKDMD_01971	PAAEIIJO_00162	JPJGMMNL_00433	FPKLCHFD_01764	DLBBDGBJ_04000	ILNGHHDL_01242	DPLBEOMI_01109	FFLCOABK_00332	LOMIHHED_02977	OKLMOLAM_00946	JPFECAJI_01545	BANGGAKP_02516	MFFHOGHF_02139	GKMEODHA_02632	GCPNPNKB_01481	AELPEIIH_01757	EAPAJBGE_02854	DKFHCAFL_00261	MGIONAKG_01028	HNFNIFPP_00917	CDEKMIIP_03446	NPKELAPA_02670	CPACMLLJ_00476	ALPHONKN_02297	COGIDPEJ_01671	GILDPHEF_01896	PBDJDDBK_01993
hbpA		Heme-binding protein A	34	34	1	1	3270				1784	1784	1784	EONKBIPB_01977	NKAGNAHE_00295	HMGBMJBJ_00736	OJBJKJCE_00142	KOMLIGAC_03313	GFPKFEFB_00486	DEOKIPOM_01525	NBEKKDMD_01974	PAAEIIJO_00159	JPJGMMNL_00429	FPKLCHFD_01761	DLBBDGBJ_03996	ILNGHHDL_01245	DPLBEOMI_01113	FFLCOABK_00336	LOMIHHED_02981	OKLMOLAM_00949	JPFECAJI_01542	BANGGAKP_02520	MFFHOGHF_02142	GKMEODHA_02635	GCPNPNKB_01484	AELPEIIH_01754	EAPAJBGE_02851	DKFHCAFL_00264	MGIONAKG_01025	HNFNIFPP_00920	CDEKMIIP_03443	NPKELAPA_02666	CPACMLLJ_00473	ALPHONKN_02300	COGIDPEJ_01668	GILDPHEF_01893	PBDJDDBK_01996
exbD_2		Biopolymer transport protein ExbD	34	34	1	1	3279				413	413	413	EONKBIPB_01983	NKAGNAHE_00290	HMGBMJBJ_00742	OJBJKJCE_00148	KOMLIGAC_03319	GFPKFEFB_00492	DEOKIPOM_01519	NBEKKDMD_01980	PAAEIIJO_00153	JPJGMMNL_00423	FPKLCHFD_01755	DLBBDGBJ_03990	ILNGHHDL_01251	DPLBEOMI_01119	FFLCOABK_00342	LOMIHHED_02987	OKLMOLAM_00955	JPFECAJI_01535	BANGGAKP_02527	MFFHOGHF_02148	GKMEODHA_02641	GCPNPNKB_01490	AELPEIIH_01748	EAPAJBGE_02845	DKFHCAFL_00270	MGIONAKG_01019	HNFNIFPP_00926	CDEKMIIP_03437	NPKELAPA_02660	CPACMLLJ_00467	ALPHONKN_02307	COGIDPEJ_01662	GILDPHEF_01887	PBDJDDBK_02002
lysO		hypothetical protein	34	34	1	1	3458				764	911	906	EONKBIPB_01989	NKAGNAHE_00285	HMGBMJBJ_00748	OJBJKJCE_00154	KOMLIGAC_03325	GFPKFEFB_00498	DEOKIPOM_01513	NBEKKDMD_01986	PAAEIIJO_00099	JPJGMMNL_00417	FPKLCHFD_01749	DLBBDGBJ_03984	ILNGHHDL_01257	DPLBEOMI_01126	FFLCOABK_00349	LOMIHHED_02994	OKLMOLAM_00962	JPFECAJI_01529	BANGGAKP_02532	MFFHOGHF_02202	GKMEODHA_02647	GCPNPNKB_01496	AELPEIIH_01742	EAPAJBGE_02839	DKFHCAFL_00275	MGIONAKG_01013	HNFNIFPP_00982	CDEKMIIP_03431	NPKELAPA_02653	CPACMLLJ_00461	ALPHONKN_02364	COGIDPEJ_01602	GILDPHEF_01882	PBDJDDBK_02007
tadA		tRNA-specific adenosine deaminase	34	34	1	1	3465				467	503	476	EONKBIPB_01996	NKAGNAHE_00278	HMGBMJBJ_00755	OJBJKJCE_00161	KOMLIGAC_03332	GFPKFEFB_00505	DEOKIPOM_01506	NBEKKDMD_01993	PAAEIIJO_00092	JPJGMMNL_00410	FPKLCHFD_01742	DLBBDGBJ_03977	ILNGHHDL_01264	DPLBEOMI_01133	FFLCOABK_00356	LOMIHHED_03001	OKLMOLAM_00969	JPFECAJI_01522	BANGGAKP_02539	MFFHOGHF_02209	GKMEODHA_02654	GCPNPNKB_01503	AELPEIIH_01735	EAPAJBGE_02832	DKFHCAFL_00282	MGIONAKG_01006	HNFNIFPP_00989	CDEKMIIP_03424	NPKELAPA_02646	CPACMLLJ_00454	ALPHONKN_02371	COGIDPEJ_01595	GILDPHEF_01875	PBDJDDBK_02014
group_1966		hypothetical protein	34	34	1	1	3496				242	242	242	EONKBIPB_02021	NKAGNAHE_00253	HMGBMJBJ_00780	OJBJKJCE_00187	KOMLIGAC_03357	GFPKFEFB_00530	DEOKIPOM_01479	NBEKKDMD_02018	PAAEIIJO_00066	JPJGMMNL_00385	FPKLCHFD_01716	DLBBDGBJ_03952	ILNGHHDL_01289	DPLBEOMI_01159	FFLCOABK_00381	LOMIHHED_03028	OKLMOLAM_00995	JPFECAJI_01497	BANGGAKP_02565	MFFHOGHF_02234	GKMEODHA_02679	GCPNPNKB_01528	AELPEIIH_01710	EAPAJBGE_02807	DKFHCAFL_00307	MGIONAKG_00980	HNFNIFPP_01014	CDEKMIIP_03399	NPKELAPA_02620	CPACMLLJ_00429	ALPHONKN_02396	COGIDPEJ_01570	GILDPHEF_01850	PBDJDDBK_02039
yceF		7-methyl-GTP pyrophosphatase	34	34	1	1	3499				593	593	593	EONKBIPB_02024	NKAGNAHE_00250	HMGBMJBJ_00783	OJBJKJCE_00190	KOMLIGAC_03360	GFPKFEFB_00533	DEOKIPOM_01476	NBEKKDMD_02021	PAAEIIJO_00063	JPJGMMNL_00382	FPKLCHFD_01713	DLBBDGBJ_03949	ILNGHHDL_01292	DPLBEOMI_01162	FFLCOABK_00384	LOMIHHED_03031	OKLMOLAM_00998	JPFECAJI_01494	BANGGAKP_02568	MFFHOGHF_02237	GKMEODHA_02682	GCPNPNKB_01531	AELPEIIH_01707	EAPAJBGE_02804	DKFHCAFL_00310	MGIONAKG_00977	HNFNIFPP_01017	CDEKMIIP_03396	NPKELAPA_02617	CPACMLLJ_00426	ALPHONKN_02399	COGIDPEJ_01567	GILDPHEF_01847	PBDJDDBK_02042
group_1968		hypothetical protein	34	34	1	1	3505				434	536	533	EONKBIPB_02030	NKAGNAHE_00244	HMGBMJBJ_00789	OJBJKJCE_00196	KOMLIGAC_03366	GFPKFEFB_00539	DEOKIPOM_01470	NBEKKDMD_02027	PAAEIIJO_00057	JPJGMMNL_00376	FPKLCHFD_01707	DLBBDGBJ_03943	ILNGHHDL_01298	DPLBEOMI_01168	FFLCOABK_00390	LOMIHHED_03037	OKLMOLAM_01004	JPFECAJI_01488	BANGGAKP_02574	MFFHOGHF_02243	GKMEODHA_02688	GCPNPNKB_01537	AELPEIIH_01701	EAPAJBGE_02798	DKFHCAFL_00316	MGIONAKG_00971	HNFNIFPP_01023	CDEKMIIP_03390	NPKELAPA_02611	CPACMLLJ_00420	ALPHONKN_02405	COGIDPEJ_01561	GILDPHEF_01841	PBDJDDBK_02048
cobB		NAD-dependent protein deacylase	34	34	1	1	3510				698	698	698	EONKBIPB_02035	NKAGNAHE_00239	HMGBMJBJ_00794	OJBJKJCE_00201	KOMLIGAC_03371	GFPKFEFB_00544	DEOKIPOM_01465	NBEKKDMD_02033	PAAEIIJO_00052	JPJGMMNL_00371	FPKLCHFD_01702	DLBBDGBJ_03938	ILNGHHDL_01303	DPLBEOMI_01173	FFLCOABK_00395	LOMIHHED_03042	OKLMOLAM_01009	JPFECAJI_01483	BANGGAKP_02579	MFFHOGHF_02248	GKMEODHA_02693	GCPNPNKB_01542	AELPEIIH_01696	EAPAJBGE_02793	DKFHCAFL_00321	MGIONAKG_00966	HNFNIFPP_01028	CDEKMIIP_03385	NPKELAPA_02606	CPACMLLJ_00415	ALPHONKN_02410	COGIDPEJ_01556	GILDPHEF_01836	PBDJDDBK_02053
lrp_4		Leucine-responsive regulatory protein	34	34	1	1	3513				425	488	486	EONKBIPB_02037	NKAGNAHE_00237	HMGBMJBJ_00796	OJBJKJCE_00203	KOMLIGAC_03373	GFPKFEFB_00546	DEOKIPOM_01463	NBEKKDMD_02035	PAAEIIJO_00050	JPJGMMNL_00369	FPKLCHFD_01700	DLBBDGBJ_03936	ILNGHHDL_01305	DPLBEOMI_01175	FFLCOABK_00397	LOMIHHED_03044	OKLMOLAM_01011	JPFECAJI_01481	BANGGAKP_02581	MFFHOGHF_02250	GKMEODHA_02695	GCPNPNKB_01544	AELPEIIH_01694	EAPAJBGE_02791	DKFHCAFL_00323	MGIONAKG_00964	HNFNIFPP_01030	CDEKMIIP_03383	NPKELAPA_02604	CPACMLLJ_00413	ALPHONKN_02412	COGIDPEJ_01554	GILDPHEF_01834	PBDJDDBK_02055
group_1973		hypothetical protein	34	34	1	1	3515				473	473	473	EONKBIPB_02039	NKAGNAHE_00235	HMGBMJBJ_00798	OJBJKJCE_00205	KOMLIGAC_03375	GFPKFEFB_00548	DEOKIPOM_01461	NBEKKDMD_02037	PAAEIIJO_00048	JPJGMMNL_00367	FPKLCHFD_01698	DLBBDGBJ_03934	ILNGHHDL_01307	DPLBEOMI_01177	FFLCOABK_00399	LOMIHHED_03046	OKLMOLAM_01013	JPFECAJI_01479	BANGGAKP_02583	MFFHOGHF_02252	GKMEODHA_02697	GCPNPNKB_01546	AELPEIIH_01692	EAPAJBGE_02789	DKFHCAFL_00325	MGIONAKG_00962	HNFNIFPP_01032	CDEKMIIP_03381	NPKELAPA_02602	CPACMLLJ_00411	ALPHONKN_02414	COGIDPEJ_01552	GILDPHEF_01832	PBDJDDBK_02058
group_1974		Beta-lactamase OXA-133	34	34	1	1	3527				395	824	798	EONKBIPB_02051	NKAGNAHE_00223	HMGBMJBJ_00810	OJBJKJCE_00217	KOMLIGAC_03387	GFPKFEFB_00560	DEOKIPOM_01449	NBEKKDMD_02050	PAAEIIJO_00036	JPJGMMNL_00355	FPKLCHFD_01686	DLBBDGBJ_03922	ILNGHHDL_01319	DPLBEOMI_01189	FFLCOABK_00411	LOMIHHED_03059	OKLMOLAM_01025	JPFECAJI_01467	BANGGAKP_02595	MFFHOGHF_02264	GKMEODHA_02709	GCPNPNKB_01558	AELPEIIH_01680	EAPAJBGE_02777	DKFHCAFL_00337	MGIONAKG_00950	HNFNIFPP_01044	CDEKMIIP_03363	NPKELAPA_02590	CPACMLLJ_00399	ALPHONKN_02426	COGIDPEJ_01540	GILDPHEF_01820	PBDJDDBK_02070
nnr		Bifunctional NAD(P)H-hydrate repair enzyme Nnr	34	34	1	1	3531				1460	1460	1460	EONKBIPB_02055	NKAGNAHE_00219	HMGBMJBJ_00814	OJBJKJCE_00221	KOMLIGAC_03391	GFPKFEFB_00564	DEOKIPOM_01445	NBEKKDMD_02054	PAAEIIJO_00032	JPJGMMNL_00351	FPKLCHFD_01682	DLBBDGBJ_03918	ILNGHHDL_01323	DPLBEOMI_01193	FFLCOABK_00415	LOMIHHED_03063	OKLMOLAM_01029	JPFECAJI_01463	BANGGAKP_02599	MFFHOGHF_02268	GKMEODHA_02713	GCPNPNKB_01562	AELPEIIH_01676	EAPAJBGE_02773	DKFHCAFL_00341	MGIONAKG_00946	HNFNIFPP_01048	CDEKMIIP_03359	NPKELAPA_02586	CPACMLLJ_00395	ALPHONKN_02430	COGIDPEJ_01536	GILDPHEF_01816	PBDJDDBK_02074
gltI		Glutamate/aspartate import solute-binding protein	34	34	1	1	3559				659	893	886	EONKBIPB_02083	NKAGNAHE_00192	HMGBMJBJ_00894	OJBJKJCE_00249	KOMLIGAC_03471	GFPKFEFB_00644	DEOKIPOM_01363	NBEKKDMD_02136	PAAEIIJO_00004	JPJGMMNL_00270	FPKLCHFD_01601	DLBBDGBJ_03836	ILNGHHDL_01351	DPLBEOMI_01273	FFLCOABK_00495	LOMIHHED_03146	OKLMOLAM_01114	JPFECAJI_01382	BANGGAKP_02628	MFFHOGHF_02296	GKMEODHA_02743	GCPNPNKB_02762	AELPEIIH_01596	EAPAJBGE_02693	DKFHCAFL_00369	MGIONAKG_00865	HNFNIFPP_01076	CDEKMIIP_03331	NPKELAPA_02506	CPACMLLJ_00315	ALPHONKN_02460	COGIDPEJ_01508	GILDPHEF_01778	PBDJDDBK_02105
metQ_1		D-methionine-binding lipoprotein MetQ	34	34	1	1	3568				833	833	833	EONKBIPB_02089	NKAGNAHE_00186	HMGBMJBJ_00900	OJBJKJCE_00256	KOMLIGAC_03477	GFPKFEFB_00650	DEOKIPOM_01357	NBEKKDMD_02142	PAAEIIJO_03896	JPJGMMNL_00264	FPKLCHFD_01593	DLBBDGBJ_03829	ILNGHHDL_01357	DPLBEOMI_01279	FFLCOABK_00502	LOMIHHED_03152	OKLMOLAM_01121	JPFECAJI_01376	BANGGAKP_02635	MFFHOGHF_02302	GKMEODHA_02749	GCPNPNKB_02756	AELPEIIH_01590	EAPAJBGE_02687	DKFHCAFL_00375	MGIONAKG_00858	HNFNIFPP_01082	CDEKMIIP_03325	NPKELAPA_02500	CPACMLLJ_00309	ALPHONKN_02466	COGIDPEJ_01502	GILDPHEF_01772	PBDJDDBK_02111
cmr		HTH-type transcriptional regulator Cmr	34	34	1	1	3573				692	707	706	EONKBIPB_02094	NKAGNAHE_00181	HMGBMJBJ_00905	OJBJKJCE_00261	KOMLIGAC_03482	GFPKFEFB_00655	DEOKIPOM_01352	NBEKKDMD_02147	PAAEIIJO_03891	JPJGMMNL_00259	FPKLCHFD_01588	DLBBDGBJ_03824	ILNGHHDL_01362	DPLBEOMI_01284	FFLCOABK_00507	LOMIHHED_03157	OKLMOLAM_01126	JPFECAJI_01371	BANGGAKP_02640	MFFHOGHF_02307	GKMEODHA_02754	GCPNPNKB_02751	AELPEIIH_01585	EAPAJBGE_02682	DKFHCAFL_00380	MGIONAKG_00853	HNFNIFPP_01087	CDEKMIIP_03320	NPKELAPA_02495	CPACMLLJ_00304	ALPHONKN_02471	COGIDPEJ_01497	GILDPHEF_01767	PBDJDDBK_02116
dmlR_9		HTH-type transcriptional regulator DmlR	34	34	1	1	3651				920	920	920	EONKBIPB_02162	NKAGNAHE_00121	HMGBMJBJ_00978	OJBJKJCE_00329	KOMLIGAC_03551	GFPKFEFB_00725	DEOKIPOM_01282	NBEKKDMD_02218	PAAEIIJO_03818	JPJGMMNL_00189	FPKLCHFD_01515	DLBBDGBJ_03753	ILNGHHDL_01430	DPLBEOMI_01354	FFLCOABK_00577	LOMIHHED_03228	OKLMOLAM_01198	JPFECAJI_01299	BANGGAKP_02709	MFFHOGHF_02380	GKMEODHA_02822	GCPNPNKB_02681	AELPEIIH_01514	EAPAJBGE_02612	DKFHCAFL_00449	MGIONAKG_00783	HNFNIFPP_01159	CDEKMIIP_03252	NPKELAPA_02422	CPACMLLJ_00235	ALPHONKN_02541	COGIDPEJ_01429	GILDPHEF_01698	PBDJDDBK_02184
glpE_2		Thiosulfate sulfurtransferase GlpE	34	34	1	1	3653				509	509	509	EONKBIPB_02164	NKAGNAHE_00119	HMGBMJBJ_00980	OJBJKJCE_00331	KOMLIGAC_03553	GFPKFEFB_00727	DEOKIPOM_01280	NBEKKDMD_02220	PAAEIIJO_03816	JPJGMMNL_00187	FPKLCHFD_01513	DLBBDGBJ_03751	ILNGHHDL_01432	DPLBEOMI_01356	FFLCOABK_00579	LOMIHHED_03230	OKLMOLAM_01200	JPFECAJI_01297	BANGGAKP_02711	MFFHOGHF_02382	GKMEODHA_02824	GCPNPNKB_02679	AELPEIIH_01512	EAPAJBGE_02610	DKFHCAFL_00451	MGIONAKG_00781	HNFNIFPP_01161	CDEKMIIP_03250	NPKELAPA_02420	CPACMLLJ_00233	ALPHONKN_02543	COGIDPEJ_01427	GILDPHEF_01696	PBDJDDBK_02186
sufS		Cysteine desulfurase	34	34	1	1	3656				1961	1961	1961	EONKBIPB_02167	NKAGNAHE_00116	HMGBMJBJ_00983	OJBJKJCE_00334	KOMLIGAC_03556	GFPKFEFB_00730	DEOKIPOM_01277	NBEKKDMD_02223	PAAEIIJO_03813	JPJGMMNL_00184	FPKLCHFD_01510	DLBBDGBJ_03748	ILNGHHDL_01435	DPLBEOMI_01359	FFLCOABK_00582	LOMIHHED_03233	OKLMOLAM_01203	JPFECAJI_01294	BANGGAKP_02714	MFFHOGHF_02385	GKMEODHA_02827	GCPNPNKB_02676	AELPEIIH_01509	EAPAJBGE_02607	DKFHCAFL_00454	MGIONAKG_00778	HNFNIFPP_01164	CDEKMIIP_03247	NPKELAPA_02417	CPACMLLJ_00230	ALPHONKN_02546	COGIDPEJ_01424	GILDPHEF_01693	PBDJDDBK_02189
group_1997		hypothetical protein	34	34	1	1	3684				221	260	222	EONKBIPB_02191	NKAGNAHE_00092	HMGBMJBJ_01007	OJBJKJCE_00358	KOMLIGAC_03581	GFPKFEFB_00754	DEOKIPOM_01252	NBEKKDMD_02249	PAAEIIJO_03789	JPJGMMNL_00159	FPKLCHFD_01486	DLBBDGBJ_03724	ILNGHHDL_01459	DPLBEOMI_01383	FFLCOABK_00607	LOMIHHED_03259	OKLMOLAM_01230	JPFECAJI_01268	BANGGAKP_02742	MFFHOGHF_02409	GKMEODHA_02851	GCPNPNKB_02652	AELPEIIH_01485	EAPAJBGE_02583	DKFHCAFL_00478	MGIONAKG_00754	HNFNIFPP_01188	CDEKMIIP_03223	NPKELAPA_02393	CPACMLLJ_00206	ALPHONKN_02570	COGIDPEJ_01400	GILDPHEF_01669	PBDJDDBK_02213
pccB		Methylmalonyl-CoA carboxyltransferase 12S subunit	34	34	1	1	3697				1181	1601	1588	EONKBIPB_02203	NKAGNAHE_00080	HMGBMJBJ_01019	OJBJKJCE_00370	KOMLIGAC_03593	GFPKFEFB_00767	DEOKIPOM_01240	NBEKKDMD_02261	PAAEIIJO_03777	JPJGMMNL_00147	FPKLCHFD_01474	DLBBDGBJ_03712	ILNGHHDL_01471	DPLBEOMI_01396	FFLCOABK_00619	LOMIHHED_03271	OKLMOLAM_01243	JPFECAJI_01256	BANGGAKP_02754	MFFHOGHF_02421	GKMEODHA_02863	GCPNPNKB_02640	AELPEIIH_01473	EAPAJBGE_02571	DKFHCAFL_00490	MGIONAKG_00742	HNFNIFPP_01200	CDEKMIIP_03211	NPKELAPA_02381	CPACMLLJ_00194	ALPHONKN_02583	COGIDPEJ_01388	GILDPHEF_01657	PBDJDDBK_02225
phnX		Phosphonoacetaldehyde hydrolase	34	34	1	1	3731				815	824	815	EONKBIPB_02230	NKAGNAHE_00053	HMGBMJBJ_01049	OJBJKJCE_00397	KOMLIGAC_03624	GFPKFEFB_00798	DEOKIPOM_01210	NBEKKDMD_02294	PAAEIIJO_03745	JPJGMMNL_00116	FPKLCHFD_01444	DLBBDGBJ_03682	ILNGHHDL_01498	DPLBEOMI_01426	FFLCOABK_00649	LOMIHHED_03304	OKLMOLAM_01276	JPFECAJI_01225	BANGGAKP_02782	MFFHOGHF_02452	GKMEODHA_02890	GCPNPNKB_02610	AELPEIIH_01443	EAPAJBGE_02541	DKFHCAFL_00517	MGIONAKG_00712	HNFNIFPP_01231	CDEKMIIP_03184	NPKELAPA_02351	CPACMLLJ_00164	ALPHONKN_02613	COGIDPEJ_01380	GILDPHEF_01630	PBDJDDBK_02252
group_2005		putative protein	34	34	1	1	3736				1037	1037	1037	EONKBIPB_02235	NKAGNAHE_00048	HMGBMJBJ_01054	OJBJKJCE_00402	KOMLIGAC_03629	GFPKFEFB_00803	DEOKIPOM_01205	NBEKKDMD_02299	PAAEIIJO_03740	JPJGMMNL_00111	FPKLCHFD_01439	DLBBDGBJ_03677	ILNGHHDL_01503	DPLBEOMI_01431	FFLCOABK_00654	LOMIHHED_03309	OKLMOLAM_01281	JPFECAJI_01220	BANGGAKP_02788	MFFHOGHF_02457	GKMEODHA_02895	GCPNPNKB_02605	AELPEIIH_01438	EAPAJBGE_02536	DKFHCAFL_00522	MGIONAKG_00707	HNFNIFPP_01236	CDEKMIIP_03179	NPKELAPA_02346	CPACMLLJ_00159	ALPHONKN_02618	COGIDPEJ_01375	GILDPHEF_01625	PBDJDDBK_02257
yrdA_2		Protein YrdA	34	34	1	1	3774				605	605	605	EONKBIPB_02261	NKAGNAHE_00029	HMGBMJBJ_01079	OJBJKJCE_00428	KOMLIGAC_03654	GFPKFEFB_00828	DEOKIPOM_01179	NBEKKDMD_02323	PAAEIIJO_03713	JPJGMMNL_00086	FPKLCHFD_01415	DLBBDGBJ_03651	ILNGHHDL_01529	DPLBEOMI_01455	FFLCOABK_00679	LOMIHHED_03334	OKLMOLAM_01307	JPFECAJI_01195	BANGGAKP_02819	MFFHOGHF_02484	GKMEODHA_02921	GCPNPNKB_03501	AELPEIIH_01413	EAPAJBGE_02511	DKFHCAFL_00559	MGIONAKG_00683	HNFNIFPP_01262	CDEKMIIP_03153	NPKELAPA_02321	CPACMLLJ_00134	ALPHONKN_02643	COGIDPEJ_01360	GILDPHEF_01591	PBDJDDBK_02295
sdaA		L-serine dehydratase 1	34	34	1	1	3788				1379	1379	1379	EONKBIPB_02274	NKAGNAHE_00016	HMGBMJBJ_01092	OJBJKJCE_00441	KOMLIGAC_03667	GFPKFEFB_00841	DEOKIPOM_01166	NBEKKDMD_02336	PAAEIIJO_03700	JPJGMMNL_00073	FPKLCHFD_01402	DLBBDGBJ_03638	ILNGHHDL_01542	DPLBEOMI_01468	FFLCOABK_00693	LOMIHHED_03348	OKLMOLAM_01321	JPFECAJI_01182	BANGGAKP_02832	MFFHOGHF_02498	GKMEODHA_02934	GCPNPNKB_03488	AELPEIIH_01400	EAPAJBGE_02498	DKFHCAFL_00572	MGIONAKG_00670	HNFNIFPP_01275	CDEKMIIP_03140	NPKELAPA_02308	CPACMLLJ_00121	ALPHONKN_02657	COGIDPEJ_01347	GILDPHEF_01578	PBDJDDBK_02308
group_2013		hypothetical protein	34	34	1	1	3814				740	953	946	EONKBIPB_02299	NKAGNAHE_03610	HMGBMJBJ_01115	OJBJKJCE_00466	KOMLIGAC_03690	GFPKFEFB_00865	DEOKIPOM_01143	NBEKKDMD_02359	PAAEIIJO_03677	JPJGMMNL_00049	FPKLCHFD_01378	DLBBDGBJ_03615	ILNGHHDL_01567	DPLBEOMI_01491	FFLCOABK_00716	LOMIHHED_03372	OKLMOLAM_01344	JPFECAJI_01159	BANGGAKP_02855	MFFHOGHF_02521	GKMEODHA_02959	GCPNPNKB_03465	AELPEIIH_01377	EAPAJBGE_02475	DKFHCAFL_00600	MGIONAKG_00647	HNFNIFPP_01298	CDEKMIIP_03115	NPKELAPA_02285	CPACMLLJ_00098	ALPHONKN_02680	COGIDPEJ_01324	GILDPHEF_01553	PBDJDDBK_02331
group_2019		hypothetical protein	34	34	1	1	3826				3446	3824	3812	EONKBIPB_02309	NKAGNAHE_03601	HMGBMJBJ_01124	OJBJKJCE_00476	KOMLIGAC_03699	GFPKFEFB_00874	DEOKIPOM_01134	NBEKKDMD_02369	PAAEIIJO_03668	JPJGMMNL_00040	FPKLCHFD_01368	DLBBDGBJ_03605	ILNGHHDL_01577	DPLBEOMI_01500	FFLCOABK_00725	LOMIHHED_03381	OKLMOLAM_01354	JPFECAJI_01150	BANGGAKP_02864	MFFHOGHF_02530	GKMEODHA_02968	GCPNPNKB_03456	AELPEIIH_01368	EAPAJBGE_02466	DKFHCAFL_00609	MGIONAKG_00637	HNFNIFPP_01307	CDEKMIIP_03106	NPKELAPA_02276	CPACMLLJ_00089	ALPHONKN_02689	COGIDPEJ_01315	GILDPHEF_01544	PBDJDDBK_02340
group_2021		hypothetical protein	34	34	1	1	3841				1022	1022	1022	EONKBIPB_02321	NKAGNAHE_03576	HMGBMJBJ_01136	OJBJKJCE_00491	KOMLIGAC_03711	GFPKFEFB_00887	DEOKIPOM_01122	NBEKKDMD_02381	PAAEIIJO_03655	JPJGMMNL_00028	FPKLCHFD_01357	DLBBDGBJ_03593	ILNGHHDL_01589	DPLBEOMI_01512	FFLCOABK_00738	LOMIHHED_03393	OKLMOLAM_01366	JPFECAJI_01138	BANGGAKP_02886	MFFHOGHF_02543	GKMEODHA_02987	GCPNPNKB_03444	AELPEIIH_01356	EAPAJBGE_02454	DKFHCAFL_00621	MGIONAKG_00622	HNFNIFPP_01319	CDEKMIIP_03094	NPKELAPA_02264	CPACMLLJ_00077	ALPHONKN_02701	COGIDPEJ_01300	GILDPHEF_01532	PBDJDDBK_02352
lrp_7		Leucine-responsive regulatory protein	34	34	1	1	3905				332	467	463	EONKBIPB_02362	NKAGNAHE_03541	HMGBMJBJ_01182	OJBJKJCE_00533	KOMLIGAC_03757	GFPKFEFB_00934	DEOKIPOM_01074	NBEKKDMD_02428	PAAEIIJO_03606	JPJGMMNL_04049	FPKLCHFD_01311	DLBBDGBJ_03545	ILNGHHDL_01630	DPLBEOMI_01561	FFLCOABK_00784	LOMIHHED_03440	OKLMOLAM_01414	JPFECAJI_01089	BANGGAKP_02922	MFFHOGHF_02594	GKMEODHA_03028	GCPNPNKB_03682	AELPEIIH_01308	EAPAJBGE_02408	DKFHCAFL_00665	MGIONAKG_00575	HNFNIFPP_01368	CDEKMIIP_03053	NPKELAPA_02216	CPACMLLJ_00031	ALPHONKN_02748	COGIDPEJ_01264	GILDPHEF_01494	PBDJDDBK_02402
group_2026		hypothetical protein	34	34	1	1	3907				296	575	566	EONKBIPB_02364	NKAGNAHE_03539	HMGBMJBJ_01184	OJBJKJCE_00535	KOMLIGAC_03759	GFPKFEFB_00936	DEOKIPOM_01072	NBEKKDMD_02430	PAAEIIJO_03604	JPJGMMNL_04047	FPKLCHFD_01309	DLBBDGBJ_03543	ILNGHHDL_01632	DPLBEOMI_01563	FFLCOABK_00786	LOMIHHED_03442	OKLMOLAM_01416	JPFECAJI_01087	BANGGAKP_02925	MFFHOGHF_02596	GKMEODHA_03030	GCPNPNKB_03680	AELPEIIH_01306	EAPAJBGE_02406	DKFHCAFL_00667	MGIONAKG_00573	HNFNIFPP_01370	CDEKMIIP_03051	NPKELAPA_02214	CPACMLLJ_00029	ALPHONKN_02750	COGIDPEJ_01262	GILDPHEF_01492	PBDJDDBK_02404
kdsD		Arabinose 5-phosphate isomerase KdsD	34	34	1	1	3921				752	977	970	EONKBIPB_02378	NKAGNAHE_03526	HMGBMJBJ_01198	OJBJKJCE_00549	KOMLIGAC_03773	GFPKFEFB_00950	DEOKIPOM_01058	NBEKKDMD_02444	PAAEIIJO_03590	JPJGMMNL_04033	FPKLCHFD_01295	DLBBDGBJ_03529	ILNGHHDL_01646	DPLBEOMI_01577	FFLCOABK_00800	LOMIHHED_03456	OKLMOLAM_01430	JPFECAJI_01073	BANGGAKP_02940	MFFHOGHF_02610	GKMEODHA_03044	GCPNPNKB_03666	AELPEIIH_01292	EAPAJBGE_02392	DKFHCAFL_00681	MGIONAKG_00559	HNFNIFPP_01384	CDEKMIIP_03037	NPKELAPA_02200	CPACMLLJ_00015	ALPHONKN_02764	COGIDPEJ_01248	GILDPHEF_01469	PBDJDDBK_02418
group_2032		hypothetical protein	34	34	1	1	4085				1106	1106	1106	EONKBIPB_02387	NKAGNAHE_03450	HMGBMJBJ_01207	OJBJKJCE_00558	KOMLIGAC_03782	GFPKFEFB_00959	DEOKIPOM_01048	NBEKKDMD_02453	PAAEIIJO_03580	JPJGMMNL_04024	FPKLCHFD_01285	DLBBDGBJ_03520	ILNGHHDL_01655	DPLBEOMI_01587	FFLCOABK_00809	LOMIHHED_03465	OKLMOLAM_01439	JPFECAJI_01064	BANGGAKP_02954	MFFHOGHF_02620	GKMEODHA_03053	GCPNPNKB_03657	AELPEIIH_01283	EAPAJBGE_02383	DKFHCAFL_00718	MGIONAKG_00550	HNFNIFPP_01444	CDEKMIIP_03028	NPKELAPA_02191	CPACMLLJ_00006	ALPHONKN_02773	COGIDPEJ_01239	GILDPHEF_01407	PBDJDDBK_02453
proC_1		Pyrroline-5-carboxylate reductase	34	34	1	1	4090				545	815	807	EONKBIPB_02391	NKAGNAHE_03446	HMGBMJBJ_01211	OJBJKJCE_00562	KOMLIGAC_03786	GFPKFEFB_00963	DEOKIPOM_01044	NBEKKDMD_02457	PAAEIIJO_03576	JPJGMMNL_04020	FPKLCHFD_01281	DLBBDGBJ_03516	ILNGHHDL_01659	DPLBEOMI_01591	FFLCOABK_00813	LOMIHHED_03469	OKLMOLAM_01443	JPFECAJI_01060	BANGGAKP_02958	MFFHOGHF_02624	GKMEODHA_03057	GCPNPNKB_03653	AELPEIIH_01279	EAPAJBGE_02379	DKFHCAFL_00722	MGIONAKG_00546	HNFNIFPP_01448	CDEKMIIP_03024	NPKELAPA_02187	CPACMLLJ_00002	ALPHONKN_02777	COGIDPEJ_01235	GILDPHEF_01403	PBDJDDBK_02457
group_2035		hypothetical protein	34	34	1	1	4091				224	227	224	EONKBIPB_02392	NKAGNAHE_03445	HMGBMJBJ_01216	OJBJKJCE_00563	KOMLIGAC_03787	GFPKFEFB_00964	DEOKIPOM_01043	NBEKKDMD_02458	PAAEIIJO_03574	JPJGMMNL_04019	FPKLCHFD_01280	DLBBDGBJ_03515	ILNGHHDL_01660	DPLBEOMI_01592	FFLCOABK_00814	LOMIHHED_03470	OKLMOLAM_01444	JPFECAJI_01059	BANGGAKP_02959	MFFHOGHF_02626	GKMEODHA_03058	GCPNPNKB_03652	AELPEIIH_01278	EAPAJBGE_02378	DKFHCAFL_00723	MGIONAKG_00545	HNFNIFPP_01450	CDEKMIIP_03022	NPKELAPA_02186	CPACMLLJ_00001	ALPHONKN_02778	COGIDPEJ_01234	GILDPHEF_01402	PBDJDDBK_02458
group_2036		hypothetical protein	34	34	1	1	4096				545	545	545	EONKBIPB_02397	NKAGNAHE_03442	HMGBMJBJ_01221	OJBJKJCE_00568	KOMLIGAC_03792	GFPKFEFB_00969	DEOKIPOM_01038	NBEKKDMD_02463	PAAEIIJO_03571	JPJGMMNL_04014	FPKLCHFD_01275	DLBBDGBJ_03510	ILNGHHDL_01665	DPLBEOMI_01597	FFLCOABK_00819	LOMIHHED_03475	OKLMOLAM_01449	JPFECAJI_01054	BANGGAKP_02962	MFFHOGHF_02629	GKMEODHA_03061	GCPNPNKB_03586	AELPEIIH_01273	EAPAJBGE_02373	DKFHCAFL_00726	MGIONAKG_00540	HNFNIFPP_01453	CDEKMIIP_03019	NPKELAPA_02181	CPACMLLJ_03138	ALPHONKN_02781	COGIDPEJ_01231	GILDPHEF_01399	PBDJDDBK_02461
group_2037		hypothetical protein	34	34	1	1	4118				146	194	184	EONKBIPB_02412	NKAGNAHE_03427	HMGBMJBJ_01236	OJBJKJCE_00583	KOMLIGAC_03807	GFPKFEFB_00984	DEOKIPOM_01023	NBEKKDMD_02478	PAAEIIJO_03556	JPJGMMNL_03999	FPKLCHFD_01260	DLBBDGBJ_03495	ILNGHHDL_01680	DPLBEOMI_01612	FFLCOABK_00834	LOMIHHED_03490	OKLMOLAM_01464	JPFECAJI_01039	BANGGAKP_02977	MFFHOGHF_02644	GKMEODHA_03076	GCPNPNKB_03601	AELPEIIH_01258	EAPAJBGE_02358	DKFHCAFL_00742	MGIONAKG_00525	HNFNIFPP_01467	CDEKMIIP_03004	NPKELAPA_02166	CPACMLLJ_03123	ALPHONKN_02796	COGIDPEJ_01215	GILDPHEF_01384	PBDJDDBK_02476
group_2038		hypothetical protein	34	34	1	1	4129				3497	3857	3846	EONKBIPB_02422	NKAGNAHE_03417	HMGBMJBJ_01254	OJBJKJCE_00593	KOMLIGAC_03825	GFPKFEFB_01002	DEOKIPOM_01005	NBEKKDMD_02496	PAAEIIJO_03538	JPJGMMNL_03980	FPKLCHFD_01242	DLBBDGBJ_03477	ILNGHHDL_01690	DPLBEOMI_01631	FFLCOABK_00852	LOMIHHED_03508	OKLMOLAM_01482	JPFECAJI_01020	BANGGAKP_02996	MFFHOGHF_02662	GKMEODHA_03086	GCPNPNKB_03619	AELPEIIH_01240	EAPAJBGE_02340	DKFHCAFL_00752	MGIONAKG_00506	HNFNIFPP_01485	CDEKMIIP_02994	NPKELAPA_02148	CPACMLLJ_03105	ALPHONKN_02814	COGIDPEJ_01205	GILDPHEF_01374	PBDJDDBK_02486
gstB_1		Glutathione S-transferase GST-6.0	34	34	1	1	4137				257	611	600	EONKBIPB_02429	NKAGNAHE_03410	HMGBMJBJ_01261	OJBJKJCE_00600	KOMLIGAC_03832	GFPKFEFB_01009	DEOKIPOM_00998	NBEKKDMD_02503	PAAEIIJO_03531	JPJGMMNL_03973	FPKLCHFD_01235	DLBBDGBJ_03470	ILNGHHDL_01697	DPLBEOMI_01638	FFLCOABK_00859	LOMIHHED_03515	OKLMOLAM_01489	JPFECAJI_01013	BANGGAKP_03003	MFFHOGHF_02669	GKMEODHA_03093	GCPNPNKB_03626	AELPEIIH_01233	EAPAJBGE_02333	DKFHCAFL_00759	MGIONAKG_00498	HNFNIFPP_01492	CDEKMIIP_02987	NPKELAPA_02141	CPACMLLJ_03098	ALPHONKN_02821	COGIDPEJ_01198	GILDPHEF_01367	PBDJDDBK_02493
group_2042		hypothetical protein	34	34	1	1	4138				1202	2438	2038	EONKBIPB_02430	NKAGNAHE_03409	HMGBMJBJ_01262	OJBJKJCE_00601	KOMLIGAC_03833	GFPKFEFB_01010	DEOKIPOM_00997	NBEKKDMD_02504	PAAEIIJO_03530	JPJGMMNL_03972	FPKLCHFD_01234	DLBBDGBJ_03469	ILNGHHDL_01698	DPLBEOMI_01639	FFLCOABK_00860	LOMIHHED_03516	OKLMOLAM_01490	JPFECAJI_01012	BANGGAKP_03004	MFFHOGHF_02670	GKMEODHA_03094	GCPNPNKB_03627	AELPEIIH_01232	EAPAJBGE_02332	DKFHCAFL_00760	MGIONAKG_00496	HNFNIFPP_01493	CDEKMIIP_02986	NPKELAPA_02140	CPACMLLJ_03097	ALPHONKN_02822	COGIDPEJ_01197	GILDPHEF_01366	PBDJDDBK_02494
zitB_1		Zinc transporter ZitB	34	34	1	1	9471				359	641	632	EONKBIPB_02531	NKAGNAHE_03266	HMGBMJBJ_03533	OJBJKJCE_00699	KOMLIGAC_00033	GFPKFEFB_03292	DEOKIPOM_02749	NBEKKDMD_02616	PAAEIIJO_03443	JPJGMMNL_01651	FPKLCHFD_02974	DLBBDGBJ_01130	ILNGHHDL_01798	DPLBEOMI_03971	FFLCOABK_03202	LOMIHHED_03629	OKLMOLAM_01605	JPFECAJI_03953	BANGGAKP_03146	MFFHOGHF_02757	GKMEODHA_03194	GCPNPNKB_03402	AELPEIIH_02916	EAPAJBGE_02199	DKFHCAFL_00964	MGIONAKG_02258	HNFNIFPP_03832	CDEKMIIP_02905	NPKELAPA_03902	CPACMLLJ_01171	ALPHONKN_03012	COGIDPEJ_01012	GILDPHEF_01155	PBDJDDBK_02592
ubiI		2-octaprenylphenol hydroxylase	34	34	1	1	9474				1232	1232	1232	EONKBIPB_02534	NKAGNAHE_03263	HMGBMJBJ_03530	OJBJKJCE_00702	KOMLIGAC_00036	GFPKFEFB_03289	DEOKIPOM_02752	NBEKKDMD_02619	PAAEIIJO_03440	JPJGMMNL_01654	FPKLCHFD_02977	DLBBDGBJ_01133	ILNGHHDL_01801	DPLBEOMI_03968	FFLCOABK_03199	LOMIHHED_03632	OKLMOLAM_01608	JPFECAJI_03950	BANGGAKP_03149	MFFHOGHF_02760	GKMEODHA_03197	GCPNPNKB_03405	AELPEIIH_02919	EAPAJBGE_02196	DKFHCAFL_00967	MGIONAKG_02261	HNFNIFPP_03829	CDEKMIIP_02902	NPKELAPA_03905	CPACMLLJ_01168	ALPHONKN_03015	COGIDPEJ_01009	GILDPHEF_01152	PBDJDDBK_02595
ygfA		5-formyltetrahydrofolate cyclo-ligase	34	34	1	1	9253				584	584	584	EONKBIPB_02616	NKAGNAHE_03239	HMGBMJBJ_03521	OJBJKJCE_00843	KOMLIGAC_00045	GFPKFEFB_03280	DEOKIPOM_02761	NBEKKDMD_02628	PAAEIIJO_03363	JPJGMMNL_01663	FPKLCHFD_02986	DLBBDGBJ_01142	ILNGHHDL_01938	DPLBEOMI_03959	FFLCOABK_03190	LOMIHHED_03641	OKLMOLAM_01617	JPFECAJI_03941	BANGGAKP_03158	MFFHOGHF_02837	GKMEODHA_03285	GCPNPNKB_03414	AELPEIIH_02928	EAPAJBGE_02187	DKFHCAFL_01044	MGIONAKG_02270	HNFNIFPP_03751	CDEKMIIP_02820	NPKELAPA_03917	CPACMLLJ_01159	ALPHONKN_03096	COGIDPEJ_01000	GILDPHEF_01069	PBDJDDBK_02675
rsmD		Ribosomal RNA small subunit methyltransferase D	34	34	1	1	9231				551	557	551	EONKBIPB_02630	NKAGNAHE_03227	HMGBMJBJ_03507	OJBJKJCE_00857	KOMLIGAC_00059	GFPKFEFB_03265	DEOKIPOM_02775	NBEKKDMD_02642	PAAEIIJO_03349	JPJGMMNL_01677	FPKLCHFD_03000	DLBBDGBJ_01157	ILNGHHDL_01952	DPLBEOMI_03945	FFLCOABK_03176	LOMIHHED_03655	OKLMOLAM_01631	JPFECAJI_03927	BANGGAKP_03170	MFFHOGHF_02851	GKMEODHA_03299	GCPNPNKB_00940	AELPEIIH_02948	EAPAJBGE_02173	DKFHCAFL_01056	MGIONAKG_02284	HNFNIFPP_03736	CDEKMIIP_02806	NPKELAPA_03931	CPACMLLJ_01145	ALPHONKN_03112	COGIDPEJ_00986	GILDPHEF_01055	PBDJDDBK_02687
ureB		Urease subunit beta	34	34	1	1	9224				308	320	316	EONKBIPB_02636	NKAGNAHE_03221	HMGBMJBJ_03500	OJBJKJCE_00864	KOMLIGAC_00066	GFPKFEFB_03258	DEOKIPOM_02782	NBEKKDMD_02649	PAAEIIJO_03342	JPJGMMNL_01684	FPKLCHFD_03007	DLBBDGBJ_01164	ILNGHHDL_01958	DPLBEOMI_03938	FFLCOABK_03169	LOMIHHED_03662	OKLMOLAM_01638	JPFECAJI_03920	BANGGAKP_03176	MFFHOGHF_02858	GKMEODHA_03305	GCPNPNKB_00933	AELPEIIH_02955	EAPAJBGE_02166	DKFHCAFL_01062	MGIONAKG_02291	HNFNIFPP_03729	CDEKMIIP_02799	NPKELAPA_03939	CPACMLLJ_01138	ALPHONKN_03119	COGIDPEJ_00979	GILDPHEF_01049	PBDJDDBK_02693
group_2075		Isocitrate lyase	34	34	1	1	9218				1325	1604	1595	EONKBIPB_02641	NKAGNAHE_03216	HMGBMJBJ_03495	OJBJKJCE_00869	KOMLIGAC_00071	GFPKFEFB_03253	DEOKIPOM_02787	NBEKKDMD_02654	PAAEIIJO_03337	JPJGMMNL_01689	FPKLCHFD_03012	DLBBDGBJ_01169	ILNGHHDL_01963	DPLBEOMI_03933	FFLCOABK_03164	LOMIHHED_03667	OKLMOLAM_01644	JPFECAJI_03916	BANGGAKP_03181	MFFHOGHF_02863	GKMEODHA_03310	GCPNPNKB_00928	AELPEIIH_02960	EAPAJBGE_02161	DKFHCAFL_01067	MGIONAKG_02296	HNFNIFPP_03724	CDEKMIIP_02794	NPKELAPA_03944	CPACMLLJ_01133	ALPHONKN_03124	COGIDPEJ_00974	GILDPHEF_01044	PBDJDDBK_02698
syrM1		HTH-type transcriptional regulator SyrM 1	34	34	1	1	9217				749	989	981	EONKBIPB_02642	NKAGNAHE_03215	HMGBMJBJ_03494	OJBJKJCE_00870	KOMLIGAC_00072	GFPKFEFB_03252	DEOKIPOM_02788	NBEKKDMD_02655	PAAEIIJO_03336	JPJGMMNL_01690	FPKLCHFD_03013	DLBBDGBJ_01170	ILNGHHDL_01964	DPLBEOMI_03932	FFLCOABK_03163	LOMIHHED_03668	OKLMOLAM_01645	JPFECAJI_03915	BANGGAKP_03182	MFFHOGHF_02864	GKMEODHA_03311	GCPNPNKB_00927	AELPEIIH_02961	EAPAJBGE_02160	DKFHCAFL_01068	MGIONAKG_02297	HNFNIFPP_03723	CDEKMIIP_02793	NPKELAPA_03945	CPACMLLJ_01132	ALPHONKN_03125	COGIDPEJ_00973	GILDPHEF_01043	PBDJDDBK_02699
ytrE		ABC transporter ATP-binding protein YtrE	34	34	1	1	9194				692	692	692	EONKBIPB_02663	NKAGNAHE_03194	HMGBMJBJ_03473	OJBJKJCE_00891	KOMLIGAC_00093	GFPKFEFB_03229	DEOKIPOM_02810	NBEKKDMD_02676	PAAEIIJO_03314	JPJGMMNL_01711	FPKLCHFD_03034	DLBBDGBJ_01192	ILNGHHDL_01985	DPLBEOMI_03911	FFLCOABK_03140	LOMIHHED_03690	OKLMOLAM_01669	JPFECAJI_03891	BANGGAKP_03203	MFFHOGHF_02885	GKMEODHA_03332	GCPNPNKB_00906	AELPEIIH_02984	EAPAJBGE_02139	DKFHCAFL_01089	MGIONAKG_02318	HNFNIFPP_03702	CDEKMIIP_02771	NPKELAPA_03966	CPACMLLJ_01111	ALPHONKN_03146	COGIDPEJ_00952	GILDPHEF_01022	PBDJDDBK_02720
atsA_2		Arylsulfatase	34	34	1	1	9185				1076	1676	1658	EONKBIPB_02671	NKAGNAHE_03186	HMGBMJBJ_03465	OJBJKJCE_00899	KOMLIGAC_00101	GFPKFEFB_03221	DEOKIPOM_02818	NBEKKDMD_02684	PAAEIIJO_03306	JPJGMMNL_01719	FPKLCHFD_03043	DLBBDGBJ_01200	ILNGHHDL_01993	DPLBEOMI_03903	FFLCOABK_03132	LOMIHHED_03698	OKLMOLAM_01677	JPFECAJI_03883	BANGGAKP_03212	MFFHOGHF_02893	GKMEODHA_03340	GCPNPNKB_00898	AELPEIIH_02992	EAPAJBGE_02131	DKFHCAFL_01097	MGIONAKG_02326	HNFNIFPP_03694	CDEKMIIP_02763	NPKELAPA_03974	CPACMLLJ_01103	ALPHONKN_03154	COGIDPEJ_00944	GILDPHEF_01014	PBDJDDBK_02728
nimR_3		HTH-type transcriptional regulator NimR	34	34	1	1	9168				614	788	782	EONKBIPB_02686	NKAGNAHE_03175	HMGBMJBJ_03450	OJBJKJCE_00914	KOMLIGAC_00116	GFPKFEFB_03205	DEOKIPOM_02834	NBEKKDMD_02699	PAAEIIJO_03291	JPJGMMNL_01734	FPKLCHFD_03059	DLBBDGBJ_01216	ILNGHHDL_02008	DPLBEOMI_03888	FFLCOABK_03115	LOMIHHED_03714	OKLMOLAM_01693	JPFECAJI_03868	BANGGAKP_03227	MFFHOGHF_02908	GKMEODHA_03355	GCPNPNKB_00883	AELPEIIH_03007	EAPAJBGE_02116	DKFHCAFL_01112	MGIONAKG_02341	HNFNIFPP_03679	CDEKMIIP_02748	NPKELAPA_03989	CPACMLLJ_01088	ALPHONKN_03170	COGIDPEJ_00928	GILDPHEF_00999	PBDJDDBK_02743
def_1		Peptide deformylase	34	34	1	1	9165				482	482	482	EONKBIPB_02688	NKAGNAHE_03173	HMGBMJBJ_03448	OJBJKJCE_00916	KOMLIGAC_00118	GFPKFEFB_03202	DEOKIPOM_02837	NBEKKDMD_02701	PAAEIIJO_03289	JPJGMMNL_01736	FPKLCHFD_03061	DLBBDGBJ_01218	ILNGHHDL_02010	DPLBEOMI_03886	FFLCOABK_03113	LOMIHHED_03716	OKLMOLAM_01695	JPFECAJI_03866	BANGGAKP_03229	MFFHOGHF_02910	GKMEODHA_03357	GCPNPNKB_00881	AELPEIIH_03009	EAPAJBGE_02114	DKFHCAFL_01114	MGIONAKG_02343	HNFNIFPP_03677	CDEKMIIP_02746	NPKELAPA_03991	CPACMLLJ_01086	ALPHONKN_03172	COGIDPEJ_00926	GILDPHEF_00997	PBDJDDBK_02745
gudP		putative glucarate transporter	34	34	1	1	9154				950	1223	1214	EONKBIPB_02697	NKAGNAHE_03164	HMGBMJBJ_03439	OJBJKJCE_00925	KOMLIGAC_00127	GFPKFEFB_03192	DEOKIPOM_02847	NBEKKDMD_02710	PAAEIIJO_03280	JPJGMMNL_01745	FPKLCHFD_03070	DLBBDGBJ_01228	ILNGHHDL_02019	DPLBEOMI_03877	FFLCOABK_03103	LOMIHHED_03725	OKLMOLAM_01704	JPFECAJI_03856	BANGGAKP_03238	MFFHOGHF_02919	GKMEODHA_03366	GCPNPNKB_00872	AELPEIIH_03018	EAPAJBGE_02105	DKFHCAFL_01123	MGIONAKG_02352	HNFNIFPP_03668	CDEKMIIP_02736	NPKELAPA_04001	CPACMLLJ_01077	ALPHONKN_03181	COGIDPEJ_00917	GILDPHEF_00988	PBDJDDBK_02755
group_2098		hypothetical protein	34	34	1	1	9151				929	929	929	EONKBIPB_02699	NKAGNAHE_03162	HMGBMJBJ_03437	OJBJKJCE_00927	KOMLIGAC_00129	GFPKFEFB_03190	DEOKIPOM_02849	NBEKKDMD_02712	PAAEIIJO_03278	JPJGMMNL_01747	FPKLCHFD_03072	DLBBDGBJ_01230	ILNGHHDL_02021	DPLBEOMI_03875	FFLCOABK_03101	LOMIHHED_03727	OKLMOLAM_01706	JPFECAJI_03854	BANGGAKP_03241	MFFHOGHF_02921	GKMEODHA_03368	GCPNPNKB_00870	AELPEIIH_03020	EAPAJBGE_02103	DKFHCAFL_01125	MGIONAKG_02354	HNFNIFPP_03666	CDEKMIIP_02734	NPKELAPA_04003	CPACMLLJ_01075	ALPHONKN_03183	COGIDPEJ_00915	GILDPHEF_00986	PBDJDDBK_02757
cpnA		Cyclopentanol dehydrogenase	34	34	1	1	9150				764	764	764	EONKBIPB_02700	NKAGNAHE_03161	HMGBMJBJ_03436	OJBJKJCE_00928	KOMLIGAC_00130	GFPKFEFB_03189	DEOKIPOM_02850	NBEKKDMD_02713	PAAEIIJO_03277	JPJGMMNL_01748	FPKLCHFD_03073	DLBBDGBJ_01231	ILNGHHDL_02022	DPLBEOMI_03874	FFLCOABK_03100	LOMIHHED_03728	OKLMOLAM_01707	JPFECAJI_03853	BANGGAKP_03242	MFFHOGHF_02922	GKMEODHA_03369	GCPNPNKB_00869	AELPEIIH_03021	EAPAJBGE_02102	DKFHCAFL_01126	MGIONAKG_02355	HNFNIFPP_03665	CDEKMIIP_02733	NPKELAPA_04004	CPACMLLJ_01074	ALPHONKN_03184	COGIDPEJ_00914	GILDPHEF_00985	PBDJDDBK_02758
betT1		Osmo-independent choline transporter BetT1	34	34	1	1	9130				1442	1622	1616	EONKBIPB_02719	NKAGNAHE_03142	HMGBMJBJ_03417	OJBJKJCE_00947	KOMLIGAC_00149	GFPKFEFB_03170	DEOKIPOM_02869	NBEKKDMD_02732	PAAEIIJO_03258	JPJGMMNL_01767	FPKLCHFD_03092	DLBBDGBJ_01250	ILNGHHDL_02041	DPLBEOMI_03855	FFLCOABK_03081	LOMIHHED_03747	OKLMOLAM_01727	JPFECAJI_03834	BANGGAKP_03261	MFFHOGHF_02941	GKMEODHA_03389	GCPNPNKB_00850	AELPEIIH_03040	EAPAJBGE_02083	DKFHCAFL_01145	MGIONAKG_02374	HNFNIFPP_03646	CDEKMIIP_02714	NPKELAPA_04023	CPACMLLJ_01055	ALPHONKN_03203	COGIDPEJ_00895	GILDPHEF_00966	PBDJDDBK_02777
ydgI		Putative arginine/ornithine antiporter	34	34	1	1	9123				920	1334	1297	EONKBIPB_02726	NKAGNAHE_03135	HMGBMJBJ_03410	OJBJKJCE_00954	KOMLIGAC_00156	GFPKFEFB_03163	DEOKIPOM_02876	NBEKKDMD_02739	PAAEIIJO_03251	JPJGMMNL_01775	FPKLCHFD_03099	DLBBDGBJ_01257	ILNGHHDL_02048	DPLBEOMI_03848	FFLCOABK_03074	LOMIHHED_03754	OKLMOLAM_01734	JPFECAJI_03827	BANGGAKP_03268	MFFHOGHF_02948	GKMEODHA_03396	GCPNPNKB_00843	AELPEIIH_03047	EAPAJBGE_02076	DKFHCAFL_01152	MGIONAKG_02381	HNFNIFPP_03639	CDEKMIIP_02707	NPKELAPA_04030	CPACMLLJ_01048	ALPHONKN_03210	COGIDPEJ_00888	GILDPHEF_00959	PBDJDDBK_02784
group_2106		hypothetical protein	34	34	1	1	9120				536	707	701	EONKBIPB_02728	NKAGNAHE_03133	HMGBMJBJ_03408	OJBJKJCE_00956	KOMLIGAC_00158	GFPKFEFB_03161	DEOKIPOM_02879	NBEKKDMD_02741	PAAEIIJO_03248	JPJGMMNL_01777	FPKLCHFD_03101	DLBBDGBJ_01259	ILNGHHDL_02050	DPLBEOMI_03846	FFLCOABK_03071	LOMIHHED_03757	OKLMOLAM_01736	JPFECAJI_03825	BANGGAKP_03270	MFFHOGHF_02951	GKMEODHA_03398	GCPNPNKB_00841	AELPEIIH_03049	EAPAJBGE_02074	DKFHCAFL_01154	MGIONAKG_02383	HNFNIFPP_03636	CDEKMIIP_02705	NPKELAPA_04032	CPACMLLJ_01046	ALPHONKN_03212	COGIDPEJ_00886	GILDPHEF_00957	PBDJDDBK_02786
cynR_2		HTH-type transcriptional regulator CynR	34	34	1	1	9104				890	890	890	EONKBIPB_02738	NKAGNAHE_03123	HMGBMJBJ_03398	OJBJKJCE_00966	KOMLIGAC_00168	GFPKFEFB_03151	DEOKIPOM_02889	NBEKKDMD_02751	PAAEIIJO_03238	JPJGMMNL_01787	FPKLCHFD_03112	DLBBDGBJ_01269	ILNGHHDL_02052	DPLBEOMI_03835	FFLCOABK_03059	LOMIHHED_03768	OKLMOLAM_01748	JPFECAJI_03815	BANGGAKP_03280	MFFHOGHF_02961	GKMEODHA_03400	GCPNPNKB_00831	AELPEIIH_03062	EAPAJBGE_02064	DKFHCAFL_01169	MGIONAKG_02393	HNFNIFPP_03626	CDEKMIIP_02703	NPKELAPA_04042	CPACMLLJ_01036	ALPHONKN_03214	COGIDPEJ_00883	GILDPHEF_00950	PBDJDDBK_02788
group_2140		Epimerase family protein	34	34	1	1	9023				905	905	905	EONKBIPB_02847	NKAGNAHE_03098	HMGBMJBJ_03375	OJBJKJCE_01077	KOMLIGAC_00191	GFPKFEFB_03126	DEOKIPOM_02914	NBEKKDMD_02776	PAAEIIJO_03217	JPJGMMNL_01810	FPKLCHFD_03137	DLBBDGBJ_01292	ILNGHHDL_02161	DPLBEOMI_03812	FFLCOABK_03034	LOMIHHED_03793	OKLMOLAM_01773	JPFECAJI_03792	BANGGAKP_03423	MFFHOGHF_02982	GKMEODHA_03509	GCPNPNKB_00805	AELPEIIH_03085	EAPAJBGE_02041	DKFHCAFL_01186	MGIONAKG_02417	HNFNIFPP_03603	CDEKMIIP_02594	NPKELAPA_04065	CPACMLLJ_01013	ALPHONKN_03303	COGIDPEJ_00867	GILDPHEF_00904	PBDJDDBK_02821
yggS		Pyridoxal phosphate homeostasis protein	34	34	1	1	9017				692	692	692	EONKBIPB_02853	NKAGNAHE_03092	HMGBMJBJ_03369	OJBJKJCE_01083	KOMLIGAC_00197	GFPKFEFB_03120	DEOKIPOM_02920	NBEKKDMD_02782	PAAEIIJO_03211	JPJGMMNL_01816	FPKLCHFD_03143	DLBBDGBJ_01298	ILNGHHDL_02167	DPLBEOMI_03806	FFLCOABK_03028	LOMIHHED_03799	OKLMOLAM_01779	JPFECAJI_03786	BANGGAKP_03429	MFFHOGHF_02988	GKMEODHA_03515	GCPNPNKB_00799	AELPEIIH_03091	EAPAJBGE_02035	DKFHCAFL_01192	MGIONAKG_02423	HNFNIFPP_03597	CDEKMIIP_02588	NPKELAPA_04071	CPACMLLJ_01007	ALPHONKN_03309	COGIDPEJ_00861	GILDPHEF_00898	PBDJDDBK_02827
rep_1		ATP-dependent DNA helicase Rep	34	34	1	1	9003				1460	2039	2021	EONKBIPB_02866	NKAGNAHE_03079	HMGBMJBJ_03356	OJBJKJCE_01096	KOMLIGAC_00210	GFPKFEFB_03107	DEOKIPOM_02933	NBEKKDMD_02795	PAAEIIJO_03198	JPJGMMNL_01829	FPKLCHFD_03157	DLBBDGBJ_01311	ILNGHHDL_02180	DPLBEOMI_03793	FFLCOABK_03015	LOMIHHED_03812	OKLMOLAM_01792	JPFECAJI_03771	BANGGAKP_03443	MFFHOGHF_03001	GKMEODHA_03528	GCPNPNKB_00786	AELPEIIH_03106	EAPAJBGE_02022	DKFHCAFL_01205	MGIONAKG_02436	HNFNIFPP_03583	CDEKMIIP_02575	NPKELAPA_04084	CPACMLLJ_00994	ALPHONKN_03322	COGIDPEJ_00848	GILDPHEF_00885	PBDJDDBK_02840
fusA		Elongation factor G	34	34	1	1	8985				1805	2138	2128	EONKBIPB_02886	NKAGNAHE_03061	HMGBMJBJ_03338	OJBJKJCE_01115	KOMLIGAC_00228	GFPKFEFB_03089	DEOKIPOM_02951	NBEKKDMD_02813	PAAEIIJO_03180	JPJGMMNL_01847	FPKLCHFD_03175	DLBBDGBJ_01329	ILNGHHDL_02199	DPLBEOMI_03775	FFLCOABK_02997	LOMIHHED_03831	OKLMOLAM_01810	JPFECAJI_03753	BANGGAKP_03462	MFFHOGHF_03019	GKMEODHA_03548	GCPNPNKB_03762	AELPEIIH_03124	EAPAJBGE_02004	DKFHCAFL_01222	MGIONAKG_02454	HNFNIFPP_03565	CDEKMIIP_02556	NPKELAPA_00001	CPACMLLJ_03568	ALPHONKN_03340	COGIDPEJ_00830	GILDPHEF_00868	PBDJDDBK_02857
yfiH		Polyphenol oxidase	34	34	1	1	8938				737	737	737	EONKBIPB_02910	NKAGNAHE_03037	HMGBMJBJ_03264	OJBJKJCE_01139	KOMLIGAC_00327	GFPKFEFB_02989	DEOKIPOM_03051	NBEKKDMD_02913	PAAEIIJO_03156	JPJGMMNL_01947	FPKLCHFD_03278	DLBBDGBJ_01428	ILNGHHDL_02223	DPLBEOMI_03675	FFLCOABK_02896	LOMIHHED_03933	OKLMOLAM_01912	JPFECAJI_02649	BANGGAKP_03487	MFFHOGHF_03043	GKMEODHA_03572	GCPNPNKB_02133	AELPEIIH_03198	EAPAJBGE_01905	DKFHCAFL_01246	MGIONAKG_02554	HNFNIFPP_03458	CDEKMIIP_02531	NPKELAPA_00101	CPACMLLJ_02671	ALPHONKN_03364	COGIDPEJ_00806	GILDPHEF_00844	PBDJDDBK_02883
pth		Peptidyl-tRNA hydrolase	34	34	1	1	8927				407	581	572	EONKBIPB_02923	NKAGNAHE_03024	HMGBMJBJ_03251	OJBJKJCE_01152	KOMLIGAC_00340	GFPKFEFB_02976	DEOKIPOM_03064	NBEKKDMD_02927	PAAEIIJO_03143	JPJGMMNL_01961	FPKLCHFD_03291	DLBBDGBJ_01441	ILNGHHDL_02236	DPLBEOMI_03661	FFLCOABK_02882	LOMIHHED_03946	OKLMOLAM_01926	JPFECAJI_02663	BANGGAKP_03500	MFFHOGHF_03056	GKMEODHA_03585	GCPNPNKB_02120	AELPEIIH_03211	EAPAJBGE_01892	DKFHCAFL_01259	MGIONAKG_02567	HNFNIFPP_03445	CDEKMIIP_02518	NPKELAPA_00114	CPACMLLJ_02660	ALPHONKN_03377	COGIDPEJ_00793	GILDPHEF_00831	PBDJDDBK_02896
ribB		3,4-dihydroxy-2-butanone 4-phosphate synthase	34	34	1	1	8923				551	659	653	EONKBIPB_02927	NKAGNAHE_03020	HMGBMJBJ_03247	OJBJKJCE_01156	KOMLIGAC_00344	GFPKFEFB_02971	DEOKIPOM_03068	NBEKKDMD_02931	PAAEIIJO_03139	JPJGMMNL_01965	FPKLCHFD_03295	DLBBDGBJ_01445	ILNGHHDL_02240	DPLBEOMI_03657	FFLCOABK_02878	LOMIHHED_03950	OKLMOLAM_01931	JPFECAJI_02667	BANGGAKP_03504	MFFHOGHF_03060	GKMEODHA_03589	GCPNPNKB_02116	AELPEIIH_03215	EAPAJBGE_01888	DKFHCAFL_01263	MGIONAKG_02571	HNFNIFPP_03441	CDEKMIIP_02514	NPKELAPA_00118	CPACMLLJ_02656	ALPHONKN_03381	COGIDPEJ_00789	GILDPHEF_00827	PBDJDDBK_02900
tam		Trans-aconitate 2-methyltransferase	34	34	1	1	8908				749	749	749	EONKBIPB_02942	NKAGNAHE_03005	HMGBMJBJ_03232	OJBJKJCE_01171	KOMLIGAC_00359	GFPKFEFB_02956	DEOKIPOM_03083	NBEKKDMD_02946	PAAEIIJO_03124	JPJGMMNL_01980	FPKLCHFD_03310	DLBBDGBJ_01460	ILNGHHDL_02255	DPLBEOMI_03642	FFLCOABK_02863	LOMIHHED_03965	OKLMOLAM_01946	JPFECAJI_02682	BANGGAKP_03520	MFFHOGHF_03075	GKMEODHA_03604	GCPNPNKB_02101	AELPEIIH_03230	EAPAJBGE_01873	DKFHCAFL_01278	MGIONAKG_02586	HNFNIFPP_03426	CDEKMIIP_02499	NPKELAPA_00133	CPACMLLJ_02641	ALPHONKN_03396	COGIDPEJ_00774	GILDPHEF_00812	PBDJDDBK_02915
otsA		Trehalose-6-phosphate synthase	34	34	1	1	8902				746	1430	1409	EONKBIPB_02947	NKAGNAHE_03000	HMGBMJBJ_03227	OJBJKJCE_01176	KOMLIGAC_00364	GFPKFEFB_02951	DEOKIPOM_03088	NBEKKDMD_02951	PAAEIIJO_03119	JPJGMMNL_01985	FPKLCHFD_03315	DLBBDGBJ_01465	ILNGHHDL_02260	DPLBEOMI_03637	FFLCOABK_02858	LOMIHHED_03970	OKLMOLAM_01951	JPFECAJI_02687	BANGGAKP_03525	MFFHOGHF_03080	GKMEODHA_03609	GCPNPNKB_02096	AELPEIIH_03235	EAPAJBGE_01868	DKFHCAFL_01283	MGIONAKG_02591	HNFNIFPP_03421	CDEKMIIP_02494	NPKELAPA_00138	CPACMLLJ_02636	ALPHONKN_03401	COGIDPEJ_00769	GILDPHEF_00807	PBDJDDBK_02920
nuoF		NADH-quinone oxidoreductase subunit F	34	34	1	1	8833				911	1331	1306	EONKBIPB_02995	NKAGNAHE_02953	HMGBMJBJ_03179	OJBJKJCE_01224	KOMLIGAC_00412	GFPKFEFB_02903	DEOKIPOM_03136	NBEKKDMD_03000	PAAEIIJO_03069	JPJGMMNL_02033	FPKLCHFD_03362	DLBBDGBJ_01514	ILNGHHDL_02308	DPLBEOMI_03589	FFLCOABK_02809	LOMIHHED_04018	OKLMOLAM_02000	JPFECAJI_02735	BANGGAKP_03574	MFFHOGHF_03129	GKMEODHA_03657	GCPNPNKB_02048	AELPEIIH_03283	EAPAJBGE_01820	DKFHCAFL_01332	MGIONAKG_02640	HNFNIFPP_01993	CDEKMIIP_02446	NPKELAPA_00186	CPACMLLJ_02588	ALPHONKN_03449	COGIDPEJ_00719	GILDPHEF_00759	PBDJDDBK_02969
ndhC		NAD(P)H-quinone oxidoreductase subunit 3, chloroplastic	34	34	1	1	8829				404	551	533	EONKBIPB_02999	NKAGNAHE_02949	HMGBMJBJ_03175	OJBJKJCE_01228	KOMLIGAC_00416	GFPKFEFB_02899	DEOKIPOM_03140	NBEKKDMD_03004	PAAEIIJO_03065	JPJGMMNL_02037	FPKLCHFD_03366	DLBBDGBJ_01518	ILNGHHDL_02312	DPLBEOMI_03585	FFLCOABK_02805	LOMIHHED_04022	OKLMOLAM_02004	JPFECAJI_02739	BANGGAKP_03578	MFFHOGHF_03133	GKMEODHA_03661	GCPNPNKB_02044	AELPEIIH_03287	EAPAJBGE_01816	DKFHCAFL_01336	MGIONAKG_02644	HNFNIFPP_01997	CDEKMIIP_02442	NPKELAPA_00190	CPACMLLJ_02584	ALPHONKN_03453	COGIDPEJ_00715	GILDPHEF_00755	PBDJDDBK_02973
dgcM		hypothetical protein	34	34	1	1	8828				575	1421	1396	EONKBIPB_03000	NKAGNAHE_02948	HMGBMJBJ_03174	OJBJKJCE_01229	KOMLIGAC_00417	GFPKFEFB_02898	DEOKIPOM_03141	NBEKKDMD_03005	PAAEIIJO_03064	JPJGMMNL_02038	FPKLCHFD_03367	DLBBDGBJ_01519	ILNGHHDL_02313	DPLBEOMI_03584	FFLCOABK_02804	LOMIHHED_04023	OKLMOLAM_02005	JPFECAJI_02740	BANGGAKP_03579	MFFHOGHF_03134	GKMEODHA_03662	GCPNPNKB_02043	AELPEIIH_03288	EAPAJBGE_01815	DKFHCAFL_01337	MGIONAKG_02645	HNFNIFPP_01998	CDEKMIIP_02441	NPKELAPA_00191	CPACMLLJ_02583	ALPHONKN_03455	COGIDPEJ_00714	GILDPHEF_00754	PBDJDDBK_02974
group_2170		hypothetical protein	34	34	1	1	8684				755	755	755	EONKBIPB_03063	NKAGNAHE_02836	HMGBMJBJ_03127	OJBJKJCE_01289	KOMLIGAC_00464	GFPKFEFB_02851	DEOKIPOM_03188	NBEKKDMD_03057	PAAEIIJO_03014	JPJGMMNL_02087	FPKLCHFD_03416	DLBBDGBJ_01567	ILNGHHDL_02373	DPLBEOMI_03537	FFLCOABK_02757	LOMIHHED_00094	OKLMOLAM_02056	JPFECAJI_02787	BANGGAKP_03679	MFFHOGHF_03184	GKMEODHA_03726	GCPNPNKB_02002	AELPEIIH_03342	EAPAJBGE_01768	DKFHCAFL_01382	MGIONAKG_02694	HNFNIFPP_02046	CDEKMIIP_02380	NPKELAPA_00238	CPACMLLJ_03231	ALPHONKN_03502	COGIDPEJ_00669	GILDPHEF_00709	PBDJDDBK_03019
group_2171		hypothetical protein	34	34	1	1	8679				272	272	272	EONKBIPB_03068	NKAGNAHE_02831	HMGBMJBJ_03122	OJBJKJCE_01294	KOMLIGAC_00469	GFPKFEFB_02846	DEOKIPOM_03193	NBEKKDMD_03062	PAAEIIJO_03009	JPJGMMNL_02092	FPKLCHFD_03421	DLBBDGBJ_01572	ILNGHHDL_02378	DPLBEOMI_03532	FFLCOABK_02752	LOMIHHED_00099	OKLMOLAM_02061	JPFECAJI_02792	BANGGAKP_03684	MFFHOGHF_03189	GKMEODHA_03731	GCPNPNKB_01997	AELPEIIH_03347	EAPAJBGE_01763	DKFHCAFL_01387	MGIONAKG_02699	HNFNIFPP_02051	CDEKMIIP_02375	NPKELAPA_00243	CPACMLLJ_03236	ALPHONKN_03507	COGIDPEJ_00664	GILDPHEF_00704	PBDJDDBK_03024
tsaB		tRNA threonylcarbamoyladenosine biosynthesis protein TsaB	34	34	1	1	8675				665	665	665	EONKBIPB_03072	NKAGNAHE_02827	HMGBMJBJ_03118	OJBJKJCE_01298	KOMLIGAC_00473	GFPKFEFB_02842	DEOKIPOM_03197	NBEKKDMD_03066	PAAEIIJO_03005	JPJGMMNL_02096	FPKLCHFD_03425	DLBBDGBJ_01576	ILNGHHDL_02382	DPLBEOMI_03528	FFLCOABK_02748	LOMIHHED_00103	OKLMOLAM_02065	JPFECAJI_02796	BANGGAKP_03688	MFFHOGHF_03193	GKMEODHA_03735	GCPNPNKB_01993	AELPEIIH_03351	EAPAJBGE_01759	DKFHCAFL_01391	MGIONAKG_02703	HNFNIFPP_02055	CDEKMIIP_02371	NPKELAPA_00247	CPACMLLJ_03240	ALPHONKN_03511	COGIDPEJ_00660	GILDPHEF_00700	PBDJDDBK_03028
mscS		Small-conductance mechanosensitive channel	34	34	1	1	8641				575	917	906	EONKBIPB_03106	NKAGNAHE_02798	HMGBMJBJ_03086	OJBJKJCE_01332	KOMLIGAC_00505	GFPKFEFB_02810	DEOKIPOM_03230	NBEKKDMD_03098	PAAEIIJO_02972	JPJGMMNL_02128	FPKLCHFD_03457	DLBBDGBJ_01608	ILNGHHDL_02416	DPLBEOMI_03496	FFLCOABK_02716	LOMIHHED_00135	OKLMOLAM_02099	JPFECAJI_02828	BANGGAKP_03720	MFFHOGHF_03226	GKMEODHA_03770	GCPNPNKB_01962	AELPEIIH_03383	EAPAJBGE_01727	DKFHCAFL_01423	MGIONAKG_02735	HNFNIFPP_02088	CDEKMIIP_02335	NPKELAPA_00279	CPACMLLJ_01567	ALPHONKN_03544	COGIDPEJ_00627	GILDPHEF_00668	PBDJDDBK_03060
accA_2		Acetyl-coenzyme A carboxylase carboxyl transferase subunit alpha	34	34	1	1	8635				635	821	810	EONKBIPB_03112	NKAGNAHE_02792	HMGBMJBJ_03080	OJBJKJCE_01338	KOMLIGAC_00511	GFPKFEFB_02804	DEOKIPOM_03236	NBEKKDMD_03104	PAAEIIJO_02966	JPJGMMNL_02134	FPKLCHFD_03463	DLBBDGBJ_01614	ILNGHHDL_02422	DPLBEOMI_03490	FFLCOABK_02710	LOMIHHED_00141	OKLMOLAM_02106	JPFECAJI_02834	BANGGAKP_03726	MFFHOGHF_03232	GKMEODHA_03776	GCPNPNKB_01956	AELPEIIH_03389	EAPAJBGE_01721	DKFHCAFL_01429	MGIONAKG_02741	HNFNIFPP_02094	CDEKMIIP_02329	NPKELAPA_00285	CPACMLLJ_01573	ALPHONKN_03550	COGIDPEJ_00621	GILDPHEF_00662	PBDJDDBK_03066
folK		2-amino-4-hydroxy-6-hydroxymethyldihydropteridine pyrophosphokinase	34	34	1	1	8609				275	482	469	EONKBIPB_03136	NKAGNAHE_02768	HMGBMJBJ_03057	OJBJKJCE_01362	KOMLIGAC_00534	GFPKFEFB_02779	DEOKIPOM_03260	NBEKKDMD_03128	PAAEIIJO_02943	JPJGMMNL_02156	FPKLCHFD_03488	DLBBDGBJ_01637	ILNGHHDL_02446	DPLBEOMI_03466	FFLCOABK_02686	LOMIHHED_00163	OKLMOLAM_02132	JPFECAJI_02858	BANGGAKP_03750	MFFHOGHF_03255	GKMEODHA_03800	GCPNPNKB_01933	AELPEIIH_03412	EAPAJBGE_01698	DKFHCAFL_01452	MGIONAKG_02765	HNFNIFPP_02117	CDEKMIIP_02306	NPKELAPA_00310	CPACMLLJ_01596	ALPHONKN_03573	COGIDPEJ_00596	GILDPHEF_00638	PBDJDDBK_03089
crt		Short-chain-enoyl-CoA hydratase	34	34	1	1	8597				353	788	775	EONKBIPB_03146	NKAGNAHE_02758	HMGBMJBJ_03047	OJBJKJCE_01372	KOMLIGAC_00544	GFPKFEFB_02769	DEOKIPOM_03270	NBEKKDMD_03139	PAAEIIJO_02933	JPJGMMNL_02166	FPKLCHFD_03498	DLBBDGBJ_01647	ILNGHHDL_02456	DPLBEOMI_03456	FFLCOABK_02676	LOMIHHED_00173	OKLMOLAM_02143	JPFECAJI_02868	BANGGAKP_03762	MFFHOGHF_03265	GKMEODHA_00005	GCPNPNKB_01923	AELPEIIH_03422	EAPAJBGE_01688	DKFHCAFL_01462	MGIONAKG_02775	HNFNIFPP_02127	CDEKMIIP_02296	NPKELAPA_00320	CPACMLLJ_01606	ALPHONKN_03583	COGIDPEJ_00586	GILDPHEF_00628	PBDJDDBK_03099
group_2191		hypothetical protein	34	34	1	1	8588				407	407	407	EONKBIPB_03155	NKAGNAHE_02749	HMGBMJBJ_03038	OJBJKJCE_01381	KOMLIGAC_00553	GFPKFEFB_02760	DEOKIPOM_03279	NBEKKDMD_03148	PAAEIIJO_02924	JPJGMMNL_02175	FPKLCHFD_03507	DLBBDGBJ_01656	ILNGHHDL_02465	DPLBEOMI_03447	FFLCOABK_02667	LOMIHHED_00182	OKLMOLAM_02152	JPFECAJI_02877	BANGGAKP_03771	MFFHOGHF_03274	GKMEODHA_00014	GCPNPNKB_01914	AELPEIIH_03431	EAPAJBGE_01679	DKFHCAFL_01471	MGIONAKG_02784	HNFNIFPP_02136	CDEKMIIP_02287	NPKELAPA_00329	CPACMLLJ_01615	ALPHONKN_03592	COGIDPEJ_00577	GILDPHEF_00619	PBDJDDBK_03108
benM_3		HTH-type transcriptional regulator BenM	34	34	1	1	8580				893	893	893	EONKBIPB_03159	NKAGNAHE_02745	HMGBMJBJ_03034	OJBJKJCE_01385	KOMLIGAC_00557	GFPKFEFB_02756	DEOKIPOM_03283	NBEKKDMD_03152	PAAEIIJO_02868	JPJGMMNL_02179	FPKLCHFD_03511	DLBBDGBJ_01660	ILNGHHDL_02469	DPLBEOMI_03443	FFLCOABK_02663	LOMIHHED_00186	OKLMOLAM_02157	JPFECAJI_02881	BANGGAKP_03775	MFFHOGHF_03330	GKMEODHA_00018	GCPNPNKB_01910	AELPEIIH_03435	EAPAJBGE_01675	DKFHCAFL_01499	MGIONAKG_02788	HNFNIFPP_02140	CDEKMIIP_02283	NPKELAPA_00333	CPACMLLJ_01619	ALPHONKN_03596	COGIDPEJ_00573	GILDPHEF_00615	PBDJDDBK_03135
tcdA		tRNA threonylcarbamoyladenosine dehydratase	34	34	1	1	8576				536	764	756	EONKBIPB_03160	NKAGNAHE_02744	HMGBMJBJ_03033	OJBJKJCE_01386	KOMLIGAC_00558	GFPKFEFB_02755	DEOKIPOM_03284	NBEKKDMD_03153	PAAEIIJO_02867	JPJGMMNL_02180	FPKLCHFD_03512	DLBBDGBJ_01661	ILNGHHDL_02470	DPLBEOMI_03442	FFLCOABK_02662	LOMIHHED_00187	OKLMOLAM_02158	JPFECAJI_02882	BANGGAKP_03778	MFFHOGHF_03331	GKMEODHA_00019	GCPNPNKB_01909	AELPEIIH_03436	EAPAJBGE_01674	DKFHCAFL_01500	MGIONAKG_02789	HNFNIFPP_02141	CDEKMIIP_02282	NPKELAPA_00334	CPACMLLJ_01620	ALPHONKN_03597	COGIDPEJ_00572	GILDPHEF_00613	PBDJDDBK_03136
acnA		Aconitate hydratase A	34	34	1	1	8574				2072	2756	2735	EONKBIPB_03162	NKAGNAHE_02743	HMGBMJBJ_03031	OJBJKJCE_01388	KOMLIGAC_00560	GFPKFEFB_02753	DEOKIPOM_03286	NBEKKDMD_03155	PAAEIIJO_02865	JPJGMMNL_02182	FPKLCHFD_03514	DLBBDGBJ_01663	ILNGHHDL_02472	DPLBEOMI_03440	FFLCOABK_02660	LOMIHHED_00189	OKLMOLAM_02160	JPFECAJI_02884	BANGGAKP_03780	MFFHOGHF_03333	GKMEODHA_00021	GCPNPNKB_01907	AELPEIIH_03438	EAPAJBGE_01672	DKFHCAFL_01501	MGIONAKG_02791	HNFNIFPP_02143	CDEKMIIP_02280	NPKELAPA_00336	CPACMLLJ_01622	ALPHONKN_03599	COGIDPEJ_00571	GILDPHEF_00611	PBDJDDBK_03137
group_2197		hypothetical protein	34	34	1	1	8570				647	944	935	EONKBIPB_03164	NKAGNAHE_02741	HMGBMJBJ_03029	OJBJKJCE_01390	KOMLIGAC_00562	GFPKFEFB_02751	DEOKIPOM_03288	NBEKKDMD_03157	PAAEIIJO_02863	JPJGMMNL_02184	FPKLCHFD_03516	DLBBDGBJ_01665	ILNGHHDL_02474	DPLBEOMI_03438	FFLCOABK_02658	LOMIHHED_00191	OKLMOLAM_02162	JPFECAJI_02886	BANGGAKP_03784	MFFHOGHF_03335	GKMEODHA_00023	GCPNPNKB_01905	AELPEIIH_03440	EAPAJBGE_01670	DKFHCAFL_01503	MGIONAKG_02793	HNFNIFPP_02145	CDEKMIIP_02278	NPKELAPA_00338	CPACMLLJ_01624	ALPHONKN_03601	COGIDPEJ_00569	GILDPHEF_00609	PBDJDDBK_03139
leuS		Leucine--tRNA ligase	34	34	1	1	8530				836	2624	2571	EONKBIPB_03175	NKAGNAHE_02708	HMGBMJBJ_03018	OJBJKJCE_01401	KOMLIGAC_00573	GFPKFEFB_02738	DEOKIPOM_03299	NBEKKDMD_03171	PAAEIIJO_02851	JPJGMMNL_02195	FPKLCHFD_03527	DLBBDGBJ_01676	ILNGHHDL_02485	DPLBEOMI_03427	FFLCOABK_02647	LOMIHHED_00202	OKLMOLAM_02176	JPFECAJI_02897	BANGGAKP_03804	MFFHOGHF_03347	GKMEODHA_00036	GCPNPNKB_02379	AELPEIIH_03451	EAPAJBGE_01659	DKFHCAFL_01573	MGIONAKG_02804	HNFNIFPP_02159	CDEKMIIP_02267	NPKELAPA_00349	CPACMLLJ_01635	ALPHONKN_03612	COGIDPEJ_00554	GILDPHEF_00598	PBDJDDBK_03150
macB		Macrolide export ATP-binding/permease protein MacB	34	34	1	1	8525				1694	1994	1967	EONKBIPB_03179	NKAGNAHE_02704	HMGBMJBJ_03014	OJBJKJCE_01405	KOMLIGAC_00577	GFPKFEFB_02734	DEOKIPOM_03303	NBEKKDMD_03175	PAAEIIJO_02847	JPJGMMNL_02199	FPKLCHFD_03531	DLBBDGBJ_01680	ILNGHHDL_02489	DPLBEOMI_03423	FFLCOABK_02643	LOMIHHED_00206	OKLMOLAM_02181	JPFECAJI_02901	BANGGAKP_03808	MFFHOGHF_03351	GKMEODHA_00040	GCPNPNKB_02383	AELPEIIH_03455	EAPAJBGE_01655	DKFHCAFL_01577	MGIONAKG_02808	HNFNIFPP_02163	CDEKMIIP_02263	NPKELAPA_00353	CPACMLLJ_01639	ALPHONKN_03616	COGIDPEJ_00550	GILDPHEF_00594	PBDJDDBK_03154
group_2206		hypothetical protein	34	34	1	1	8487				842	842	842	EONKBIPB_03222	NKAGNAHE_02680	HMGBMJBJ_02990	OJBJKJCE_01450	KOMLIGAC_00601	GFPKFEFB_02710	DEOKIPOM_03327	NBEKKDMD_03199	PAAEIIJO_02823	JPJGMMNL_02223	FPKLCHFD_03555	DLBBDGBJ_01705	ILNGHHDL_02532	DPLBEOMI_03399	FFLCOABK_02618	LOMIHHED_00230	OKLMOLAM_02206	JPFECAJI_02925	BANGGAKP_03832	MFFHOGHF_03375	GKMEODHA_00083	GCPNPNKB_02407	AELPEIIH_03479	EAPAJBGE_01631	DKFHCAFL_01601	MGIONAKG_02832	HNFNIFPP_02187	CDEKMIIP_02220	NPKELAPA_00377	CPACMLLJ_01663	ALPHONKN_03640	COGIDPEJ_00507	GILDPHEF_00570	PBDJDDBK_03178
group_2209		hypothetical protein	34	34	1	1	8462				866	875	874	EONKBIPB_03245	NKAGNAHE_02656	HMGBMJBJ_02967	OJBJKJCE_01473	KOMLIGAC_00624	GFPKFEFB_02687	DEOKIPOM_03351	NBEKKDMD_03222	PAAEIIJO_02800	JPJGMMNL_02246	FPKLCHFD_03579	DLBBDGBJ_01728	ILNGHHDL_02555	DPLBEOMI_03375	FFLCOABK_02594	LOMIHHED_00254	OKLMOLAM_02230	JPFECAJI_02948	BANGGAKP_03856	MFFHOGHF_03398	GKMEODHA_00106	GCPNPNKB_02430	AELPEIIH_03502	EAPAJBGE_01608	DKFHCAFL_01624	MGIONAKG_02855	HNFNIFPP_02210	CDEKMIIP_02197	NPKELAPA_00401	CPACMLLJ_01686	ALPHONKN_03663	COGIDPEJ_00483	GILDPHEF_00547	PBDJDDBK_03201
group_2223		Zinc-type alcohol dehydrogenase-like protein	34	34	1	1	8415				1010	1010	1010	EONKBIPB_03278	NKAGNAHE_02622	HMGBMJBJ_02935	OJBJKJCE_01506	KOMLIGAC_00656	GFPKFEFB_02654	DEOKIPOM_03385	NBEKKDMD_03255	PAAEIIJO_02767	JPJGMMNL_02280	FPKLCHFD_03615	DLBBDGBJ_01762	ILNGHHDL_02588	DPLBEOMI_03341	FFLCOABK_02561	LOMIHHED_00288	OKLMOLAM_02265	JPFECAJI_02981	BANGGAKP_03891	MFFHOGHF_03430	GKMEODHA_00139	GCPNPNKB_02462	AELPEIIH_03534	EAPAJBGE_01576	DKFHCAFL_01657	MGIONAKG_02888	HNFNIFPP_02242	CDEKMIIP_02164	NPKELAPA_00435	CPACMLLJ_01718	ALPHONKN_03696	COGIDPEJ_00450	GILDPHEF_00504	PBDJDDBK_03241
group_2224		hypothetical protein	34	34	1	1	8398				407	407	407	EONKBIPB_03294	NKAGNAHE_02606	HMGBMJBJ_02919	OJBJKJCE_01523	KOMLIGAC_00672	GFPKFEFB_02638	DEOKIPOM_03401	NBEKKDMD_03271	PAAEIIJO_02751	JPJGMMNL_02297	FPKLCHFD_03632	DLBBDGBJ_01778	ILNGHHDL_02604	DPLBEOMI_03325	FFLCOABK_02544	LOMIHHED_00304	OKLMOLAM_02281	JPFECAJI_02997	BANGGAKP_03908	MFFHOGHF_03446	GKMEODHA_00155	GCPNPNKB_02478	AELPEIIH_03550	EAPAJBGE_01560	DKFHCAFL_01673	MGIONAKG_02904	HNFNIFPP_02258	CDEKMIIP_02148	NPKELAPA_00452	CPACMLLJ_01734	ALPHONKN_03712	COGIDPEJ_00434	GILDPHEF_00488	PBDJDDBK_03257
group_2225		hypothetical protein	34	34	1	1	8392				248	254	249	EONKBIPB_03299	NKAGNAHE_02601	HMGBMJBJ_02914	OJBJKJCE_01528	KOMLIGAC_00677	GFPKFEFB_02633	DEOKIPOM_03406	NBEKKDMD_03276	PAAEIIJO_02746	JPJGMMNL_02302	FPKLCHFD_03637	DLBBDGBJ_01783	ILNGHHDL_02609	DPLBEOMI_03319	FFLCOABK_02539	LOMIHHED_00309	OKLMOLAM_02286	JPFECAJI_03002	BANGGAKP_03913	MFFHOGHF_03451	GKMEODHA_00160	GCPNPNKB_02483	AELPEIIH_03555	EAPAJBGE_01555	DKFHCAFL_01678	MGIONAKG_02909	HNFNIFPP_02263	CDEKMIIP_02143	NPKELAPA_00458	CPACMLLJ_01739	ALPHONKN_03717	COGIDPEJ_00429	GILDPHEF_00483	PBDJDDBK_03262
ptsP		Phosphoenolpyruvate-dependent phosphotransferase system	34	34	1	1	8386				1424	2294	2166	EONKBIPB_03305	NKAGNAHE_02595	HMGBMJBJ_02908	OJBJKJCE_01534	KOMLIGAC_00683	GFPKFEFB_02627	DEOKIPOM_03412	NBEKKDMD_03282	PAAEIIJO_02740	JPJGMMNL_02308	FPKLCHFD_03643	DLBBDGBJ_01789	ILNGHHDL_02615	DPLBEOMI_03313	FFLCOABK_02533	LOMIHHED_00315	OKLMOLAM_02292	JPFECAJI_03008	BANGGAKP_03917	MFFHOGHF_03457	GKMEODHA_00166	GCPNPNKB_02489	AELPEIIH_03561	EAPAJBGE_01549	DKFHCAFL_01682	MGIONAKG_02915	HNFNIFPP_02269	CDEKMIIP_02137	NPKELAPA_00464	CPACMLLJ_01745	ALPHONKN_03723	COGIDPEJ_00425	GILDPHEF_00477	PBDJDDBK_03266
rne		Ribonuclease E	34	34	1	1	8376				1955	3332	3250	EONKBIPB_03314	NKAGNAHE_02586	HMGBMJBJ_02899	OJBJKJCE_01543	KOMLIGAC_00692	GFPKFEFB_02617	DEOKIPOM_03422	NBEKKDMD_03291	PAAEIIJO_02731	JPJGMMNL_02317	FPKLCHFD_03652	DLBBDGBJ_01799	ILNGHHDL_02624	DPLBEOMI_03304	FFLCOABK_02524	LOMIHHED_00324	OKLMOLAM_02303	JPFECAJI_03018	BANGGAKP_03926	MFFHOGHF_03466	GKMEODHA_00175	GCPNPNKB_02498	AELPEIIH_03570	EAPAJBGE_01540	DKFHCAFL_01691	MGIONAKG_02924	HNFNIFPP_02278	CDEKMIIP_02128	NPKELAPA_00474	CPACMLLJ_01754	ALPHONKN_03732	COGIDPEJ_00416	GILDPHEF_00468	PBDJDDBK_03275
fabG_5		3-oxoacyl-[acyl-carrier-protein] reductase FabG	34	34	1	1	8369				413	755	744	EONKBIPB_03319	NKAGNAHE_02580	HMGBMJBJ_02894	OJBJKJCE_01548	KOMLIGAC_00697	GFPKFEFB_02611	DEOKIPOM_03427	NBEKKDMD_03296	PAAEIIJO_02726	JPJGMMNL_02323	FPKLCHFD_03658	DLBBDGBJ_01804	ILNGHHDL_02629	DPLBEOMI_03299	FFLCOABK_02518	LOMIHHED_00331	OKLMOLAM_02310	JPFECAJI_03023	BANGGAKP_03931	MFFHOGHF_03471	GKMEODHA_00180	GCPNPNKB_02502	AELPEIIH_03574	EAPAJBGE_01535	DKFHCAFL_01696	MGIONAKG_02929	HNFNIFPP_02283	CDEKMIIP_02123	NPKELAPA_00479	CPACMLLJ_01758	ALPHONKN_03737	COGIDPEJ_00411	GILDPHEF_00463	PBDJDDBK_03280
lnt		Apolipoprotein N-acyltransferase	34	34	1	1	8344				1010	1559	1542	EONKBIPB_03341	NKAGNAHE_02557	HMGBMJBJ_02872	OJBJKJCE_01570	KOMLIGAC_00719	GFPKFEFB_02589	DEOKIPOM_03449	NBEKKDMD_03319	PAAEIIJO_02704	JPJGMMNL_02345	FPKLCHFD_03680	DLBBDGBJ_01826	ILNGHHDL_02651	DPLBEOMI_03277	FFLCOABK_02495	LOMIHHED_00353	OKLMOLAM_02332	JPFECAJI_03045	BANGGAKP_03956	MFFHOGHF_03493	GKMEODHA_00202	GCPNPNKB_02524	AELPEIIH_03596	EAPAJBGE_01513	DKFHCAFL_01719	MGIONAKG_02951	HNFNIFPP_02305	CDEKMIIP_02101	NPKELAPA_00501	CPACMLLJ_01780	ALPHONKN_03759	COGIDPEJ_00388	GILDPHEF_00441	PBDJDDBK_03303
amiE		N-acetylmuramyl-L-alanine amidase	34	34	1	1	8329				842	1298	1284	EONKBIPB_03355	NKAGNAHE_02543	HMGBMJBJ_02858	OJBJKJCE_01584	KOMLIGAC_00733	GFPKFEFB_02575	DEOKIPOM_03463	NBEKKDMD_03333	PAAEIIJO_02690	JPJGMMNL_02359	FPKLCHFD_03694	DLBBDGBJ_01840	ILNGHHDL_02665	DPLBEOMI_03263	FFLCOABK_02481	LOMIHHED_00367	OKLMOLAM_02346	JPFECAJI_03059	BANGGAKP_03970	MFFHOGHF_03507	GKMEODHA_00216	GCPNPNKB_02538	AELPEIIH_03610	EAPAJBGE_01499	DKFHCAFL_01733	MGIONAKG_02965	HNFNIFPP_02319	CDEKMIIP_02087	NPKELAPA_00515	CPACMLLJ_01794	ALPHONKN_03773	COGIDPEJ_00374	GILDPHEF_00427	PBDJDDBK_03317
recB		RecBCD enzyme subunit RecB	34	34	1	1	8326				2408	3698	3660	EONKBIPB_03357	NKAGNAHE_02541	HMGBMJBJ_02856	OJBJKJCE_01586	KOMLIGAC_00735	GFPKFEFB_02573	DEOKIPOM_03465	NBEKKDMD_03335	PAAEIIJO_02688	JPJGMMNL_02361	FPKLCHFD_03696	DLBBDGBJ_01842	ILNGHHDL_02667	DPLBEOMI_03261	FFLCOABK_02479	LOMIHHED_00369	OKLMOLAM_02349	JPFECAJI_03061	BANGGAKP_03973	MFFHOGHF_03509	GKMEODHA_00218	GCPNPNKB_02540	AELPEIIH_03612	EAPAJBGE_01497	DKFHCAFL_01735	MGIONAKG_02967	HNFNIFPP_02321	CDEKMIIP_02085	NPKELAPA_00517	CPACMLLJ_01796	ALPHONKN_03775	COGIDPEJ_00372	GILDPHEF_00425	PBDJDDBK_03319
COQ5_2		2-methoxy-6-polyprenyl-1,4-benzoquinol methylase, mitochondrial	34	34	1	1	8320				626	947	937	EONKBIPB_03362	NKAGNAHE_02536	HMGBMJBJ_02851	OJBJKJCE_01591	KOMLIGAC_00740	GFPKFEFB_02568	DEOKIPOM_03470	NBEKKDMD_03340	PAAEIIJO_02683	JPJGMMNL_02366	FPKLCHFD_03701	DLBBDGBJ_01847	ILNGHHDL_02672	DPLBEOMI_03256	FFLCOABK_02474	LOMIHHED_00374	OKLMOLAM_02354	JPFECAJI_03066	BANGGAKP_03978	MFFHOGHF_03514	GKMEODHA_00223	GCPNPNKB_02545	AELPEIIH_03617	EAPAJBGE_01492	DKFHCAFL_01740	MGIONAKG_02972	HNFNIFPP_02326	CDEKMIIP_02080	NPKELAPA_00522	CPACMLLJ_01801	ALPHONKN_03780	COGIDPEJ_00367	GILDPHEF_00420	PBDJDDBK_03324
nusA		Transcription termination/antitermination protein NusA	34	34	1	1	8303				1271	1484	1477	EONKBIPB_03377	NKAGNAHE_02521	HMGBMJBJ_02836	OJBJKJCE_01606	KOMLIGAC_00755	GFPKFEFB_02553	DEOKIPOM_03486	NBEKKDMD_03355	PAAEIIJO_02668	JPJGMMNL_02381	FPKLCHFD_03717	DLBBDGBJ_01863	ILNGHHDL_02687	DPLBEOMI_03241	FFLCOABK_02459	LOMIHHED_00389	OKLMOLAM_02370	JPFECAJI_03081	BANGGAKP_03995	MFFHOGHF_03529	GKMEODHA_00238	GCPNPNKB_02560	AELPEIIH_03632	EAPAJBGE_01477	DKFHCAFL_01755	MGIONAKG_02987	HNFNIFPP_02341	CDEKMIIP_02065	NPKELAPA_00538	CPACMLLJ_01816	ALPHONKN_03795	COGIDPEJ_00352	GILDPHEF_00405	PBDJDDBK_03339
outO		Type 4 prepilin-like proteins leader peptide-processing enzyme	34	34	1	1	8297				860	860	860	EONKBIPB_03386	NKAGNAHE_02512	HMGBMJBJ_02827	OJBJKJCE_01615	KOMLIGAC_00764	GFPKFEFB_02544	DEOKIPOM_03495	NBEKKDMD_03364	PAAEIIJO_02659	JPJGMMNL_02390	FPKLCHFD_03726	DLBBDGBJ_01872	ILNGHHDL_02696	DPLBEOMI_03232	FFLCOABK_02450	LOMIHHED_00398	OKLMOLAM_02380	JPFECAJI_03090	BANGGAKP_04004	MFFHOGHF_03538	GKMEODHA_00247	GCPNPNKB_02568	AELPEIIH_03641	EAPAJBGE_01468	DKFHCAFL_01764	MGIONAKG_02996	HNFNIFPP_02350	CDEKMIIP_02056	NPKELAPA_00547	CPACMLLJ_01824	ALPHONKN_03804	COGIDPEJ_00344	GILDPHEF_00397	PBDJDDBK_03348
group_2253		hypothetical protein	34	34	1	1	8292				1271	1310	1283	EONKBIPB_03391	NKAGNAHE_02507	HMGBMJBJ_02822	OJBJKJCE_01620	KOMLIGAC_00769	GFPKFEFB_02539	DEOKIPOM_03500	NBEKKDMD_03369	PAAEIIJO_02654	JPJGMMNL_02395	FPKLCHFD_03731	DLBBDGBJ_01877	ILNGHHDL_02701	DPLBEOMI_03227	FFLCOABK_02445	LOMIHHED_00403	OKLMOLAM_02385	JPFECAJI_03095	BANGGAKP_04010	MFFHOGHF_03543	GKMEODHA_00252	GCPNPNKB_02573	AELPEIIH_03646	EAPAJBGE_01463	DKFHCAFL_01769	MGIONAKG_03001	HNFNIFPP_02355	CDEKMIIP_02051	NPKELAPA_00552	CPACMLLJ_01829	ALPHONKN_03809	COGIDPEJ_00339	GILDPHEF_00392	PBDJDDBK_03353
group_2254		hypothetical protein	34	34	1	1	8281				587	794	781	EONKBIPB_03402	NKAGNAHE_02496	HMGBMJBJ_02811	OJBJKJCE_01631	KOMLIGAC_00780	GFPKFEFB_02528	DEOKIPOM_03511	NBEKKDMD_03380	PAAEIIJO_02643	JPJGMMNL_02406	FPKLCHFD_03742	DLBBDGBJ_01888	ILNGHHDL_02712	DPLBEOMI_03216	FFLCOABK_02434	LOMIHHED_00414	OKLMOLAM_02397	JPFECAJI_03106	BANGGAKP_04024	MFFHOGHF_03554	GKMEODHA_00263	GCPNPNKB_02584	AELPEIIH_03657	EAPAJBGE_01452	DKFHCAFL_01780	MGIONAKG_03012	HNFNIFPP_02366	CDEKMIIP_02040	NPKELAPA_00563	CPACMLLJ_01840	ALPHONKN_03820	COGIDPEJ_00328	GILDPHEF_00381	PBDJDDBK_03364
rpoB		DNA-directed RNA polymerase subunit beta	34	34	1	1	8256				2405	4088	4038	EONKBIPB_03427	NKAGNAHE_02473	HMGBMJBJ_02787	OJBJKJCE_01658	KOMLIGAC_00804	GFPKFEFB_02500	DEOKIPOM_03535	NBEKKDMD_03404	PAAEIIJO_02619	JPJGMMNL_02432	FPKLCHFD_03766	DLBBDGBJ_01914	ILNGHHDL_02739	DPLBEOMI_03190	FFLCOABK_02410	LOMIHHED_00439	OKLMOLAM_02422	JPFECAJI_03130	BANGGAKP_04048	MFFHOGHF_03578	GKMEODHA_00288	GCPNPNKB_01594	AELPEIIH_03681	EAPAJBGE_01428	DKFHCAFL_01804	MGIONAKG_03038	HNFNIFPP_02390	CDEKMIIP_02015	NPKELAPA_00589	CPACMLLJ_03560	ALPHONKN_03844	COGIDPEJ_00304	GILDPHEF_00357	PBDJDDBK_03387
group_2267		hypothetical protein	34	34	1	1	8229				896	1139	1131	EONKBIPB_03453	NKAGNAHE_02447	HMGBMJBJ_02761	OJBJKJCE_01684	KOMLIGAC_00830	GFPKFEFB_02473	DEOKIPOM_03562	NBEKKDMD_03433	PAAEIIJO_02593	JPJGMMNL_02459	FPKLCHFD_03792	DLBBDGBJ_01940	ILNGHHDL_02765	DPLBEOMI_03163	FFLCOABK_02383	LOMIHHED_00470	OKLMOLAM_02451	JPFECAJI_03157	BANGGAKP_00003	MFFHOGHF_03604	GKMEODHA_00316	GCPNPNKB_00751	AELPEIIH_03707	EAPAJBGE_01402	DKFHCAFL_01833	MGIONAKG_03065	HNFNIFPP_02417	CDEKMIIP_01987	NPKELAPA_00615	CPACMLLJ_02972	ALPHONKN_03870	COGIDPEJ_00277	GILDPHEF_00331	PBDJDDBK_03413
murD		UDP-N-acetylmuramoylalanine--D-glutamate ligase	34	34	1	1	8214				890	1346	1332	EONKBIPB_03467	NKAGNAHE_02433	HMGBMJBJ_02747	OJBJKJCE_01698	KOMLIGAC_00844	GFPKFEFB_02459	DEOKIPOM_03576	NBEKKDMD_03447	PAAEIIJO_02579	JPJGMMNL_02473	FPKLCHFD_03806	DLBBDGBJ_01954	ILNGHHDL_02779	DPLBEOMI_03149	FFLCOABK_02369	LOMIHHED_00484	OKLMOLAM_02465	JPFECAJI_03172	BANGGAKP_00018	MFFHOGHF_03618	GKMEODHA_00330	GCPNPNKB_00737	AELPEIIH_03721	EAPAJBGE_01388	DKFHCAFL_01847	MGIONAKG_03079	HNFNIFPP_02431	CDEKMIIP_01973	NPKELAPA_00629	CPACMLLJ_02958	ALPHONKN_03884	COGIDPEJ_00263	GILDPHEF_00317	PBDJDDBK_03427
group_2271		hypothetical protein	34	34	1	1	8212				251	251	251	EONKBIPB_03468	NKAGNAHE_02432	HMGBMJBJ_02746	OJBJKJCE_01699	KOMLIGAC_00845	GFPKFEFB_02458	DEOKIPOM_03577	NBEKKDMD_03448	PAAEIIJO_02578	JPJGMMNL_02474	FPKLCHFD_03807	DLBBDGBJ_01955	ILNGHHDL_02780	DPLBEOMI_03148	FFLCOABK_02368	LOMIHHED_00485	OKLMOLAM_02466	JPFECAJI_03173	BANGGAKP_00019	MFFHOGHF_03619	GKMEODHA_00331	GCPNPNKB_00736	AELPEIIH_03722	EAPAJBGE_01387	DKFHCAFL_01848	MGIONAKG_03080	HNFNIFPP_02432	CDEKMIIP_01972	NPKELAPA_00630	CPACMLLJ_02957	ALPHONKN_03885	COGIDPEJ_00262	GILDPHEF_00316	PBDJDDBK_03428
sasA_2		Adaptive-response sensory-kinase SasA	34	34	1	1	8203				1358	1568	1555	EONKBIPB_03477	NKAGNAHE_02423	HMGBMJBJ_02737	OJBJKJCE_01708	KOMLIGAC_00854	GFPKFEFB_02449	DEOKIPOM_03586	NBEKKDMD_03457	PAAEIIJO_02569	JPJGMMNL_02483	FPKLCHFD_03816	DLBBDGBJ_01964	ILNGHHDL_02789	DPLBEOMI_03139	FFLCOABK_02359	LOMIHHED_00494	OKLMOLAM_02475	JPFECAJI_03182	BANGGAKP_00028	MFFHOGHF_03628	GKMEODHA_00340	GCPNPNKB_00727	AELPEIIH_03731	EAPAJBGE_01378	DKFHCAFL_01857	MGIONAKG_03089	HNFNIFPP_02441	CDEKMIIP_01963	NPKELAPA_00639	CPACMLLJ_02948	ALPHONKN_03894	COGIDPEJ_00253	GILDPHEF_00307	PBDJDDBK_03437
cueR		HTH-type transcriptional regulator CueR	34	34	1	1	8148				404	404	404	EONKBIPB_03535	NKAGNAHE_02382	HMGBMJBJ_02696	OJBJKJCE_01767	KOMLIGAC_00894	GFPKFEFB_02407	DEOKIPOM_03626	NBEKKDMD_03499	PAAEIIJO_02513	JPJGMMNL_02523	FPKLCHFD_03856	DLBBDGBJ_02005	ILNGHHDL_02851	DPLBEOMI_03098	FFLCOABK_02318	LOMIHHED_00536	OKLMOLAM_02517	JPFECAJI_03222	BANGGAKP_00073	MFFHOGHF_03684	GKMEODHA_00400	GCPNPNKB_00687	AELPEIIH_03771	EAPAJBGE_01338	DKFHCAFL_01902	MGIONAKG_03129	HNFNIFPP_02493	CDEKMIIP_01901	NPKELAPA_00680	CPACMLLJ_02908	ALPHONKN_03936	COGIDPEJ_03615	GILDPHEF_00267	PBDJDDBK_03564
group_2284		hypothetical protein	34	34	1	1	8147				485	485	485	EONKBIPB_03536	NKAGNAHE_02381	HMGBMJBJ_02695	OJBJKJCE_01768	KOMLIGAC_00895	GFPKFEFB_02406	DEOKIPOM_03627	NBEKKDMD_03500	PAAEIIJO_02512	JPJGMMNL_02524	FPKLCHFD_03857	DLBBDGBJ_02006	ILNGHHDL_02852	DPLBEOMI_03097	FFLCOABK_02317	LOMIHHED_00537	OKLMOLAM_02518	JPFECAJI_03223	BANGGAKP_00074	MFFHOGHF_03685	GKMEODHA_00401	GCPNPNKB_00686	AELPEIIH_03772	EAPAJBGE_01337	DKFHCAFL_01903	MGIONAKG_03130	HNFNIFPP_02494	CDEKMIIP_01900	NPKELAPA_00681	CPACMLLJ_02907	ALPHONKN_03937	COGIDPEJ_03616	GILDPHEF_00266	PBDJDDBK_03565
comR		HTH-type transcriptional repressor ComR	34	34	1	1	8127				221	641	628	EONKBIPB_03556	NKAGNAHE_02361	HMGBMJBJ_02675	OJBJKJCE_01788	KOMLIGAC_00915	GFPKFEFB_02386	DEOKIPOM_03647	NBEKKDMD_03520	PAAEIIJO_02492	JPJGMMNL_02544	FPKLCHFD_03877	DLBBDGBJ_02026	ILNGHHDL_02872	DPLBEOMI_03077	FFLCOABK_02297	LOMIHHED_00557	OKLMOLAM_02538	JPFECAJI_03243	BANGGAKP_00094	MFFHOGHF_03705	GKMEODHA_00421	GCPNPNKB_00667	AELPEIIH_03792	EAPAJBGE_01317	DKFHCAFL_01926	MGIONAKG_03150	HNFNIFPP_02514	CDEKMIIP_01880	NPKELAPA_00701	CPACMLLJ_02327	ALPHONKN_03957	COGIDPEJ_03636	GILDPHEF_00246	PBDJDDBK_03585
atpF		ATP synthase subunit b	34	34	1	1	8117				248	470	417	EONKBIPB_03566	NKAGNAHE_02350	HMGBMJBJ_02665	OJBJKJCE_01798	KOMLIGAC_00925	GFPKFEFB_02376	DEOKIPOM_03657	NBEKKDMD_03530	PAAEIIJO_02482	JPJGMMNL_02554	FPKLCHFD_03887	DLBBDGBJ_02036	ILNGHHDL_02882	DPLBEOMI_03067	FFLCOABK_02287	LOMIHHED_00567	OKLMOLAM_02548	JPFECAJI_03253	BANGGAKP_00104	MFFHOGHF_03715	GKMEODHA_00431	GCPNPNKB_00657	AELPEIIH_03802	EAPAJBGE_01307	DKFHCAFL_01936	MGIONAKG_03160	HNFNIFPP_02521	CDEKMIIP_01870	NPKELAPA_00711	CPACMLLJ_02317	ALPHONKN_03968	COGIDPEJ_03647	GILDPHEF_00236	PBDJDDBK_03595
yqjI		Transcriptional regulator YqjI	34	34	1	1	8099				527	527	527	EONKBIPB_03584	NKAGNAHE_02332	HMGBMJBJ_02648	OJBJKJCE_01816	KOMLIGAC_00942	GFPKFEFB_02358	DEOKIPOM_03674	NBEKKDMD_03548	PAAEIIJO_02465	JPJGMMNL_02572	FPKLCHFD_03905	DLBBDGBJ_02054	ILNGHHDL_02900	DPLBEOMI_03050	FFLCOABK_02270	LOMIHHED_00585	OKLMOLAM_02565	JPFECAJI_03270	BANGGAKP_00121	MFFHOGHF_03732	GKMEODHA_00449	GCPNPNKB_00640	AELPEIIH_03819	EAPAJBGE_01290	DKFHCAFL_01953	MGIONAKG_03179	HNFNIFPP_02538	CDEKMIIP_01852	NPKELAPA_00729	CPACMLLJ_02300	ALPHONKN_03985	COGIDPEJ_03664	GILDPHEF_00219	PBDJDDBK_03612
ant1		Streptomycin 3''-adenylyltransferase	34	34	1	1	8098				788	788	788	EONKBIPB_03585	NKAGNAHE_02331	HMGBMJBJ_02647	OJBJKJCE_01817	KOMLIGAC_00943	GFPKFEFB_02357	DEOKIPOM_03675	NBEKKDMD_03549	PAAEIIJO_02464	JPJGMMNL_02573	FPKLCHFD_03906	DLBBDGBJ_02055	ILNGHHDL_02901	DPLBEOMI_03049	FFLCOABK_02269	LOMIHHED_00586	OKLMOLAM_02566	JPFECAJI_03271	BANGGAKP_00122	MFFHOGHF_03733	GKMEODHA_00450	GCPNPNKB_00639	AELPEIIH_03820	EAPAJBGE_01289	DKFHCAFL_01954	MGIONAKG_03180	HNFNIFPP_02539	CDEKMIIP_01851	NPKELAPA_00730	CPACMLLJ_02299	ALPHONKN_03986	COGIDPEJ_03665	GILDPHEF_00218	PBDJDDBK_03613
guaA		GMP synthase [glutamine-hydrolyzing]	34	34	1	1	8096				1355	1568	1542	EONKBIPB_03586	NKAGNAHE_02330	HMGBMJBJ_02646	OJBJKJCE_01818	KOMLIGAC_00944	GFPKFEFB_02356	DEOKIPOM_03677	NBEKKDMD_03550	PAAEIIJO_02463	JPJGMMNL_02574	FPKLCHFD_03907	DLBBDGBJ_02056	ILNGHHDL_02902	DPLBEOMI_03048	FFLCOABK_02267	LOMIHHED_00588	OKLMOLAM_02568	JPFECAJI_03272	BANGGAKP_00123	MFFHOGHF_03734	GKMEODHA_00451	GCPNPNKB_00638	AELPEIIH_03821	EAPAJBGE_01288	DKFHCAFL_01955	MGIONAKG_03181	HNFNIFPP_02540	CDEKMIIP_01850	NPKELAPA_00731	CPACMLLJ_02298	ALPHONKN_03987	COGIDPEJ_03666	GILDPHEF_00217	PBDJDDBK_03614
abaF_2		Fosfomycin resistance protein AbaF	34	34	1	1	8070				704	1352	1332	EONKBIPB_03609	NKAGNAHE_02319	HMGBMJBJ_02624	OJBJKJCE_01841	KOMLIGAC_00966	GFPKFEFB_02334	DEOKIPOM_03703	NBEKKDMD_03572	PAAEIIJO_02440	JPJGMMNL_02596	FPKLCHFD_03929	DLBBDGBJ_02078	ILNGHHDL_02925	DPLBEOMI_03026	FFLCOABK_02245	LOMIHHED_00610	OKLMOLAM_02590	JPFECAJI_03294	BANGGAKP_00145	MFFHOGHF_03757	GKMEODHA_00474	GCPNPNKB_00617	AELPEIIH_03842	EAPAJBGE_01266	DKFHCAFL_01977	MGIONAKG_03203	HNFNIFPP_02556	CDEKMIIP_01827	NPKELAPA_00753	CPACMLLJ_02277	ALPHONKN_04009	COGIDPEJ_03688	GILDPHEF_00195	PBDJDDBK_03636
dadA1		D-amino acid dehydrogenase 1	34	34	1	1	8057				509	1265	1242	EONKBIPB_03621	NKAGNAHE_02307	HMGBMJBJ_02612	OJBJKJCE_01853	KOMLIGAC_00978	GFPKFEFB_02322	DEOKIPOM_03715	NBEKKDMD_03584	PAAEIIJO_02428	JPJGMMNL_02608	FPKLCHFD_03943	DLBBDGBJ_02090	ILNGHHDL_02937	DPLBEOMI_03014	FFLCOABK_02233	LOMIHHED_00623	OKLMOLAM_02602	JPFECAJI_03306	BANGGAKP_00157	MFFHOGHF_03769	GKMEODHA_00486	GCPNPNKB_00605	AELPEIIH_03854	EAPAJBGE_01254	DKFHCAFL_01989	MGIONAKG_03215	HNFNIFPP_02568	CDEKMIIP_01814	NPKELAPA_00765	CPACMLLJ_02265	ALPHONKN_04021	COGIDPEJ_03700	GILDPHEF_00183	PBDJDDBK_03648
mtnN_2		5'-methylthioadenosine/S-adenosylhomocysteine nucleosidase	34	34	1	1	4563				332	566	559	EONKBIPB_03693	NKAGNAHE_02233	HMGBMJBJ_02539	OJBJKJCE_01926	KOMLIGAC_01049	GFPKFEFB_02243	DEOKIPOM_03793	NBEKKDMD_03655	PAAEIIJO_02346	JPJGMMNL_02680	FPKLCHFD_04027	DLBBDGBJ_02168	ILNGHHDL_03010	DPLBEOMI_02936	FFLCOABK_02153	LOMIHHED_00694	OKLMOLAM_02676	JPFECAJI_03380	BANGGAKP_00238	MFFHOGHF_03849	GKMEODHA_00560	GCPNPNKB_01228	AELPEIIH_03927	EAPAJBGE_01179	DKFHCAFL_02057	MGIONAKG_03660	HNFNIFPP_02634	CDEKMIIP_01739	NPKELAPA_00844	CPACMLLJ_02190	ALPHONKN_04098	COGIDPEJ_03774	GILDPHEF_00060	PBDJDDBK_03715
rsmB		Ribosomal RNA small subunit methyltransferase B	34	34	1	1	4628				1304	1304	1304	EONKBIPB_03762	NKAGNAHE_02164	HMGBMJBJ_02469	OJBJKJCE_01998	KOMLIGAC_01119	GFPKFEFB_02173	DEOKIPOM_03864	NBEKKDMD_03726	PAAEIIJO_02276	JPJGMMNL_02752	FPKLCHFD_00011	DLBBDGBJ_02239	ILNGHHDL_03080	DPLBEOMI_02866	FFLCOABK_02083	LOMIHHED_00764	OKLMOLAM_02750	JPFECAJI_03706	BANGGAKP_00310	MFFHOGHF_00024	GKMEODHA_00629	GCPNPNKB_01160	AELPEIIH_00025	EAPAJBGE_01109	DKFHCAFL_02133	MGIONAKG_04272	HNFNIFPP_02705	CDEKMIIP_01670	NPKELAPA_00915	CPACMLLJ_03346	ALPHONKN_00025	COGIDPEJ_00024	GILDPHEF_03782	PBDJDDBK_00025
fmt		Methionyl-tRNA formyltransferase	34	34	1	1	4629				800	962	957	EONKBIPB_03763	NKAGNAHE_02163	HMGBMJBJ_02468	OJBJKJCE_01999	KOMLIGAC_01120	GFPKFEFB_02172	DEOKIPOM_03865	NBEKKDMD_03727	PAAEIIJO_02275	JPJGMMNL_02753	FPKLCHFD_00012	DLBBDGBJ_02240	ILNGHHDL_03081	DPLBEOMI_02865	FFLCOABK_02082	LOMIHHED_00765	OKLMOLAM_02752	JPFECAJI_03705	BANGGAKP_00311	MFFHOGHF_00025	GKMEODHA_00630	GCPNPNKB_01159	AELPEIIH_00026	EAPAJBGE_01108	DKFHCAFL_02134	MGIONAKG_04273	HNFNIFPP_02706	CDEKMIIP_01669	NPKELAPA_00916	CPACMLLJ_03345	ALPHONKN_00026	COGIDPEJ_00025	GILDPHEF_03781	PBDJDDBK_00026
tag		DNA-3-methyladenine glycosylase 1	34	34	1	1	4654				419	560	514	EONKBIPB_03784	NKAGNAHE_02142	HMGBMJBJ_02447	OJBJKJCE_02020	KOMLIGAC_01141	GFPKFEFB_02150	DEOKIPOM_03887	NBEKKDMD_03750	PAAEIIJO_02254	JPJGMMNL_02776	FPKLCHFD_00035	DLBBDGBJ_02263	ILNGHHDL_03102	DPLBEOMI_02843	FFLCOABK_02060	LOMIHHED_00788	OKLMOLAM_02775	JPFECAJI_03683	BANGGAKP_00333	MFFHOGHF_00046	GKMEODHA_00651	GCPNPNKB_01138	AELPEIIH_00047	EAPAJBGE_01087	DKFHCAFL_02155	MGIONAKG_04294	HNFNIFPP_02727	CDEKMIIP_01648	NPKELAPA_00938	CPACMLLJ_03324	ALPHONKN_00047	COGIDPEJ_00046	GILDPHEF_03760	PBDJDDBK_00047
hutU		Urocanate hydratase	34	34	1	1	4687				1145	1676	1660	EONKBIPB_03814	NKAGNAHE_02111	HMGBMJBJ_02417	OJBJKJCE_02050	KOMLIGAC_01171	GFPKFEFB_02120	DEOKIPOM_03917	NBEKKDMD_03780	PAAEIIJO_02224	JPJGMMNL_02806	FPKLCHFD_00065	DLBBDGBJ_02293	ILNGHHDL_03132	DPLBEOMI_02813	FFLCOABK_02030	LOMIHHED_00818	OKLMOLAM_02805	JPFECAJI_03653	BANGGAKP_00363	MFFHOGHF_00076	GKMEODHA_00681	GCPNPNKB_01108	AELPEIIH_00077	EAPAJBGE_01057	DKFHCAFL_02185	MGIONAKG_04324	HNFNIFPP_02772	CDEKMIIP_01618	NPKELAPA_00968	CPACMLLJ_01855	ALPHONKN_00077	COGIDPEJ_00076	GILDPHEF_03729	PBDJDDBK_00077
moaE1		Molybdopterin synthase catalytic subunit 1	34	34	1	1	6647				485	488	485	EONKBIPB_01490	NKAGNAHE_00718	HMGBMJBJ_00193	OJBJKJCE_03575	KOMLIGAC_02774	GFPKFEFB_03953	DEOKIPOM_02083	NBEKKDMD_01419	PAAEIIJO_00624	JPJGMMNL_00989	FPKLCHFD_02312	DLBBDGBJ_00471	ILNGHHDL_00760	DPLBEOMI_00555	FFLCOABK_03864	LOMIHHED_02420	OKLMOLAM_00381	JPFECAJI_02105	BANGGAKP_01917	MFFHOGHF_01677	GKMEODHA_02148	GCPNPNKB_00245	AELPEIIH_02312	EAPAJBGE_03393	DKFHCAFL_03610	MGIONAKG_01587	HNFNIFPP_00455	CDEKMIIP_00168	NPKELAPA_03229	CPACMLLJ_00740	ALPHONKN_01702	COGIDPEJ_02093	GILDPHEF_02339	PBDJDDBK_01520
ugpQ		Glycerophosphodiester phosphodiesterase, cytoplasmic	34	34	1	1	991				713	719	713	EONKBIPB_00477	NKAGNAHE_01627	HMGBMJBJ_01895	OJBJKJCE_02553	KOMLIGAC_01690	GFPKFEFB_01597	DEOKIPOM_00352	NBEKKDMD_00355	PAAEIIJO_01719	JPJGMMNL_03335	FPKLCHFD_00587	DLBBDGBJ_02820	ILNGHHDL_03627	DPLBEOMI_02285	FFLCOABK_01504	LOMIHHED_01356	OKLMOLAM_03340	JPFECAJI_00370	BANGGAKP_00868	MFFHOGHF_00580	GKMEODHA_01182	GCPNPNKB_02944	AELPEIIH_00601	EAPAJBGE_00538	DKFHCAFL_02693	MGIONAKG_04173	HNFNIFPP_03275	CDEKMIIP_01119	NPKELAPA_01496	CPACMLLJ_03162	ALPHONKN_00638	COGIDPEJ_03039	GILDPHEF_03239	PBDJDDBK_00609
plsB		Glycerol-3-phosphate acyltransferase	34	34	1	1	775				2027	2573	2556	EONKBIPB_00302	NKAGNAHE_01789	HMGBMJBJ_02071	OJBJKJCE_02378	KOMLIGAC_01514	GFPKFEFB_01773	DEOKIPOM_00175	NBEKKDMD_00174	PAAEIIJO_01898	JPJGMMNL_03156	FPKLCHFD_00410	DLBBDGBJ_02641	ILNGHHDL_03452	DPLBEOMI_02465	FFLCOABK_01680	LOMIHHED_01172	OKLMOLAM_03163	JPFECAJI_00194	BANGGAKP_00693	MFFHOGHF_00400	GKMEODHA_01007	GCPNPNKB_01790	AELPEIIH_00425	EAPAJBGE_00714	DKFHCAFL_02523	MGIONAKG_03993	HNFNIFPP_03096	CDEKMIIP_01295	NPKELAPA_01316	CPACMLLJ_02060	ALPHONKN_00461	COGIDPEJ_03256	GILDPHEF_03412	PBDJDDBK_00394
eptA_1		Phosphoethanolamine transferase EptA	34	34	1	1	1194				332	1601	1539	EONKBIPB_00610	NKAGNAHE_01495	HMGBMJBJ_01711	OJBJKJCE_02684	KOMLIGAC_01874	GFPKFEFB_01461	DEOKIPOM_00540	NBEKKDMD_00493	PAAEIIJO_01567	JPJGMMNL_03523	FPKLCHFD_00776	DLBBDGBJ_03007	ILNGHHDL_03758	DPLBEOMI_02098	FFLCOABK_01314	LOMIHHED_01492	OKLMOLAM_03533	JPFECAJI_00558	BANGGAKP_01054	MFFHOGHF_00732	GKMEODHA_01313	GCPNPNKB_03131	AELPEIIH_00788	EAPAJBGE_00352	DKFHCAFL_02821	MGIONAKG_00043	HNFNIFPP_01938	CDEKMIIP_00985	NPKELAPA_01683	CPACMLLJ_02847	ALPHONKN_00768	COGIDPEJ_02912	GILDPHEF_03113	PBDJDDBK_00737
emrA_3		Colistin resistance protein EmrA	34	34	1	1	8855				1115	1163	1138	EONKBIPB_02976	NKAGNAHE_02972	HMGBMJBJ_03198	OJBJKJCE_01205	KOMLIGAC_00393	GFPKFEFB_02922	DEOKIPOM_03117	NBEKKDMD_02980	PAAEIIJO_03088	JPJGMMNL_02014	FPKLCHFD_03344	DLBBDGBJ_01495	ILNGHHDL_02289	DPLBEOMI_03608	FFLCOABK_02829	LOMIHHED_03999	OKLMOLAM_01981	JPFECAJI_02716	BANGGAKP_03555	MFFHOGHF_03110	GKMEODHA_03638	GCPNPNKB_02067	AELPEIIH_03264	EAPAJBGE_01839	DKFHCAFL_01312	MGIONAKG_02621	HNFNIFPP_01974	CDEKMIIP_02465	NPKELAPA_00167	CPACMLLJ_02607	ALPHONKN_03430	COGIDPEJ_00739	GILDPHEF_00778	PBDJDDBK_02949
group_2501		hypothetical protein	34	34	1	1	9461				1562	1649	1640	EONKBIPB_02521	NKAGNAHE_03275	HMGBMJBJ_03542	OJBJKJCE_00690	KOMLIGAC_00024	GFPKFEFB_03301	DEOKIPOM_02740	NBEKKDMD_02607	PAAEIIJO_03452	JPJGMMNL_01642	FPKLCHFD_02965	DLBBDGBJ_01121	ILNGHHDL_01789	DPLBEOMI_03980	FFLCOABK_03211	LOMIHHED_03620	OKLMOLAM_01596	JPFECAJI_03962	BANGGAKP_03137	MFFHOGHF_02748	GKMEODHA_03185	GCPNPNKB_03393	AELPEIIH_02907	EAPAJBGE_02208	DKFHCAFL_00955	MGIONAKG_02249	HNFNIFPP_03841	CDEKMIIP_02914	NPKELAPA_03893	CPACMLLJ_01180	ALPHONKN_03002	COGIDPEJ_01021	GILDPHEF_01164	PBDJDDBK_02583
czcD_2		Cadmium, cobalt and zinc/H(+)-K(+) antiporter	34	34	1	1	4601				956	1004	989	EONKBIPB_03732	NKAGNAHE_02194	HMGBMJBJ_02500	OJBJKJCE_01968	KOMLIGAC_01082	GFPKFEFB_02210	DEOKIPOM_03827	NBEKKDMD_03694	PAAEIIJO_02306	JPJGMMNL_02714	FPKLCHFD_04088	DLBBDGBJ_02201	ILNGHHDL_03049	DPLBEOMI_02903	FFLCOABK_02120	LOMIHHED_00733	OKLMOLAM_02718	JPFECAJI_03420	BANGGAKP_00279	MFFHOGHF_03889	GKMEODHA_00599	GCPNPNKB_01189	AELPEIIH_03966	EAPAJBGE_01140	DKFHCAFL_02103	MGIONAKG_03574	HNFNIFPP_02674	CDEKMIIP_01700	NPKELAPA_00877	CPACMLLJ_03284	ALPHONKN_04137	COGIDPEJ_03812	GILDPHEF_00021	PBDJDDBK_03765
group_2580		hypothetical protein	34	34	1	1	8295				302	917	896	EONKBIPB_03388	NKAGNAHE_02510	HMGBMJBJ_02825	OJBJKJCE_01617	KOMLIGAC_00766	GFPKFEFB_02542	DEOKIPOM_03497	NBEKKDMD_03366	PAAEIIJO_02657	JPJGMMNL_02392	FPKLCHFD_03728	DLBBDGBJ_01874	ILNGHHDL_02698	DPLBEOMI_03230	FFLCOABK_02448	LOMIHHED_00400	OKLMOLAM_02382	JPFECAJI_03092	BANGGAKP_04006	MFFHOGHF_03540	GKMEODHA_00249	GCPNPNKB_02570	AELPEIIH_03643	EAPAJBGE_01466	DKFHCAFL_01766	MGIONAKG_02998	HNFNIFPP_02352	CDEKMIIP_02054	NPKELAPA_00549	CPACMLLJ_01826	ALPHONKN_03806	COGIDPEJ_00342	GILDPHEF_00395	PBDJDDBK_03350
group_2610		hypothetical protein	34	34	1	1	4831				386	440	436	EONKBIPB_00057	NKAGNAHE_02030	HMGBMJBJ_02342	OJBJKJCE_02132	KOMLIGAC_01246	GFPKFEFB_02044	DEOKIPOM_03992	NBEKKDMD_03855	PAAEIIJO_02149	JPJGMMNL_02882	FPKLCHFD_00141	DLBBDGBJ_02369	ILNGHHDL_03207	DPLBEOMI_02738	FFLCOABK_01953	LOMIHHED_00894	OKLMOLAM_02883	JPFECAJI_03578	BANGGAKP_00442	MFFHOGHF_00156	GKMEODHA_00756	GCPNPNKB_01033	AELPEIIH_00152	EAPAJBGE_00982	DKFHCAFL_02277	MGIONAKG_03723	HNFNIFPP_02847	CDEKMIIP_01542	NPKELAPA_01043	CPACMLLJ_01930	ALPHONKN_00180	COGIDPEJ_03505	GILDPHEF_03657	PBDJDDBK_00153
group_2612		hypothetical protein	34	34	1	1	4792				488	581	567	EONKBIPB_03858	NKAGNAHE_02062	HMGBMJBJ_02375	OJBJKJCE_02101	KOMLIGAC_01213	GFPKFEFB_02078	DEOKIPOM_03959	NBEKKDMD_03822	PAAEIIJO_02179	JPJGMMNL_02848	FPKLCHFD_00107	DLBBDGBJ_02336	ILNGHHDL_03176	DPLBEOMI_02771	FFLCOABK_01988	LOMIHHED_00860	OKLMOLAM_02849	JPFECAJI_03611	BANGGAKP_00409	MFFHOGHF_00124	GKMEODHA_00725	GCPNPNKB_01066	AELPEIIH_00119	EAPAJBGE_01015	DKFHCAFL_02247	MGIONAKG_03689	HNFNIFPP_02814	CDEKMIIP_01574	NPKELAPA_01010	CPACMLLJ_01897	ALPHONKN_00146	COGIDPEJ_03536	GILDPHEF_03688	PBDJDDBK_00123
group_2615		hypothetical protein	34	34	1	1	4806				350	359	351	EONKBIPB_00037	NKAGNAHE_02051	HMGBMJBJ_02365	OJBJKJCE_02112	KOMLIGAC_01223	GFPKFEFB_02068	DEOKIPOM_03969	NBEKKDMD_03832	PAAEIIJO_02169	JPJGMMNL_02858	FPKLCHFD_00117	DLBBDGBJ_02346	ILNGHHDL_03187	DPLBEOMI_02761	FFLCOABK_01978	LOMIHHED_00870	OKLMOLAM_02859	JPFECAJI_03601	BANGGAKP_00420	MFFHOGHF_00135	GKMEODHA_00736	GCPNPNKB_01056	AELPEIIH_00129	EAPAJBGE_01005	DKFHCAFL_02257	MGIONAKG_03699	HNFNIFPP_02824	CDEKMIIP_01563	NPKELAPA_01020	CPACMLLJ_01907	ALPHONKN_00156	COGIDPEJ_03526	GILDPHEF_03677	PBDJDDBK_00133
yffB		Protein YffB	34	34	1	1	4816				350	350	350	EONKBIPB_00044	NKAGNAHE_02044	HMGBMJBJ_02358	OJBJKJCE_02119	KOMLIGAC_01230	GFPKFEFB_02060	DEOKIPOM_03976	NBEKKDMD_03839	PAAEIIJO_02162	JPJGMMNL_02866	FPKLCHFD_00125	DLBBDGBJ_02353	ILNGHHDL_03194	DPLBEOMI_02754	FFLCOABK_01970	LOMIHHED_00878	OKLMOLAM_02867	JPFECAJI_03594	BANGGAKP_00427	MFFHOGHF_00142	GKMEODHA_00743	GCPNPNKB_01049	AELPEIIH_00136	EAPAJBGE_00998	DKFHCAFL_02264	MGIONAKG_03706	HNFNIFPP_02831	CDEKMIIP_01555	NPKELAPA_01027	CPACMLLJ_01914	ALPHONKN_00163	COGIDPEJ_03519	GILDPHEF_03670	PBDJDDBK_00140
group_2618		hypothetical protein	34	34	1	1	4938				269	365	291	EONKBIPB_00068	NKAGNAHE_02022	HMGBMJBJ_02334	OJBJKJCE_02143	KOMLIGAC_01254	GFPKFEFB_02036	DEOKIPOM_04000	NBEKKDMD_03863	PAAEIIJO_02141	JPJGMMNL_02890	FPKLCHFD_00149	DLBBDGBJ_02377	ILNGHHDL_03218	DPLBEOMI_02730	FFLCOABK_01945	LOMIHHED_00902	OKLMOLAM_02891	JPFECAJI_03570	BANGGAKP_00450	MFFHOGHF_00164	GKMEODHA_00767	GCPNPNKB_01025	AELPEIIH_00160	EAPAJBGE_00974	DKFHCAFL_02285	MGIONAKG_03731	HNFNIFPP_02855	CDEKMIIP_01531	NPKELAPA_01051	CPACMLLJ_01938	ALPHONKN_00188	COGIDPEJ_03497	GILDPHEF_03649	PBDJDDBK_00162
group_2619		hypothetical protein	34	34	1	1	4915				680	767	756	EONKBIPB_00089	NKAGNAHE_02003	HMGBMJBJ_02314	OJBJKJCE_02164	KOMLIGAC_01274	GFPKFEFB_02016	DEOKIPOM_04020	NBEKKDMD_03883	PAAEIIJO_02119	JPJGMMNL_02910	FPKLCHFD_00169	DLBBDGBJ_02397	ILNGHHDL_03239	DPLBEOMI_02710	FFLCOABK_01925	LOMIHHED_00922	OKLMOLAM_02913	JPFECAJI_03550	BANGGAKP_00472	MFFHOGHF_00185	GKMEODHA_00788	GCPNPNKB_01005	AELPEIIH_00180	EAPAJBGE_00954	DKFHCAFL_02305	MGIONAKG_03753	HNFNIFPP_02875	CDEKMIIP_01510	NPKELAPA_01072	CPACMLLJ_01958	ALPHONKN_00208	COGIDPEJ_03477	GILDPHEF_03629	PBDJDDBK_00182
ydgC		Inner membrane protein YdgC	34	34	1	1	4899				341	341	341	EONKBIPB_00102	NKAGNAHE_01991	HMGBMJBJ_02302	OJBJKJCE_02177	KOMLIGAC_01286	GFPKFEFB_02004	DEOKIPOM_04032	NBEKKDMD_03895	PAAEIIJO_02107	JPJGMMNL_02922	FPKLCHFD_00181	DLBBDGBJ_02410	ILNGHHDL_03252	DPLBEOMI_02697	FFLCOABK_01913	LOMIHHED_00934	OKLMOLAM_02925	JPFECAJI_03538	BANGGAKP_00484	MFFHOGHF_00197	GKMEODHA_00807	GCPNPNKB_00993	AELPEIIH_00192	EAPAJBGE_00942	DKFHCAFL_02323	MGIONAKG_03765	HNFNIFPP_02887	CDEKMIIP_01497	NPKELAPA_01085	CPACMLLJ_01970	ALPHONKN_00220	COGIDPEJ_03465	GILDPHEF_03617	PBDJDDBK_00196
tenA		Aminopyrimidine aminohydrolase	34	34	1	1	4898				674	683	674	EONKBIPB_00103	NKAGNAHE_01990	HMGBMJBJ_02301	OJBJKJCE_02178	KOMLIGAC_01287	GFPKFEFB_02003	DEOKIPOM_04033	NBEKKDMD_03896	PAAEIIJO_02106	JPJGMMNL_02923	FPKLCHFD_00182	DLBBDGBJ_02411	ILNGHHDL_03253	DPLBEOMI_02696	FFLCOABK_01912	LOMIHHED_00935	OKLMOLAM_02926	JPFECAJI_03537	BANGGAKP_00485	MFFHOGHF_00198	GKMEODHA_00808	GCPNPNKB_00992	AELPEIIH_00193	EAPAJBGE_00941	DKFHCAFL_02324	MGIONAKG_03766	HNFNIFPP_02888	CDEKMIIP_01496	NPKELAPA_01086	CPACMLLJ_01971	ALPHONKN_00221	COGIDPEJ_03464	GILDPHEF_03616	PBDJDDBK_00197
dmlR_2		HTH-type transcriptional regulator DmlR	34	34	1	1	4878				929	974	944	EONKBIPB_00114	NKAGNAHE_01979	HMGBMJBJ_02290	OJBJKJCE_02189	KOMLIGAC_01298	GFPKFEFB_01991	DEOKIPOM_04045	NBEKKDMD_03907	PAAEIIJO_02095	JPJGMMNL_02935	FPKLCHFD_00193	DLBBDGBJ_02422	ILNGHHDL_03264	DPLBEOMI_02684	FFLCOABK_01900	LOMIHHED_00947	OKLMOLAM_02938	JPFECAJI_03525	BANGGAKP_00496	MFFHOGHF_00209	GKMEODHA_00819	GCPNPNKB_00981	AELPEIIH_00204	EAPAJBGE_00930	DKFHCAFL_02335	MGIONAKG_03777	HNFNIFPP_02899	CDEKMIIP_01485	NPKELAPA_01097	CPACMLLJ_01982	ALPHONKN_00232	COGIDPEJ_03453	GILDPHEF_03597	PBDJDDBK_00208
group_2624		hypothetical protein	34	34	1	1	4865				887	887	887	EONKBIPB_00124	NKAGNAHE_01969	HMGBMJBJ_02274	OJBJKJCE_02199	KOMLIGAC_01314	GFPKFEFB_01975	DEOKIPOM_04061	NBEKKDMD_03923	PAAEIIJO_02084	JPJGMMNL_02951	FPKLCHFD_00209	DLBBDGBJ_02438	ILNGHHDL_03274	DPLBEOMI_02668	FFLCOABK_01884	LOMIHHED_00963	OKLMOLAM_02954	JPFECAJI_03507	BANGGAKP_00506	MFFHOGHF_00219	GKMEODHA_00829	GCPNPNKB_00965	AELPEIIH_00222	EAPAJBGE_00914	DKFHCAFL_02345	MGIONAKG_03793	HNFNIFPP_02915	CDEKMIIP_01475	NPKELAPA_01113	CPACMLLJ_01998	ALPHONKN_00248	COGIDPEJ_03443	GILDPHEF_03587	PBDJDDBK_00218
rhaS_1		HTH-type transcriptional activator RhaS	34	34	1	1	4854				752	902	897	EONKBIPB_00128	NKAGNAHE_01959	HMGBMJBJ_02270	OJBJKJCE_02203	KOMLIGAC_01318	GFPKFEFB_01971	DEOKIPOM_04065	NBEKKDMD_03927	PAAEIIJO_02080	JPJGMMNL_02955	FPKLCHFD_00213	DLBBDGBJ_02442	ILNGHHDL_03278	DPLBEOMI_02664	FFLCOABK_01880	LOMIHHED_00967	OKLMOLAM_02958	JPFECAJI_03503	BANGGAKP_00510	MFFHOGHF_00223	GKMEODHA_00833	GCPNPNKB_00961	AELPEIIH_00226	EAPAJBGE_00910	DKFHCAFL_02349	MGIONAKG_03797	HNFNIFPP_02919	CDEKMIIP_01471	NPKELAPA_01117	CPACMLLJ_02002	ALPHONKN_00252	COGIDPEJ_03438	GILDPHEF_03583	PBDJDDBK_00222
group_2630		hypothetical protein	34	34	1	1	594				443	443	443	EONKBIPB_00139	NKAGNAHE_01951	HMGBMJBJ_02238	OJBJKJCE_02214	KOMLIGAC_01347	GFPKFEFB_01942	DEOKIPOM_00006	NBEKKDMD_00006	PAAEIIJO_02065	JPJGMMNL_02984	FPKLCHFD_00242	DLBBDGBJ_02471	ILNGHHDL_03289	DPLBEOMI_02635	FFLCOABK_01851	LOMIHHED_01003	OKLMOLAM_02993	JPFECAJI_00025	BANGGAKP_00525	MFFHOGHF_00238	GKMEODHA_00844	GCPNPNKB_01625	AELPEIIH_00258	EAPAJBGE_00881	DKFHCAFL_02361	MGIONAKG_03826	HNFNIFPP_02931	CDEKMIIP_01460	NPKELAPA_01146	CPACMLLJ_03355	ALPHONKN_00289	COGIDPEJ_03419	GILDPHEF_03571	PBDJDDBK_00234
virS		HTH-type transcriptional regulator VirS	34	34	1	1	599				1004	1004	1004	EONKBIPB_00144	NKAGNAHE_01946	HMGBMJBJ_02233	OJBJKJCE_02219	KOMLIGAC_01352	GFPKFEFB_01937	DEOKIPOM_00011	NBEKKDMD_00011	PAAEIIJO_02060	JPJGMMNL_02989	FPKLCHFD_00247	DLBBDGBJ_02476	ILNGHHDL_03294	DPLBEOMI_02630	FFLCOABK_01846	LOMIHHED_01008	OKLMOLAM_02998	JPFECAJI_00030	BANGGAKP_00530	MFFHOGHF_00243	GKMEODHA_00849	GCPNPNKB_01630	AELPEIIH_00263	EAPAJBGE_00876	DKFHCAFL_02366	MGIONAKG_03831	HNFNIFPP_02936	CDEKMIIP_01455	NPKELAPA_01151	CPACMLLJ_03360	ALPHONKN_00299	COGIDPEJ_03414	GILDPHEF_03566	PBDJDDBK_00239
sutR_2		HTH-type transcriptional regulator SutR	34	34	1	1	609				551	551	551	EONKBIPB_00152	NKAGNAHE_01938	HMGBMJBJ_02225	OJBJKJCE_02227	KOMLIGAC_01360	GFPKFEFB_01929	DEOKIPOM_00019	NBEKKDMD_00019	PAAEIIJO_02052	JPJGMMNL_02997	FPKLCHFD_00255	DLBBDGBJ_02484	ILNGHHDL_03302	DPLBEOMI_02622	FFLCOABK_01838	LOMIHHED_01016	OKLMOLAM_03006	JPFECAJI_00038	BANGGAKP_00538	MFFHOGHF_00251	GKMEODHA_00857	GCPNPNKB_01638	AELPEIIH_00271	EAPAJBGE_00868	DKFHCAFL_02373	MGIONAKG_03839	HNFNIFPP_02944	CDEKMIIP_01447	NPKELAPA_01159	CPACMLLJ_03368	ALPHONKN_00307	COGIDPEJ_03406	GILDPHEF_03559	PBDJDDBK_00246
group_2633		hypothetical protein	34	34	1	1	612				548	548	548	EONKBIPB_00155	NKAGNAHE_01934	HMGBMJBJ_02222	OJBJKJCE_02230	KOMLIGAC_01363	GFPKFEFB_01926	DEOKIPOM_00022	NBEKKDMD_00022	PAAEIIJO_02048	JPJGMMNL_03000	FPKLCHFD_00258	DLBBDGBJ_02487	ILNGHHDL_03305	DPLBEOMI_02619	FFLCOABK_01835	LOMIHHED_01019	OKLMOLAM_03009	JPFECAJI_00041	BANGGAKP_00542	MFFHOGHF_00255	GKMEODHA_00860	GCPNPNKB_01641	AELPEIIH_00274	EAPAJBGE_00865	DKFHCAFL_02376	MGIONAKG_03842	HNFNIFPP_02947	CDEKMIIP_01444	NPKELAPA_01162	CPACMLLJ_03371	ALPHONKN_00310	COGIDPEJ_03403	GILDPHEF_03556	PBDJDDBK_00249
hisB		Histidine biosynthesis bifunctional protein HisB	34	34	1	1	614				542	593	591	EONKBIPB_00157	NKAGNAHE_01932	HMGBMJBJ_02220	OJBJKJCE_02232	KOMLIGAC_01365	GFPKFEFB_01924	DEOKIPOM_00024	NBEKKDMD_00024	PAAEIIJO_02046	JPJGMMNL_03002	FPKLCHFD_00260	DLBBDGBJ_02489	ILNGHHDL_03307	DPLBEOMI_02617	FFLCOABK_01833	LOMIHHED_01021	OKLMOLAM_03011	JPFECAJI_00043	BANGGAKP_00544	MFFHOGHF_00257	GKMEODHA_00862	GCPNPNKB_01643	AELPEIIH_00276	EAPAJBGE_00863	DKFHCAFL_02378	MGIONAKG_03844	HNFNIFPP_02949	CDEKMIIP_01442	NPKELAPA_01164	CPACMLLJ_03373	ALPHONKN_00312	COGIDPEJ_03401	GILDPHEF_03554	PBDJDDBK_00251
cat1		Succinyl-CoA:coenzyme A transferase	34	34	1	1	617				1403	1514	1510	EONKBIPB_00162	NKAGNAHE_01927	HMGBMJBJ_02215	OJBJKJCE_02237	KOMLIGAC_01370	GFPKFEFB_01919	DEOKIPOM_00029	NBEKKDMD_00029	PAAEIIJO_02041	JPJGMMNL_03007	FPKLCHFD_00265	DLBBDGBJ_02494	ILNGHHDL_03312	DPLBEOMI_02612	FFLCOABK_01828	LOMIHHED_01026	OKLMOLAM_03016	JPFECAJI_00048	BANGGAKP_00549	MFFHOGHF_00262	GKMEODHA_00867	GCPNPNKB_01647	AELPEIIH_00281	EAPAJBGE_00858	DKFHCAFL_02383	MGIONAKG_03849	HNFNIFPP_02954	CDEKMIIP_01437	NPKELAPA_01169	CPACMLLJ_03378	ALPHONKN_00317	COGIDPEJ_03396	GILDPHEF_03549	PBDJDDBK_00256
group_2636		hypothetical protein	34	34	1	1	633				377	434	417	EONKBIPB_00172	NKAGNAHE_01917	HMGBMJBJ_02205	OJBJKJCE_02247	KOMLIGAC_01380	GFPKFEFB_01909	DEOKIPOM_00039	NBEKKDMD_00039	PAAEIIJO_02031	JPJGMMNL_03019	FPKLCHFD_00275	DLBBDGBJ_02504	ILNGHHDL_03322	DPLBEOMI_02602	FFLCOABK_01818	LOMIHHED_01036	OKLMOLAM_03027	JPFECAJI_00058	BANGGAKP_00559	MFFHOGHF_00272	GKMEODHA_00877	GCPNPNKB_01657	AELPEIIH_00291	EAPAJBGE_00848	DKFHCAFL_02393	MGIONAKG_03859	HNFNIFPP_02964	CDEKMIIP_01427	NPKELAPA_01179	CPACMLLJ_03388	ALPHONKN_00327	COGIDPEJ_03383	GILDPHEF_03539	PBDJDDBK_00266
rocC_1		Amino-acid permease RocC	34	34	1	1	643				1331	1418	1415	EONKBIPB_00185	NKAGNAHE_01907	HMGBMJBJ_02192	OJBJKJCE_02260	KOMLIGAC_01393	GFPKFEFB_01896	DEOKIPOM_00052	NBEKKDMD_00052	PAAEIIJO_02021	JPJGMMNL_03032	FPKLCHFD_00288	DLBBDGBJ_02517	ILNGHHDL_03335	DPLBEOMI_02589	FFLCOABK_01804	LOMIHHED_01049	OKLMOLAM_03040	JPFECAJI_00071	BANGGAKP_00569	MFFHOGHF_00282	GKMEODHA_00890	GCPNPNKB_01669	AELPEIIH_00304	EAPAJBGE_00835	DKFHCAFL_02404	MGIONAKG_03872	HNFNIFPP_02974	CDEKMIIP_01414	NPKELAPA_01193	CPACMLLJ_02181	ALPHONKN_00337	COGIDPEJ_03373	GILDPHEF_03529	PBDJDDBK_00276
group_2638		hypothetical protein	34	34	1	1	653				332	332	332	EONKBIPB_00197	NKAGNAHE_01895	HMGBMJBJ_02180	OJBJKJCE_02272	KOMLIGAC_01405	GFPKFEFB_01884	DEOKIPOM_00064	NBEKKDMD_00064	PAAEIIJO_02009	JPJGMMNL_03045	FPKLCHFD_00300	DLBBDGBJ_02529	ILNGHHDL_03347	DPLBEOMI_02577	FFLCOABK_01792	LOMIHHED_01061	OKLMOLAM_03053	JPFECAJI_00083	BANGGAKP_00581	MFFHOGHF_00294	GKMEODHA_00902	GCPNPNKB_01681	AELPEIIH_00316	EAPAJBGE_00823	DKFHCAFL_02416	MGIONAKG_03884	HNFNIFPP_02986	CDEKMIIP_01402	NPKELAPA_01205	CPACMLLJ_02169	ALPHONKN_00349	COGIDPEJ_03361	GILDPHEF_03517	PBDJDDBK_00288
group_2639		hypothetical protein	34	34	1	1	659				527	527	527	EONKBIPB_00203	NKAGNAHE_01889	HMGBMJBJ_02174	OJBJKJCE_02278	KOMLIGAC_01411	GFPKFEFB_01878	DEOKIPOM_00070	NBEKKDMD_00070	PAAEIIJO_02003	JPJGMMNL_03051	FPKLCHFD_00306	DLBBDGBJ_02535	ILNGHHDL_03353	DPLBEOMI_02571	FFLCOABK_01786	LOMIHHED_01067	OKLMOLAM_03059	JPFECAJI_00089	BANGGAKP_00587	MFFHOGHF_00300	GKMEODHA_00908	GCPNPNKB_01687	AELPEIIH_00322	EAPAJBGE_00817	DKFHCAFL_02423	MGIONAKG_03890	HNFNIFPP_02992	CDEKMIIP_01396	NPKELAPA_01211	CPACMLLJ_02163	ALPHONKN_00355	COGIDPEJ_03355	GILDPHEF_03510	PBDJDDBK_00294
aroK		Shikimate kinase 1	34	34	1	1	661				299	569	561	EONKBIPB_00205	NKAGNAHE_01887	HMGBMJBJ_02172	OJBJKJCE_02280	KOMLIGAC_01413	GFPKFEFB_01876	DEOKIPOM_00072	NBEKKDMD_00072	PAAEIIJO_02001	JPJGMMNL_03053	FPKLCHFD_00308	DLBBDGBJ_02537	ILNGHHDL_03355	DPLBEOMI_02569	FFLCOABK_01784	LOMIHHED_01069	OKLMOLAM_03061	JPFECAJI_00091	BANGGAKP_00589	MFFHOGHF_00302	GKMEODHA_00910	GCPNPNKB_01689	AELPEIIH_00324	EAPAJBGE_00815	DKFHCAFL_02425	MGIONAKG_03892	HNFNIFPP_02994	CDEKMIIP_01394	NPKELAPA_01213	CPACMLLJ_02161	ALPHONKN_00357	COGIDPEJ_03353	GILDPHEF_03508	PBDJDDBK_00296
lemA		Protein LemA	34	34	1	1	670				248	590	579	EONKBIPB_00211	NKAGNAHE_01881	HMGBMJBJ_02166	OJBJKJCE_02287	KOMLIGAC_01419	GFPKFEFB_01869	DEOKIPOM_00079	NBEKKDMD_00079	PAAEIIJO_01993	JPJGMMNL_03060	FPKLCHFD_00314	DLBBDGBJ_02544	ILNGHHDL_03361	DPLBEOMI_02561	FFLCOABK_01775	LOMIHHED_01076	OKLMOLAM_03068	JPFECAJI_00099	BANGGAKP_00596	MFFHOGHF_00308	GKMEODHA_00916	GCPNPNKB_01695	AELPEIIH_00330	EAPAJBGE_00809	DKFHCAFL_02431	MGIONAKG_03898	HNFNIFPP_03000	CDEKMIIP_01387	NPKELAPA_01220	CPACMLLJ_02155	ALPHONKN_00365	COGIDPEJ_03347	GILDPHEF_03502	PBDJDDBK_00302
bfr_1		Bacterioferritin	34	34	1	1	678				353	464	460	EONKBIPB_00217	NKAGNAHE_01875	HMGBMJBJ_02160	OJBJKJCE_02293	KOMLIGAC_01425	GFPKFEFB_01863	DEOKIPOM_00085	NBEKKDMD_00085	PAAEIIJO_01986	JPJGMMNL_03066	FPKLCHFD_00320	DLBBDGBJ_02550	ILNGHHDL_03367	DPLBEOMI_02555	FFLCOABK_01769	LOMIHHED_01082	OKLMOLAM_03074	JPFECAJI_00105	BANGGAKP_00601	MFFHOGHF_00313	GKMEODHA_00922	GCPNPNKB_01701	AELPEIIH_00336	EAPAJBGE_00803	DKFHCAFL_02436	MGIONAKG_03904	HNFNIFPP_03006	CDEKMIIP_01381	NPKELAPA_01226	CPACMLLJ_02149	ALPHONKN_00371	COGIDPEJ_03342	GILDPHEF_03496	PBDJDDBK_00307
ispH		4-hydroxy-3-methylbut-2-enyl diphosphate reductase	34	34	1	1	685				830	950	946	EONKBIPB_00223	NKAGNAHE_01869	HMGBMJBJ_02154	OJBJKJCE_02299	KOMLIGAC_01431	GFPKFEFB_01857	DEOKIPOM_00091	NBEKKDMD_00091	PAAEIIJO_01980	JPJGMMNL_03072	FPKLCHFD_00326	DLBBDGBJ_02556	ILNGHHDL_03373	DPLBEOMI_02549	FFLCOABK_01763	LOMIHHED_01088	OKLMOLAM_03080	JPFECAJI_00111	BANGGAKP_00607	MFFHOGHF_00319	GKMEODHA_00928	GCPNPNKB_01707	AELPEIIH_00342	EAPAJBGE_00797	DKFHCAFL_02442	MGIONAKG_03910	HNFNIFPP_03012	CDEKMIIP_01375	NPKELAPA_01232	CPACMLLJ_02143	ALPHONKN_00377	COGIDPEJ_03336	GILDPHEF_03490	PBDJDDBK_00313
group_2646		hypothetical protein	34	34	1	1	687				554	554	554	EONKBIPB_00225	NKAGNAHE_01867	HMGBMJBJ_02152	OJBJKJCE_02301	KOMLIGAC_01433	GFPKFEFB_01855	DEOKIPOM_00093	NBEKKDMD_00093	PAAEIIJO_01978	JPJGMMNL_03074	FPKLCHFD_00328	DLBBDGBJ_02558	ILNGHHDL_03375	DPLBEOMI_02547	FFLCOABK_01761	LOMIHHED_01090	OKLMOLAM_03082	JPFECAJI_00113	BANGGAKP_00609	MFFHOGHF_00321	GKMEODHA_00930	GCPNPNKB_01709	AELPEIIH_00344	EAPAJBGE_00795	DKFHCAFL_02444	MGIONAKG_03912	HNFNIFPP_03014	CDEKMIIP_01373	NPKELAPA_01235	CPACMLLJ_02141	ALPHONKN_00379	COGIDPEJ_03334	GILDPHEF_03488	PBDJDDBK_00315
group_2647		hypothetical protein	34	34	1	1	689				527	1001	987	EONKBIPB_00226	NKAGNAHE_01866	HMGBMJBJ_02151	OJBJKJCE_02302	KOMLIGAC_01434	GFPKFEFB_01854	DEOKIPOM_00094	NBEKKDMD_00094	PAAEIIJO_01977	JPJGMMNL_03075	FPKLCHFD_00329	DLBBDGBJ_02559	ILNGHHDL_03376	DPLBEOMI_02546	FFLCOABK_01760	LOMIHHED_01091	OKLMOLAM_03083	JPFECAJI_00114	BANGGAKP_00610	MFFHOGHF_00322	GKMEODHA_00931	GCPNPNKB_01710	AELPEIIH_00345	EAPAJBGE_00794	DKFHCAFL_02445	MGIONAKG_03913	HNFNIFPP_03015	CDEKMIIP_01372	NPKELAPA_01236	CPACMLLJ_02140	ALPHONKN_00380	COGIDPEJ_03333	GILDPHEF_03487	PBDJDDBK_00316
lifO		Lipase chaperone	34	34	1	1	700				1031	1034	1033	EONKBIPB_00236	NKAGNAHE_01858	HMGBMJBJ_02141	OJBJKJCE_02312	KOMLIGAC_01444	GFPKFEFB_01843	DEOKIPOM_00104	NBEKKDMD_00104	PAAEIIJO_01966	JPJGMMNL_03086	FPKLCHFD_00340	DLBBDGBJ_02571	ILNGHHDL_03386	DPLBEOMI_02535	FFLCOABK_01750	LOMIHHED_01102	OKLMOLAM_03093	JPFECAJI_00125	BANGGAKP_00621	MFFHOGHF_00332	GKMEODHA_00941	GCPNPNKB_01720	AELPEIIH_00355	EAPAJBGE_00784	DKFHCAFL_02455	MGIONAKG_03923	HNFNIFPP_03025	CDEKMIIP_01361	NPKELAPA_01246	CPACMLLJ_02130	ALPHONKN_00391	COGIDPEJ_03323	GILDPHEF_03477	PBDJDDBK_00326
group_2649		hypothetical protein	34	34	1	1	709				368	368	368	EONKBIPB_00244	NKAGNAHE_01850	HMGBMJBJ_02132	OJBJKJCE_02320	KOMLIGAC_01453	GFPKFEFB_01834	DEOKIPOM_00113	NBEKKDMD_00113	PAAEIIJO_01958	JPJGMMNL_03095	FPKLCHFD_00349	DLBBDGBJ_02580	ILNGHHDL_03394	DPLBEOMI_02526	FFLCOABK_01741	LOMIHHED_01111	OKLMOLAM_03102	JPFECAJI_00134	BANGGAKP_00629	MFFHOGHF_00340	GKMEODHA_00949	GCPNPNKB_01729	AELPEIIH_00364	EAPAJBGE_00775	DKFHCAFL_02463	MGIONAKG_03932	HNFNIFPP_03034	CDEKMIIP_01353	NPKELAPA_01255	CPACMLLJ_02121	ALPHONKN_00400	COGIDPEJ_03315	GILDPHEF_03469	PBDJDDBK_00334
mdaB		NADPH:quinone oxidoreductase MdaB	34	34	1	1	711				587	587	587	EONKBIPB_00246	NKAGNAHE_01848	HMGBMJBJ_02130	OJBJKJCE_02322	KOMLIGAC_01455	GFPKFEFB_01832	DEOKIPOM_00115	NBEKKDMD_00115	PAAEIIJO_01956	JPJGMMNL_03097	FPKLCHFD_00351	DLBBDGBJ_02582	ILNGHHDL_03396	DPLBEOMI_02524	FFLCOABK_01739	LOMIHHED_01113	OKLMOLAM_03104	JPFECAJI_00136	BANGGAKP_00631	MFFHOGHF_00342	GKMEODHA_00951	GCPNPNKB_01731	AELPEIIH_00366	EAPAJBGE_00773	DKFHCAFL_02465	MGIONAKG_03934	HNFNIFPP_03036	CDEKMIIP_01351	NPKELAPA_01257	CPACMLLJ_02119	ALPHONKN_00402	COGIDPEJ_03313	GILDPHEF_03467	PBDJDDBK_00336
astA_1		Arginine N-succinyltransferase	34	34	1	1	727				941	1031	1025	EONKBIPB_00261	NKAGNAHE_01833	HMGBMJBJ_02115	OJBJKJCE_02337	KOMLIGAC_01470	GFPKFEFB_01817	DEOKIPOM_00131	NBEKKDMD_00130	PAAEIIJO_01941	JPJGMMNL_03112	FPKLCHFD_00366	DLBBDGBJ_02597	ILNGHHDL_03411	DPLBEOMI_02509	FFLCOABK_01724	LOMIHHED_01128	OKLMOLAM_03119	JPFECAJI_00151	BANGGAKP_00646	MFFHOGHF_00357	GKMEODHA_00966	GCPNPNKB_01746	AELPEIIH_00381	EAPAJBGE_00758	DKFHCAFL_02480	MGIONAKG_03949	HNFNIFPP_03052	CDEKMIIP_01336	NPKELAPA_01272	CPACMLLJ_02104	ALPHONKN_00417	COGIDPEJ_03298	GILDPHEF_03452	PBDJDDBK_00351
group_2652		hypothetical protein	34	34	1	1	733				311	311	311	EONKBIPB_00266	NKAGNAHE_01828	HMGBMJBJ_02110	OJBJKJCE_02342	KOMLIGAC_01475	GFPKFEFB_01812	DEOKIPOM_00136	NBEKKDMD_00135	PAAEIIJO_01936	JPJGMMNL_03117	FPKLCHFD_00371	DLBBDGBJ_02602	ILNGHHDL_03416	DPLBEOMI_02504	FFLCOABK_01719	LOMIHHED_01133	OKLMOLAM_03124	JPFECAJI_00156	BANGGAKP_00651	MFFHOGHF_00362	GKMEODHA_00971	GCPNPNKB_01751	AELPEIIH_00386	EAPAJBGE_00753	DKFHCAFL_02485	MGIONAKG_03954	HNFNIFPP_03057	CDEKMIIP_01331	NPKELAPA_01277	CPACMLLJ_02099	ALPHONKN_00422	COGIDPEJ_03293	GILDPHEF_03447	PBDJDDBK_00356
group_2653		hypothetical protein	34	34	1	1	736				419	419	419	EONKBIPB_00269	NKAGNAHE_01825	HMGBMJBJ_02107	OJBJKJCE_02345	KOMLIGAC_01478	GFPKFEFB_01809	DEOKIPOM_00139	NBEKKDMD_00138	PAAEIIJO_01933	JPJGMMNL_03120	FPKLCHFD_00374	DLBBDGBJ_02605	ILNGHHDL_03419	DPLBEOMI_02501	FFLCOABK_01716	LOMIHHED_01136	OKLMOLAM_03127	JPFECAJI_00159	BANGGAKP_00655	MFFHOGHF_00365	GKMEODHA_00974	GCPNPNKB_01754	AELPEIIH_00389	EAPAJBGE_00750	DKFHCAFL_02488	MGIONAKG_03957	HNFNIFPP_03060	CDEKMIIP_01328	NPKELAPA_01280	CPACMLLJ_02096	ALPHONKN_00425	COGIDPEJ_03290	GILDPHEF_03444	PBDJDDBK_00359
group_2655		hypothetical protein	34	34	1	1	767				170	287	283	EONKBIPB_00294	NKAGNAHE_01797	HMGBMJBJ_02079	OJBJKJCE_02370	KOMLIGAC_01506	GFPKFEFB_01781	DEOKIPOM_00167	NBEKKDMD_00166	PAAEIIJO_01906	JPJGMMNL_03148	FPKLCHFD_00402	DLBBDGBJ_02633	ILNGHHDL_03444	DPLBEOMI_02473	FFLCOABK_01688	LOMIHHED_01164	OKLMOLAM_03155	JPFECAJI_00186	BANGGAKP_00685	MFFHOGHF_00392	GKMEODHA_00999	GCPNPNKB_01782	AELPEIIH_00417	EAPAJBGE_00722	DKFHCAFL_02515	MGIONAKG_03985	HNFNIFPP_03088	CDEKMIIP_01303	NPKELAPA_01308	CPACMLLJ_02068	ALPHONKN_00453	COGIDPEJ_03264	GILDPHEF_03420	PBDJDDBK_00386
group_2656		hypothetical protein	34	34	1	1	770				401	401	401	EONKBIPB_00297	NKAGNAHE_01794	HMGBMJBJ_02076	OJBJKJCE_02373	KOMLIGAC_01509	GFPKFEFB_01778	DEOKIPOM_00170	NBEKKDMD_00169	PAAEIIJO_01903	JPJGMMNL_03151	FPKLCHFD_00405	DLBBDGBJ_02636	ILNGHHDL_03447	DPLBEOMI_02470	FFLCOABK_01685	LOMIHHED_01167	OKLMOLAM_03158	JPFECAJI_00189	BANGGAKP_00688	MFFHOGHF_00395	GKMEODHA_01002	GCPNPNKB_01785	AELPEIIH_00420	EAPAJBGE_00719	DKFHCAFL_02518	MGIONAKG_03988	HNFNIFPP_03091	CDEKMIIP_01300	NPKELAPA_01311	CPACMLLJ_02065	ALPHONKN_00456	COGIDPEJ_03261	GILDPHEF_03417	PBDJDDBK_00389
group_2657		hypothetical protein	34	34	1	1	783				1070	1547	1532	EONKBIPB_00309	NKAGNAHE_01782	HMGBMJBJ_02064	OJBJKJCE_02385	KOMLIGAC_01521	GFPKFEFB_01766	DEOKIPOM_00182	NBEKKDMD_00181	PAAEIIJO_01891	JPJGMMNL_03163	FPKLCHFD_00417	DLBBDGBJ_02648	ILNGHHDL_03459	DPLBEOMI_02458	FFLCOABK_01673	LOMIHHED_01179	OKLMOLAM_03170	JPFECAJI_00201	BANGGAKP_00700	MFFHOGHF_00407	GKMEODHA_01014	GCPNPNKB_01797	AELPEIIH_00432	EAPAJBGE_00707	DKFHCAFL_02530	MGIONAKG_04000	HNFNIFPP_03103	CDEKMIIP_01288	NPKELAPA_01324	CPACMLLJ_02053	ALPHONKN_00468	COGIDPEJ_03249	GILDPHEF_03405	PBDJDDBK_00401
group_2658		hypothetical protein	34	34	1	1	824				431	431	431	EONKBIPB_00348	NKAGNAHE_01743	HMGBMJBJ_02025	OJBJKJCE_02424	KOMLIGAC_01560	GFPKFEFB_01727	DEOKIPOM_00221	NBEKKDMD_00220	PAAEIIJO_01852	JPJGMMNL_03202	FPKLCHFD_00457	DLBBDGBJ_02687	ILNGHHDL_03498	DPLBEOMI_02419	FFLCOABK_01634	LOMIHHED_01219	OKLMOLAM_03209	JPFECAJI_00240	BANGGAKP_00740	MFFHOGHF_00446	GKMEODHA_01053	GCPNPNKB_01836	AELPEIIH_00471	EAPAJBGE_00668	DKFHCAFL_02569	MGIONAKG_04040	HNFNIFPP_03142	CDEKMIIP_01248	NPKELAPA_01363	CPACMLLJ_02014	ALPHONKN_00507	COGIDPEJ_03210	GILDPHEF_03366	PBDJDDBK_00440
group_2660		hypothetical protein	34	34	1	1	835				497	497	497	EONKBIPB_00359	NKAGNAHE_01731	HMGBMJBJ_02014	OJBJKJCE_02435	KOMLIGAC_01571	GFPKFEFB_01716	DEOKIPOM_00232	NBEKKDMD_00233	PAAEIIJO_01840	JPJGMMNL_03213	FPKLCHFD_00468	DLBBDGBJ_02698	ILNGHHDL_03509	DPLBEOMI_02408	FFLCOABK_01623	LOMIHHED_01233	OKLMOLAM_03220	JPFECAJI_00251	BANGGAKP_00751	MFFHOGHF_00458	GKMEODHA_01064	GCPNPNKB_01847	AELPEIIH_00482	EAPAJBGE_00657	DKFHCAFL_02580	MGIONAKG_04051	HNFNIFPP_03153	CDEKMIIP_01237	NPKELAPA_01374	CPACMLLJ_03646	ALPHONKN_00518	COGIDPEJ_03199	GILDPHEF_03355	PBDJDDBK_00451
group_2662		hypothetical protein	34	34	1	1	845				884	884	884	EONKBIPB_00368	NKAGNAHE_01722	HMGBMJBJ_02005	OJBJKJCE_02444	KOMLIGAC_01580	GFPKFEFB_01707	DEOKIPOM_00241	NBEKKDMD_00242	PAAEIIJO_01831	JPJGMMNL_03222	FPKLCHFD_00477	DLBBDGBJ_02707	ILNGHHDL_03518	DPLBEOMI_02398	FFLCOABK_01614	LOMIHHED_01242	OKLMOLAM_03229	JPFECAJI_00260	BANGGAKP_00760	MFFHOGHF_00467	GKMEODHA_01073	GCPNPNKB_01854	AELPEIIH_00491	EAPAJBGE_00648	DKFHCAFL_02589	MGIONAKG_04060	HNFNIFPP_03162	CDEKMIIP_01228	NPKELAPA_01383	CPACMLLJ_03637	ALPHONKN_00527	COGIDPEJ_03190	GILDPHEF_03346	PBDJDDBK_00460
group_2663		hypothetical protein	34	34	1	1	850				662	662	662	EONKBIPB_00373	NKAGNAHE_01717	HMGBMJBJ_02000	OJBJKJCE_02449	KOMLIGAC_01585	GFPKFEFB_01702	DEOKIPOM_00246	NBEKKDMD_00247	PAAEIIJO_01826	JPJGMMNL_03227	FPKLCHFD_00482	DLBBDGBJ_02712	ILNGHHDL_03523	DPLBEOMI_02393	FFLCOABK_01609	LOMIHHED_01247	OKLMOLAM_03234	JPFECAJI_00265	BANGGAKP_00765	MFFHOGHF_00472	GKMEODHA_01078	GCPNPNKB_01859	AELPEIIH_00496	EAPAJBGE_00643	DKFHCAFL_02594	MGIONAKG_04065	HNFNIFPP_03167	CDEKMIIP_01223	NPKELAPA_01388	CPACMLLJ_03632	ALPHONKN_00532	COGIDPEJ_03185	GILDPHEF_03341	PBDJDDBK_00465
group_2666		hypothetical protein	34	34	1	1	897				254	488	481	EONKBIPB_00426	NKAGNAHE_01674	HMGBMJBJ_01947	OJBJKJCE_02502	KOMLIGAC_01638	GFPKFEFB_01649	DEOKIPOM_00300	NBEKKDMD_00300	PAAEIIJO_01773	JPJGMMNL_03280	FPKLCHFD_00535	DLBBDGBJ_02765	ILNGHHDL_03576	DPLBEOMI_02340	FFLCOABK_01556	LOMIHHED_01300	OKLMOLAM_03287	JPFECAJI_00318	BANGGAKP_00819	MFFHOGHF_00525	GKMEODHA_01131	GCPNPNKB_02996	AELPEIIH_00549	EAPAJBGE_00590	DKFHCAFL_02647	MGIONAKG_04118	HNFNIFPP_03220	CDEKMIIP_01170	NPKELAPA_01441	CPACMLLJ_03441	ALPHONKN_00585	COGIDPEJ_03093	GILDPHEF_03288	PBDJDDBK_00521
group_2667		hypothetical protein	34	34	1	1	974				215	218	215	EONKBIPB_00458	NKAGNAHE_01643	HMGBMJBJ_01912	OJBJKJCE_02534	KOMLIGAC_01673	GFPKFEFB_01614	DEOKIPOM_00335	NBEKKDMD_00338	PAAEIIJO_01736	JPJGMMNL_03318	FPKLCHFD_00570	DLBBDGBJ_02803	ILNGHHDL_03608	DPLBEOMI_02302	FFLCOABK_01521	LOMIHHED_01339	OKLMOLAM_03322	JPFECAJI_00353	BANGGAKP_00852	MFFHOGHF_00563	GKMEODHA_01163	GCPNPNKB_02961	AELPEIIH_00584	EAPAJBGE_00555	DKFHCAFL_02677	MGIONAKG_04156	HNFNIFPP_03258	CDEKMIIP_01138	NPKELAPA_01479	CPACMLLJ_03145	ALPHONKN_00621	COGIDPEJ_03055	GILDPHEF_03258	PBDJDDBK_00592
psiE		Protein PsiE	34	34	1	1	982				482	482	482	EONKBIPB_00466	NKAGNAHE_01636	HMGBMJBJ_01904	OJBJKJCE_02542	KOMLIGAC_01681	GFPKFEFB_01606	DEOKIPOM_00343	NBEKKDMD_00346	PAAEIIJO_01728	JPJGMMNL_03326	FPKLCHFD_00578	DLBBDGBJ_02811	ILNGHHDL_03616	DPLBEOMI_02294	FFLCOABK_01513	LOMIHHED_01347	OKLMOLAM_03331	JPFECAJI_00361	BANGGAKP_00859	MFFHOGHF_00571	GKMEODHA_01171	GCPNPNKB_02953	AELPEIIH_00592	EAPAJBGE_00547	DKFHCAFL_02684	MGIONAKG_04164	HNFNIFPP_03266	CDEKMIIP_01130	NPKELAPA_01487	CPACMLLJ_03153	ALPHONKN_00629	COGIDPEJ_03048	GILDPHEF_03250	PBDJDDBK_00600
group_2669		hypothetical protein	34	34	1	1	985				371	380	379	EONKBIPB_00471	NKAGNAHE_01633	HMGBMJBJ_01901	OJBJKJCE_02547	KOMLIGAC_01684	GFPKFEFB_01603	DEOKIPOM_00346	NBEKKDMD_00349	PAAEIIJO_01725	JPJGMMNL_03329	FPKLCHFD_00581	DLBBDGBJ_02814	ILNGHHDL_03621	DPLBEOMI_02291	FFLCOABK_01510	LOMIHHED_01350	OKLMOLAM_03334	JPFECAJI_00364	BANGGAKP_00862	MFFHOGHF_00574	GKMEODHA_01176	GCPNPNKB_02950	AELPEIIH_00595	EAPAJBGE_00544	DKFHCAFL_02687	MGIONAKG_04167	HNFNIFPP_03269	CDEKMIIP_01125	NPKELAPA_01490	CPACMLLJ_03156	ALPHONKN_00632	COGIDPEJ_03045	GILDPHEF_03245	PBDJDDBK_00603
group_2670	rcsC_3	Sensor histidine kinase RcsC	34	34	1	1	986				1556	1658	1568	EONKBIPB_00472	NKAGNAHE_01632	HMGBMJBJ_01900	OJBJKJCE_02548	KOMLIGAC_01685	GFPKFEFB_01602	DEOKIPOM_00347	NBEKKDMD_00350	PAAEIIJO_01724	JPJGMMNL_03330	FPKLCHFD_00582	DLBBDGBJ_02815	ILNGHHDL_03622	DPLBEOMI_02290	FFLCOABK_01509	LOMIHHED_01351	OKLMOLAM_03335	JPFECAJI_00365	BANGGAKP_00863	MFFHOGHF_00575	GKMEODHA_01177	GCPNPNKB_02949	AELPEIIH_00596	EAPAJBGE_00543	DKFHCAFL_02688	MGIONAKG_04168	HNFNIFPP_03270	CDEKMIIP_01124	NPKELAPA_01491	CPACMLLJ_03157	ALPHONKN_00633	COGIDPEJ_03044	GILDPHEF_03244	PBDJDDBK_00604
group_2671		hypothetical protein	34	34	1	1	990				530	530	530	EONKBIPB_00476	NKAGNAHE_01628	HMGBMJBJ_01896	OJBJKJCE_02552	KOMLIGAC_01689	GFPKFEFB_01598	DEOKIPOM_00351	NBEKKDMD_00354	PAAEIIJO_01720	JPJGMMNL_03334	FPKLCHFD_00586	DLBBDGBJ_02819	ILNGHHDL_03626	DPLBEOMI_02286	FFLCOABK_01505	LOMIHHED_01355	OKLMOLAM_03339	JPFECAJI_00369	BANGGAKP_00867	MFFHOGHF_00579	GKMEODHA_01181	GCPNPNKB_02945	AELPEIIH_00600	EAPAJBGE_00539	DKFHCAFL_02692	MGIONAKG_04172	HNFNIFPP_03274	CDEKMIIP_01120	NPKELAPA_01495	CPACMLLJ_03161	ALPHONKN_00637	COGIDPEJ_03040	GILDPHEF_03240	PBDJDDBK_00608
cobO		Cobalamin adenosyltransferase	34	34	1	1	995				578	578	578	EONKBIPB_00478	NKAGNAHE_01626	HMGBMJBJ_01894	OJBJKJCE_02554	KOMLIGAC_01691	GFPKFEFB_01596	DEOKIPOM_00353	NBEKKDMD_00356	PAAEIIJO_01718	JPJGMMNL_03336	FPKLCHFD_00588	DLBBDGBJ_02821	ILNGHHDL_03628	DPLBEOMI_02284	FFLCOABK_01503	LOMIHHED_01357	OKLMOLAM_03341	JPFECAJI_00371	BANGGAKP_00869	MFFHOGHF_00581	GKMEODHA_01183	GCPNPNKB_02943	AELPEIIH_00602	EAPAJBGE_00537	DKFHCAFL_02694	MGIONAKG_04174	HNFNIFPP_03276	CDEKMIIP_01118	NPKELAPA_01497	CPACMLLJ_03163	ALPHONKN_00639	COGIDPEJ_03038	GILDPHEF_03238	PBDJDDBK_00610
group_2673		hypothetical protein	34	34	1	1	1000				512	512	512	EONKBIPB_00482	NKAGNAHE_01622	HMGBMJBJ_01890	OJBJKJCE_02558	KOMLIGAC_01695	GFPKFEFB_01592	DEOKIPOM_00357	NBEKKDMD_00360	PAAEIIJO_01714	JPJGMMNL_03340	FPKLCHFD_00592	DLBBDGBJ_02825	ILNGHHDL_03632	DPLBEOMI_02280	FFLCOABK_01499	LOMIHHED_01361	OKLMOLAM_03345	JPFECAJI_00375	BANGGAKP_00873	MFFHOGHF_00585	GKMEODHA_01187	GCPNPNKB_02939	AELPEIIH_00606	EAPAJBGE_00533	DKFHCAFL_02698	MGIONAKG_04178	HNFNIFPP_03280	CDEKMIIP_01114	NPKELAPA_01501	CPACMLLJ_03167	ALPHONKN_00643	COGIDPEJ_03034	GILDPHEF_03234	PBDJDDBK_00614
group_2674		hypothetical protein	34	34	1	1	1004				1019	1049	1048	EONKBIPB_00485	NKAGNAHE_01619	HMGBMJBJ_01887	OJBJKJCE_02561	KOMLIGAC_01698	GFPKFEFB_01589	DEOKIPOM_00360	NBEKKDMD_00363	PAAEIIJO_01711	JPJGMMNL_03343	FPKLCHFD_00595	DLBBDGBJ_02828	ILNGHHDL_03635	DPLBEOMI_02277	FFLCOABK_01496	LOMIHHED_01364	OKLMOLAM_03348	JPFECAJI_00378	BANGGAKP_00876	MFFHOGHF_00588	GKMEODHA_01190	GCPNPNKB_02936	AELPEIIH_00609	EAPAJBGE_00530	DKFHCAFL_02701	MGIONAKG_04181	HNFNIFPP_03283	CDEKMIIP_01111	NPKELAPA_01504	CPACMLLJ_03170	ALPHONKN_00646	COGIDPEJ_03031	GILDPHEF_03231	PBDJDDBK_00617
group_2675		hypothetical protein	34	34	1	1	1021				860	860	860	EONKBIPB_00500	NKAGNAHE_01605	HMGBMJBJ_01873	OJBJKJCE_02576	KOMLIGAC_01712	GFPKFEFB_01575	DEOKIPOM_00374	NBEKKDMD_00377	PAAEIIJO_01697	JPJGMMNL_03357	FPKLCHFD_00609	DLBBDGBJ_02842	ILNGHHDL_03650	DPLBEOMI_02263	FFLCOABK_01482	LOMIHHED_01378	OKLMOLAM_03362	JPFECAJI_00392	BANGGAKP_00890	MFFHOGHF_00602	GKMEODHA_01205	GCPNPNKB_02922	AELPEIIH_00623	EAPAJBGE_00516	DKFHCAFL_02715	MGIONAKG_04195	HNFNIFPP_03297	CDEKMIIP_01096	NPKELAPA_01518	CPACMLLJ_03184	ALPHONKN_00660	COGIDPEJ_03017	GILDPHEF_03217	PBDJDDBK_00631
group_2676		hypothetical protein	34	34	1	1	1050				353	461	445	EONKBIPB_00522	NKAGNAHE_01583	HMGBMJBJ_01851	OJBJKJCE_02598	KOMLIGAC_01734	GFPKFEFB_01553	DEOKIPOM_00396	NBEKKDMD_00400	PAAEIIJO_01675	JPJGMMNL_03380	FPKLCHFD_00633	DLBBDGBJ_02864	ILNGHHDL_03672	DPLBEOMI_02241	FFLCOABK_01459	LOMIHHED_01401	OKLMOLAM_03388	JPFECAJI_00415	BANGGAKP_00912	MFFHOGHF_00624	GKMEODHA_01227	GCPNPNKB_02900	AELPEIIH_00645	EAPAJBGE_00494	DKFHCAFL_02737	MGIONAKG_04217	HNFNIFPP_03319	CDEKMIIP_01072	NPKELAPA_01540	CPACMLLJ_03405	ALPHONKN_00682	COGIDPEJ_02995	GILDPHEF_03195	PBDJDDBK_00653
mdtC		Multidrug resistance protein MdtC	34	34	1	1	1067				2651	3098	3058	EONKBIPB_00540	NKAGNAHE_01568	HMGBMJBJ_01836	OJBJKJCE_02616	KOMLIGAC_01749	GFPKFEFB_01538	DEOKIPOM_00411	NBEKKDMD_00415	PAAEIIJO_01660	JPJGMMNL_03395	FPKLCHFD_00648	DLBBDGBJ_02879	ILNGHHDL_03690	DPLBEOMI_02226	FFLCOABK_01444	LOMIHHED_01416	OKLMOLAM_03403	JPFECAJI_00430	BANGGAKP_00927	MFFHOGHF_00639	GKMEODHA_01245	GCPNPNKB_02885	AELPEIIH_00660	EAPAJBGE_00479	DKFHCAFL_02752	MGIONAKG_04232	HNFNIFPP_03334	CDEKMIIP_01054	NPKELAPA_01555	CPACMLLJ_03420	ALPHONKN_00697	COGIDPEJ_02980	GILDPHEF_03180	PBDJDDBK_00668
group_2678		hypothetical protein	34	34	1	1	1074				1517	2078	2061	EONKBIPB_00546	NKAGNAHE_01562	HMGBMJBJ_01830	OJBJKJCE_02622	KOMLIGAC_01755	GFPKFEFB_01532	DEOKIPOM_00417	NBEKKDMD_00421	PAAEIIJO_01654	JPJGMMNL_03402	FPKLCHFD_00654	DLBBDGBJ_02886	ILNGHHDL_03696	DPLBEOMI_02220	FFLCOABK_01437	LOMIHHED_01422	OKLMOLAM_03409	JPFECAJI_00439	BANGGAKP_00933	MFFHOGHF_00645	GKMEODHA_01251	GCPNPNKB_02879	AELPEIIH_00669	EAPAJBGE_00473	DKFHCAFL_02758	MGIONAKG_04238	HNFNIFPP_03340	CDEKMIIP_01048	NPKELAPA_01561	CPACMLLJ_03426	ALPHONKN_00703	COGIDPEJ_02974	GILDPHEF_03174	PBDJDDBK_00674
group_2679		hypothetical protein	34	34	1	1	1081				572	908	898	EONKBIPB_00551	NKAGNAHE_01558	HMGBMJBJ_01825	OJBJKJCE_02627	KOMLIGAC_01760	GFPKFEFB_01526	DEOKIPOM_00423	NBEKKDMD_00430	PAAEIIJO_01649	JPJGMMNL_03407	FPKLCHFD_00660	DLBBDGBJ_02891	ILNGHHDL_03701	DPLBEOMI_02214	FFLCOABK_01431	LOMIHHED_01430	OKLMOLAM_03417	JPFECAJI_00444	BANGGAKP_00938	MFFHOGHF_00650	GKMEODHA_01256	GCPNPNKB_02874	AELPEIIH_00674	EAPAJBGE_00468	DKFHCAFL_02765	MGIONAKG_04243	HNFNIFPP_03345	CDEKMIIP_01043	NPKELAPA_01566	CPACMLLJ_03431	ALPHONKN_00709	COGIDPEJ_02969	GILDPHEF_03169	PBDJDDBK_00681
ybaN		Inner membrane protein YbaN	34	34	1	1	1082				368	368	368	EONKBIPB_00552	NKAGNAHE_01557	HMGBMJBJ_01824	OJBJKJCE_02628	KOMLIGAC_01761	GFPKFEFB_01525	DEOKIPOM_00424	NBEKKDMD_00431	PAAEIIJO_01648	JPJGMMNL_03408	FPKLCHFD_00661	DLBBDGBJ_02892	ILNGHHDL_03702	DPLBEOMI_02213	FFLCOABK_01430	LOMIHHED_01431	OKLMOLAM_03418	JPFECAJI_00445	BANGGAKP_00939	MFFHOGHF_00651	GKMEODHA_01257	GCPNPNKB_02873	AELPEIIH_00675	EAPAJBGE_00467	DKFHCAFL_02766	MGIONAKG_04244	HNFNIFPP_03346	CDEKMIIP_01042	NPKELAPA_01567	CPACMLLJ_03432	ALPHONKN_00710	COGIDPEJ_02968	GILDPHEF_03168	PBDJDDBK_00682
group_2681		hypothetical protein	34	34	1	1	1083				416	503	500	EONKBIPB_00553	NKAGNAHE_01556	HMGBMJBJ_01823	OJBJKJCE_02629	KOMLIGAC_01762	GFPKFEFB_01524	DEOKIPOM_00425	NBEKKDMD_00432	PAAEIIJO_01647	JPJGMMNL_03409	FPKLCHFD_00662	DLBBDGBJ_02893	ILNGHHDL_03703	DPLBEOMI_02212	FFLCOABK_01429	LOMIHHED_01432	OKLMOLAM_03419	JPFECAJI_00446	BANGGAKP_00940	MFFHOGHF_00652	GKMEODHA_01258	GCPNPNKB_02872	AELPEIIH_00676	EAPAJBGE_00466	DKFHCAFL_02767	MGIONAKG_04245	HNFNIFPP_03347	CDEKMIIP_01041	NPKELAPA_01568	CPACMLLJ_03433	ALPHONKN_00711	COGIDPEJ_02967	GILDPHEF_03167	PBDJDDBK_00683
yccS_2		Inner membrane protein YccS	34	34	1	1	1087				1925	2078	2051	EONKBIPB_00563	NKAGNAHE_01546	HMGBMJBJ_01813	OJBJKJCE_02639	KOMLIGAC_01772	GFPKFEFB_01514	DEOKIPOM_00435	NBEKKDMD_00442	PAAEIIJO_01637	JPJGMMNL_03419	FPKLCHFD_00672	DLBBDGBJ_02903	ILNGHHDL_03713	DPLBEOMI_02202	FFLCOABK_01419	LOMIHHED_01442	OKLMOLAM_03429	JPFECAJI_00456	BANGGAKP_00950	MFFHOGHF_00662	GKMEODHA_01268	GCPNPNKB_02867	AELPEIIH_00686	EAPAJBGE_00456	DKFHCAFL_02777	MGIONAKG_04255	HNFNIFPP_03357	CDEKMIIP_01031	NPKELAPA_01578	CPACMLLJ_03654	ALPHONKN_00721	COGIDPEJ_02957	GILDPHEF_03157	PBDJDDBK_00693
cnbA		Chloronitrobenzene nitroreductase	34	34	1	1	1089				521	704	698	EONKBIPB_00565	NKAGNAHE_01544	HMGBMJBJ_01811	OJBJKJCE_02641	KOMLIGAC_01774	GFPKFEFB_01512	DEOKIPOM_00437	NBEKKDMD_00444	PAAEIIJO_01635	JPJGMMNL_03421	FPKLCHFD_00674	DLBBDGBJ_02905	ILNGHHDL_03715	DPLBEOMI_02200	FFLCOABK_01417	LOMIHHED_01444	OKLMOLAM_03431	JPFECAJI_00458	BANGGAKP_00952	MFFHOGHF_00664	GKMEODHA_01270	GCPNPNKB_02865	AELPEIIH_00688	EAPAJBGE_00454	DKFHCAFL_02779	MGIONAKG_04257	HNFNIFPP_03359	CDEKMIIP_01029	NPKELAPA_01580	CPACMLLJ_03656	ALPHONKN_00723	COGIDPEJ_02955	GILDPHEF_03155	PBDJDDBK_00695
group_2684		hypothetical protein	34	34	1	1	1090				203	203	203	EONKBIPB_00566	NKAGNAHE_01543	HMGBMJBJ_01810	OJBJKJCE_02642	KOMLIGAC_01775	GFPKFEFB_01511	DEOKIPOM_00438	NBEKKDMD_00445	PAAEIIJO_01634	JPJGMMNL_03422	FPKLCHFD_00675	DLBBDGBJ_02906	ILNGHHDL_03716	DPLBEOMI_02199	FFLCOABK_01416	LOMIHHED_01445	OKLMOLAM_03432	JPFECAJI_00459	BANGGAKP_00953	MFFHOGHF_00665	GKMEODHA_01271	GCPNPNKB_02864	AELPEIIH_00689	EAPAJBGE_00453	DKFHCAFL_02780	MGIONAKG_04258	HNFNIFPP_03360	CDEKMIIP_01028	NPKELAPA_01581	CPACMLLJ_03657	ALPHONKN_00724	COGIDPEJ_02954	GILDPHEF_03154	PBDJDDBK_00696
ispA		Farnesyl diphosphate synthase	34	34	1	1	1186				911	911	911	EONKBIPB_00602	NKAGNAHE_01503	HMGBMJBJ_01719	OJBJKJCE_02676	KOMLIGAC_01866	GFPKFEFB_01469	DEOKIPOM_00532	NBEKKDMD_00485	PAAEIIJO_01575	JPJGMMNL_03515	FPKLCHFD_00768	DLBBDGBJ_02999	ILNGHHDL_03750	DPLBEOMI_02106	FFLCOABK_01322	LOMIHHED_01484	OKLMOLAM_03525	JPFECAJI_00550	BANGGAKP_00988	MFFHOGHF_00724	GKMEODHA_01305	GCPNPNKB_03142	AELPEIIH_00780	EAPAJBGE_00360	DKFHCAFL_02813	MGIONAKG_00035	HNFNIFPP_01946	CDEKMIIP_00993	NPKELAPA_01675	CPACMLLJ_02839	ALPHONKN_00760	COGIDPEJ_02920	GILDPHEF_03121	PBDJDDBK_00729
group_2688		hypothetical protein	34	34	1	1	1197				599	710	602	EONKBIPB_00613	NKAGNAHE_01492	HMGBMJBJ_01708	OJBJKJCE_02687	KOMLIGAC_01877	GFPKFEFB_01458	DEOKIPOM_00543	NBEKKDMD_00496	PAAEIIJO_01564	JPJGMMNL_03526	FPKLCHFD_00779	DLBBDGBJ_03010	ILNGHHDL_03761	DPLBEOMI_02095	FFLCOABK_01311	LOMIHHED_01495	OKLMOLAM_03536	JPFECAJI_00561	BANGGAKP_01057	MFFHOGHF_00735	GKMEODHA_01316	GCPNPNKB_03128	AELPEIIH_00791	EAPAJBGE_00349	DKFHCAFL_02824	MGIONAKG_00046	HNFNIFPP_01935	CDEKMIIP_00982	NPKELAPA_01686	CPACMLLJ_02850	ALPHONKN_00771	COGIDPEJ_02909	GILDPHEF_03110	PBDJDDBK_00740
group_2690		hypothetical protein	34	34	1	1	1210				434	434	434	EONKBIPB_00623	NKAGNAHE_01482	HMGBMJBJ_01697	OJBJKJCE_02697	KOMLIGAC_01888	GFPKFEFB_01447	DEOKIPOM_00554	NBEKKDMD_00507	PAAEIIJO_01552	JPJGMMNL_03537	FPKLCHFD_00790	DLBBDGBJ_03021	ILNGHHDL_03771	DPLBEOMI_02084	FFLCOABK_01300	LOMIHHED_01506	OKLMOLAM_03547	JPFECAJI_00572	BANGGAKP_01067	MFFHOGHF_00747	GKMEODHA_01326	GCPNPNKB_03117	AELPEIIH_00802	EAPAJBGE_00338	DKFHCAFL_02834	MGIONAKG_00057	HNFNIFPP_01923	CDEKMIIP_00972	NPKELAPA_01697	CPACMLLJ_02861	ALPHONKN_00782	COGIDPEJ_02899	GILDPHEF_03100	PBDJDDBK_00750
fldP_1		Flavodoxin FldP	34	34	1	1	1228				560	560	560	EONKBIPB_00639	NKAGNAHE_01466	HMGBMJBJ_01681	OJBJKJCE_02713	KOMLIGAC_01904	GFPKFEFB_01430	DEOKIPOM_00571	NBEKKDMD_00523	PAAEIIJO_01536	JPJGMMNL_03554	FPKLCHFD_00806	DLBBDGBJ_03038	ILNGHHDL_03787	DPLBEOMI_02068	FFLCOABK_01284	LOMIHHED_01523	OKLMOLAM_03563	JPFECAJI_00591	BANGGAKP_01083	MFFHOGHF_00763	GKMEODHA_01342	GCPNPNKB_03101	AELPEIIH_00818	EAPAJBGE_00322	DKFHCAFL_02852	MGIONAKG_00073	HNFNIFPP_01907	CDEKMIIP_00956	NPKELAPA_01714	CPACMLLJ_02877	ALPHONKN_00798	COGIDPEJ_02883	GILDPHEF_03084	PBDJDDBK_00766
group_2692		hypothetical protein	34	34	1	1	1231				449	533	453	EONKBIPB_00642	NKAGNAHE_01463	HMGBMJBJ_01678	OJBJKJCE_02716	KOMLIGAC_01907	GFPKFEFB_01427	DEOKIPOM_00574	NBEKKDMD_00526	PAAEIIJO_01533	JPJGMMNL_03557	FPKLCHFD_00809	DLBBDGBJ_03041	ILNGHHDL_03790	DPLBEOMI_02065	FFLCOABK_01281	LOMIHHED_01526	OKLMOLAM_03566	JPFECAJI_00594	BANGGAKP_01086	MFFHOGHF_00766	GKMEODHA_01345	GCPNPNKB_03098	AELPEIIH_00821	EAPAJBGE_00319	DKFHCAFL_02855	MGIONAKG_00076	HNFNIFPP_01904	CDEKMIIP_00953	NPKELAPA_01717	CPACMLLJ_02880	ALPHONKN_00801	COGIDPEJ_02880	GILDPHEF_03081	PBDJDDBK_00769
group_2693		hypothetical protein	34	34	1	1	1254				899	899	899	EONKBIPB_00663	NKAGNAHE_01443	HMGBMJBJ_01658	OJBJKJCE_02737	KOMLIGAC_01927	GFPKFEFB_01407	DEOKIPOM_00594	NBEKKDMD_00546	PAAEIIJO_01513	JPJGMMNL_03577	FPKLCHFD_00829	DLBBDGBJ_03061	ILNGHHDL_03811	DPLBEOMI_02045	FFLCOABK_01261	LOMIHHED_01547	OKLMOLAM_03586	JPFECAJI_00614	BANGGAKP_01107	MFFHOGHF_00786	GKMEODHA_01366	GCPNPNKB_03078	AELPEIIH_00841	EAPAJBGE_00299	DKFHCAFL_02877	MGIONAKG_00096	HNFNIFPP_01884	CDEKMIIP_00932	NPKELAPA_01737	CPACMLLJ_02900	ALPHONKN_00821	COGIDPEJ_02859	GILDPHEF_03061	PBDJDDBK_00791
group_2695		hypothetical protein	34	34	1	1	1271				329	536	529	EONKBIPB_00677	NKAGNAHE_01428	HMGBMJBJ_01645	OJBJKJCE_02751	KOMLIGAC_01940	GFPKFEFB_01394	DEOKIPOM_00608	NBEKKDMD_00560	PAAEIIJO_01500	JPJGMMNL_03590	FPKLCHFD_00843	DLBBDGBJ_03077	ILNGHHDL_00012	DPLBEOMI_02029	FFLCOABK_01248	LOMIHHED_01561	OKLMOLAM_03600	JPFECAJI_00627	BANGGAKP_01124	MFFHOGHF_00799	GKMEODHA_01380	GCPNPNKB_03047	AELPEIIH_00854	EAPAJBGE_00286	DKFHCAFL_02890	MGIONAKG_00109	HNFNIFPP_01871	CDEKMIIP_00918	NPKELAPA_01754	CPACMLLJ_01285	ALPHONKN_00836	COGIDPEJ_02844	GILDPHEF_03048	PBDJDDBK_00804
mltF_1		Membrane-bound lytic murein transglycosylase F	34	34	1	1	1304				776	863	852	EONKBIPB_00706	NKAGNAHE_01400	HMGBMJBJ_01616	OJBJKJCE_02780	KOMLIGAC_01969	GFPKFEFB_01365	DEOKIPOM_00638	NBEKKDMD_00590	PAAEIIJO_01469	JPJGMMNL_03619	FPKLCHFD_00872	DLBBDGBJ_03107	ILNGHHDL_00041	DPLBEOMI_02000	FFLCOABK_01219	LOMIHHED_01590	OKLMOLAM_03629	JPFECAJI_00656	BANGGAKP_01153	MFFHOGHF_00830	GKMEODHA_01409	GCPNPNKB_03018	AELPEIIH_00883	EAPAJBGE_00257	DKFHCAFL_02919	MGIONAKG_00138	HNFNIFPP_01842	CDEKMIIP_00888	NPKELAPA_01783	CPACMLLJ_01314	ALPHONKN_00868	COGIDPEJ_02816	GILDPHEF_03019	PBDJDDBK_00833
pdxB		Erythronate-4-phosphate dehydrogenase	34	34	1	1	1418				1067	1067	1067	EONKBIPB_00726	NKAGNAHE_01369	HMGBMJBJ_01591	OJBJKJCE_02799	KOMLIGAC_01994	GFPKFEFB_01340	DEOKIPOM_00663	NBEKKDMD_00615	PAAEIIJO_01443	JPJGMMNL_03644	FPKLCHFD_00897	DLBBDGBJ_03132	ILNGHHDL_00060	DPLBEOMI_01975	FFLCOABK_01193	LOMIHHED_01615	OKLMOLAM_03655	JPFECAJI_00681	BANGGAKP_01176	MFFHOGHF_00856	GKMEODHA_01428	GCPNPNKB_02155	AELPEIIH_00908	EAPAJBGE_00232	DKFHCAFL_02940	MGIONAKG_00163	HNFNIFPP_01816	CDEKMIIP_00869	NPKELAPA_01808	CPACMLLJ_01339	ALPHONKN_00893	COGIDPEJ_02789	GILDPHEF_03000	PBDJDDBK_00854
group_2698		hypothetical protein	34	34	1	1	4995				215	224	223	EONKBIPB_00733	NKAGNAHE_01363	HMGBMJBJ_01586	OJBJKJCE_02806	KOMLIGAC_01999	GFPKFEFB_01335	DEOKIPOM_00669	NBEKKDMD_00620	PAAEIIJO_01438	JPJGMMNL_03649	FPKLCHFD_00903	DLBBDGBJ_03138	ILNGHHDL_00067	DPLBEOMI_01970	FFLCOABK_01187	LOMIHHED_01621	OKLMOLAM_03660	JPFECAJI_00686	BANGGAKP_01182	MFFHOGHF_00861	GKMEODHA_01435	GCPNPNKB_02160	AELPEIIH_00913	EAPAJBGE_00227	DKFHCAFL_02945	MGIONAKG_00170	HNFNIFPP_01811	CDEKMIIP_00864	NPKELAPA_01814	CPACMLLJ_01344	ALPHONKN_00898	COGIDPEJ_02784	GILDPHEF_02995	PBDJDDBK_00859
dapF		Diaminopimelate epimerase	34	34	1	1	4997				488	845	740	EONKBIPB_00735	NKAGNAHE_01361	HMGBMJBJ_01584	OJBJKJCE_02808	KOMLIGAC_02001	GFPKFEFB_01332	DEOKIPOM_00671	NBEKKDMD_00623	PAAEIIJO_01436	JPJGMMNL_03652	FPKLCHFD_00906	DLBBDGBJ_03141	ILNGHHDL_00069	DPLBEOMI_01967	FFLCOABK_01184	LOMIHHED_01624	OKLMOLAM_03662	JPFECAJI_00688	BANGGAKP_01184	MFFHOGHF_00863	GKMEODHA_01437	GCPNPNKB_02162	AELPEIIH_00915	EAPAJBGE_00225	DKFHCAFL_02947	MGIONAKG_00173	HNFNIFPP_01809	CDEKMIIP_00862	NPKELAPA_01817	CPACMLLJ_01346	ALPHONKN_00900	COGIDPEJ_02782	GILDPHEF_02993	PBDJDDBK_00861
etfA		Electron transfer flavoprotein subunit alpha	34	34	1	1	5001				869	932	920	EONKBIPB_00739	NKAGNAHE_01356	HMGBMJBJ_01580	OJBJKJCE_02812	KOMLIGAC_02005	GFPKFEFB_01327	DEOKIPOM_00676	NBEKKDMD_00628	PAAEIIJO_01432	JPJGMMNL_03656	FPKLCHFD_00910	DLBBDGBJ_03145	ILNGHHDL_00073	DPLBEOMI_01963	FFLCOABK_01179	LOMIHHED_01629	OKLMOLAM_03666	JPFECAJI_00693	BANGGAKP_01188	MFFHOGHF_00867	GKMEODHA_01441	GCPNPNKB_02166	AELPEIIH_00919	EAPAJBGE_00221	DKFHCAFL_02952	MGIONAKG_00177	HNFNIFPP_01805	CDEKMIIP_00858	NPKELAPA_01821	CPACMLLJ_01350	ALPHONKN_00904	COGIDPEJ_02778	GILDPHEF_02987	PBDJDDBK_00866
comEC		ComE operon protein 3	34	34	1	1	5019				2432	2432	2432	EONKBIPB_00756	NKAGNAHE_01339	HMGBMJBJ_01563	OJBJKJCE_02829	KOMLIGAC_02022	GFPKFEFB_01310	DEOKIPOM_00693	NBEKKDMD_00645	PAAEIIJO_01415	JPJGMMNL_03673	FPKLCHFD_00928	DLBBDGBJ_03162	ILNGHHDL_00090	DPLBEOMI_01946	FFLCOABK_01162	LOMIHHED_01646	OKLMOLAM_03684	JPFECAJI_00712	BANGGAKP_01205	MFFHOGHF_00884	GKMEODHA_01458	GCPNPNKB_02183	AELPEIIH_00936	EAPAJBGE_00204	DKFHCAFL_02969	MGIONAKG_00194	HNFNIFPP_01788	CDEKMIIP_00841	NPKELAPA_01838	CPACMLLJ_01367	ALPHONKN_00921	COGIDPEJ_02761	GILDPHEF_02970	PBDJDDBK_00883
group_2702		hypothetical protein	34	34	1	1	5031				614	635	623	EONKBIPB_00768	NKAGNAHE_01325	HMGBMJBJ_01551	OJBJKJCE_02841	KOMLIGAC_02034	GFPKFEFB_01298	DEOKIPOM_00706	NBEKKDMD_00657	PAAEIIJO_01403	JPJGMMNL_03685	FPKLCHFD_00941	DLBBDGBJ_03175	ILNGHHDL_00102	DPLBEOMI_01933	FFLCOABK_01149	LOMIHHED_01658	OKLMOLAM_03696	JPFECAJI_00724	BANGGAKP_01220	MFFHOGHF_00896	GKMEODHA_01470	GCPNPNKB_02195	AELPEIIH_00948	EAPAJBGE_00192	DKFHCAFL_02981	MGIONAKG_00206	HNFNIFPP_01776	CDEKMIIP_00829	NPKELAPA_01850	CPACMLLJ_01379	ALPHONKN_00933	COGIDPEJ_02749	GILDPHEF_02958	PBDJDDBK_00895
hipO		Hippurate hydrolase	34	34	1	1	5041				1334	1364	1334	EONKBIPB_00778	NKAGNAHE_01315	HMGBMJBJ_01541	OJBJKJCE_02851	KOMLIGAC_02044	GFPKFEFB_01288	DEOKIPOM_00717	NBEKKDMD_00668	PAAEIIJO_01393	JPJGMMNL_03696	FPKLCHFD_00951	DLBBDGBJ_03186	ILNGHHDL_00112	DPLBEOMI_01922	FFLCOABK_01139	LOMIHHED_01669	OKLMOLAM_03706	JPFECAJI_00734	BANGGAKP_01230	MFFHOGHF_00906	GKMEODHA_01480	GCPNPNKB_02205	AELPEIIH_00958	EAPAJBGE_00182	DKFHCAFL_02991	MGIONAKG_00216	HNFNIFPP_01766	CDEKMIIP_00819	NPKELAPA_01861	CPACMLLJ_01389	ALPHONKN_00943	COGIDPEJ_02739	GILDPHEF_02948	PBDJDDBK_00905
group_2704	bcr_2	Bicyclomycin resistance protein	34	34	1	1	5046				1103	1205	1202	EONKBIPB_00783	NKAGNAHE_01310	HMGBMJBJ_01536	OJBJKJCE_02856	KOMLIGAC_02049	GFPKFEFB_01283	DEOKIPOM_00722	NBEKKDMD_00673	PAAEIIJO_01388	JPJGMMNL_03701	FPKLCHFD_00956	DLBBDGBJ_03191	ILNGHHDL_00117	DPLBEOMI_01917	FFLCOABK_01134	LOMIHHED_01674	OKLMOLAM_03711	JPFECAJI_00739	BANGGAKP_01235	MFFHOGHF_00911	GKMEODHA_01485	GCPNPNKB_02210	AELPEIIH_00963	EAPAJBGE_00177	DKFHCAFL_02996	MGIONAKG_00221	HNFNIFPP_01761	CDEKMIIP_00814	NPKELAPA_01866	CPACMLLJ_01394	ALPHONKN_00948	COGIDPEJ_02734	GILDPHEF_02943	PBDJDDBK_00910
group_2706		hypothetical protein	34	34	1	1	5068				569	569	569	EONKBIPB_00788	NKAGNAHE_01305	HMGBMJBJ_01531	OJBJKJCE_02861	KOMLIGAC_02054	GFPKFEFB_01278	DEOKIPOM_00727	NBEKKDMD_00678	PAAEIIJO_01383	JPJGMMNL_03706	FPKLCHFD_00961	DLBBDGBJ_03196	ILNGHHDL_00122	DPLBEOMI_01912	FFLCOABK_01129	LOMIHHED_01679	OKLMOLAM_03716	JPFECAJI_00744	BANGGAKP_01239	MFFHOGHF_00916	GKMEODHA_01490	GCPNPNKB_02215	AELPEIIH_00968	EAPAJBGE_00172	DKFHCAFL_03001	MGIONAKG_00226	HNFNIFPP_01756	CDEKMIIP_00809	NPKELAPA_01871	CPACMLLJ_01399	ALPHONKN_00953	COGIDPEJ_02695	GILDPHEF_02938	PBDJDDBK_00915
group_2707		hypothetical protein	34	34	1	1	5093				374	374	374	EONKBIPB_00811	NKAGNAHE_01282	HMGBMJBJ_01508	OJBJKJCE_02884	KOMLIGAC_02077	GFPKFEFB_01255	DEOKIPOM_00750	NBEKKDMD_00701	PAAEIIJO_01360	JPJGMMNL_03729	FPKLCHFD_00984	DLBBDGBJ_03219	ILNGHHDL_00145	DPLBEOMI_01889	FFLCOABK_01106	LOMIHHED_01702	OKLMOLAM_03743	JPFECAJI_00767	BANGGAKP_01262	MFFHOGHF_00939	GKMEODHA_01513	GCPNPNKB_02238	AELPEIIH_00991	EAPAJBGE_00149	DKFHCAFL_03024	MGIONAKG_00249	HNFNIFPP_01733	CDEKMIIP_00786	NPKELAPA_01894	CPACMLLJ_01422	ALPHONKN_00977	COGIDPEJ_02671	GILDPHEF_02915	PBDJDDBK_00938
group_2708		hypothetical protein	34	34	1	1	5096				194	200	199	EONKBIPB_00814	NKAGNAHE_01279	HMGBMJBJ_01505	OJBJKJCE_02887	KOMLIGAC_02080	GFPKFEFB_01252	DEOKIPOM_00753	NBEKKDMD_00704	PAAEIIJO_01357	JPJGMMNL_03732	FPKLCHFD_00987	DLBBDGBJ_03222	ILNGHHDL_00148	DPLBEOMI_01886	FFLCOABK_01103	LOMIHHED_01705	OKLMOLAM_03746	JPFECAJI_00770	BANGGAKP_01265	MFFHOGHF_00942	GKMEODHA_01516	GCPNPNKB_02241	AELPEIIH_00994	EAPAJBGE_00146	DKFHCAFL_03027	MGIONAKG_00252	HNFNIFPP_01730	CDEKMIIP_00783	NPKELAPA_01897	CPACMLLJ_01425	ALPHONKN_00980	COGIDPEJ_02668	GILDPHEF_02912	PBDJDDBK_00941
recO		DNA repair protein RecO	34	34	1	1	5097				713	713	713	EONKBIPB_00815	NKAGNAHE_01278	HMGBMJBJ_01504	OJBJKJCE_02888	KOMLIGAC_02081	GFPKFEFB_01251	DEOKIPOM_00754	NBEKKDMD_00705	PAAEIIJO_01356	JPJGMMNL_03733	FPKLCHFD_00988	DLBBDGBJ_03223	ILNGHHDL_00149	DPLBEOMI_01885	FFLCOABK_01102	LOMIHHED_01706	OKLMOLAM_03747	JPFECAJI_00771	BANGGAKP_01266	MFFHOGHF_00943	GKMEODHA_01517	GCPNPNKB_02242	AELPEIIH_00995	EAPAJBGE_00145	DKFHCAFL_03028	MGIONAKG_00253	HNFNIFPP_01729	CDEKMIIP_00782	NPKELAPA_01898	CPACMLLJ_01426	ALPHONKN_00981	COGIDPEJ_02667	GILDPHEF_02911	PBDJDDBK_00942
group_2710		hypothetical protein	34	34	1	1	5101				428	428	428	EONKBIPB_00820	NKAGNAHE_01273	HMGBMJBJ_01499	OJBJKJCE_02893	KOMLIGAC_02086	GFPKFEFB_01246	DEOKIPOM_00760	NBEKKDMD_00710	PAAEIIJO_01351	JPJGMMNL_03738	FPKLCHFD_00993	DLBBDGBJ_03228	ILNGHHDL_00154	DPLBEOMI_01880	FFLCOABK_01097	LOMIHHED_01712	OKLMOLAM_03753	JPFECAJI_00776	BANGGAKP_01271	MFFHOGHF_00948	GKMEODHA_01522	GCPNPNKB_02247	AELPEIIH_01000	EAPAJBGE_00140	DKFHCAFL_03033	MGIONAKG_00258	HNFNIFPP_01724	CDEKMIIP_00777	NPKELAPA_01903	CPACMLLJ_01431	ALPHONKN_00986	COGIDPEJ_02662	GILDPHEF_02906	PBDJDDBK_00947
rarD		Protein RarD	34	34	1	1	5112				842	944	941	EONKBIPB_00829	NKAGNAHE_01262	HMGBMJBJ_01490	OJBJKJCE_02902	KOMLIGAC_02095	GFPKFEFB_01237	DEOKIPOM_00769	NBEKKDMD_00719	PAAEIIJO_01342	JPJGMMNL_03747	FPKLCHFD_01002	DLBBDGBJ_03237	ILNGHHDL_00163	DPLBEOMI_01871	FFLCOABK_01088	LOMIHHED_01721	OKLMOLAM_03763	JPFECAJI_00785	BANGGAKP_01280	MFFHOGHF_00957	GKMEODHA_01531	GCPNPNKB_02256	AELPEIIH_01009	EAPAJBGE_00131	DKFHCAFL_03042	MGIONAKG_00267	HNFNIFPP_01715	CDEKMIIP_00768	NPKELAPA_01912	CPACMLLJ_01440	ALPHONKN_00995	COGIDPEJ_02651	GILDPHEF_02895	PBDJDDBK_00956
group_2712		hypothetical protein	34	34	1	1	5120				1208	1274	1211	EONKBIPB_00836	NKAGNAHE_01255	HMGBMJBJ_01483	OJBJKJCE_02909	KOMLIGAC_02102	GFPKFEFB_01230	DEOKIPOM_00776	NBEKKDMD_00726	PAAEIIJO_01335	JPJGMMNL_03754	FPKLCHFD_01009	DLBBDGBJ_03244	ILNGHHDL_00170	DPLBEOMI_01864	FFLCOABK_01081	LOMIHHED_01728	OKLMOLAM_03770	JPFECAJI_00792	BANGGAKP_01287	MFFHOGHF_00964	GKMEODHA_01538	GCPNPNKB_02263	AELPEIIH_01016	EAPAJBGE_00124	DKFHCAFL_03049	MGIONAKG_00274	HNFNIFPP_01708	CDEKMIIP_00761	NPKELAPA_01919	CPACMLLJ_01447	ALPHONKN_01002	COGIDPEJ_02644	GILDPHEF_02888	PBDJDDBK_00963
nmoA		Nitronate monooxygenase	34	34	1	1	5122				1046	1046	1046	EONKBIPB_00838	NKAGNAHE_01253	HMGBMJBJ_01481	OJBJKJCE_02911	KOMLIGAC_02104	GFPKFEFB_01228	DEOKIPOM_00778	NBEKKDMD_00728	PAAEIIJO_01333	JPJGMMNL_03756	FPKLCHFD_01011	DLBBDGBJ_03246	ILNGHHDL_00172	DPLBEOMI_01862	FFLCOABK_01079	LOMIHHED_01730	OKLMOLAM_03772	JPFECAJI_00794	BANGGAKP_01289	MFFHOGHF_00966	GKMEODHA_01540	GCPNPNKB_02265	AELPEIIH_01018	EAPAJBGE_00122	DKFHCAFL_03051	MGIONAKG_00277	HNFNIFPP_01706	CDEKMIIP_00759	NPKELAPA_01921	CPACMLLJ_01449	ALPHONKN_01004	COGIDPEJ_02642	GILDPHEF_02886	PBDJDDBK_00965
sacA		UDP-N-acetylglucosamine 2-epimerase	34	34	1	1	5125				947	1136	1130	EONKBIPB_00841	NKAGNAHE_01250	HMGBMJBJ_01478	OJBJKJCE_02914	KOMLIGAC_02107	GFPKFEFB_01225	DEOKIPOM_00781	NBEKKDMD_00731	PAAEIIJO_01330	JPJGMMNL_03759	FPKLCHFD_01015	DLBBDGBJ_03250	ILNGHHDL_00175	DPLBEOMI_01859	FFLCOABK_01076	LOMIHHED_01733	OKLMOLAM_03775	JPFECAJI_00797	BANGGAKP_01294	MFFHOGHF_00969	GKMEODHA_01543	GCPNPNKB_02268	AELPEIIH_01021	EAPAJBGE_00119	DKFHCAFL_03054	MGIONAKG_00280	HNFNIFPP_01703	CDEKMIIP_00756	NPKELAPA_01924	CPACMLLJ_01452	ALPHONKN_01007	COGIDPEJ_02639	GILDPHEF_02883	PBDJDDBK_00968
group_2715		hypothetical protein	34	34	1	1	5126				635	905	897	EONKBIPB_00842	NKAGNAHE_01249	HMGBMJBJ_01477	OJBJKJCE_02915	KOMLIGAC_02108	GFPKFEFB_01224	DEOKIPOM_00782	NBEKKDMD_00732	PAAEIIJO_01329	JPJGMMNL_03760	FPKLCHFD_01016	DLBBDGBJ_03251	ILNGHHDL_00176	DPLBEOMI_01858	FFLCOABK_01075	LOMIHHED_01734	OKLMOLAM_03776	JPFECAJI_00798	BANGGAKP_01295	MFFHOGHF_00970	GKMEODHA_01544	GCPNPNKB_02269	AELPEIIH_01022	EAPAJBGE_00118	DKFHCAFL_03055	MGIONAKG_00281	HNFNIFPP_01702	CDEKMIIP_00755	NPKELAPA_01925	CPACMLLJ_01453	ALPHONKN_01008	COGIDPEJ_02638	GILDPHEF_02882	PBDJDDBK_00969
group_2716		hypothetical protein	34	34	1	1	5150				383	491	484	EONKBIPB_00855	NKAGNAHE_01236	HMGBMJBJ_01464	OJBJKJCE_02929	KOMLIGAC_02121	GFPKFEFB_01210	DEOKIPOM_00795	NBEKKDMD_00746	PAAEIIJO_01316	JPJGMMNL_03773	FPKLCHFD_01030	DLBBDGBJ_03264	ILNGHHDL_00189	DPLBEOMI_01845	FFLCOABK_01062	LOMIHHED_01747	OKLMOLAM_03789	JPFECAJI_00812	BANGGAKP_01308	MFFHOGHF_00983	GKMEODHA_01557	GCPNPNKB_02282	AELPEIIH_01035	EAPAJBGE_00105	DKFHCAFL_03068	MGIONAKG_00295	HNFNIFPP_01689	CDEKMIIP_00742	NPKELAPA_01938	CPACMLLJ_01466	ALPHONKN_01071	COGIDPEJ_02625	GILDPHEF_02869	PBDJDDBK_00982
yddE_1		putative isomerase YddE	34	34	1	1	5157				815	815	815	EONKBIPB_00860	NKAGNAHE_01230	HMGBMJBJ_01459	OJBJKJCE_02934	KOMLIGAC_02126	GFPKFEFB_01204	DEOKIPOM_00800	NBEKKDMD_00751	PAAEIIJO_01311	JPJGMMNL_03778	FPKLCHFD_01035	DLBBDGBJ_03269	ILNGHHDL_00194	DPLBEOMI_01840	FFLCOABK_01056	LOMIHHED_01753	OKLMOLAM_03794	JPFECAJI_00817	BANGGAKP_01313	MFFHOGHF_00988	GKMEODHA_01562	GCPNPNKB_02287	AELPEIIH_01040	EAPAJBGE_00100	DKFHCAFL_03074	MGIONAKG_00300	HNFNIFPP_01684	CDEKMIIP_00737	NPKELAPA_01943	CPACMLLJ_01471	ALPHONKN_01076	COGIDPEJ_02619	GILDPHEF_02864	PBDJDDBK_00988
group_2719		hypothetical protein	34	34	1	1	5184				605	701	698	EONKBIPB_00877	NKAGNAHE_01213	HMGBMJBJ_01442	OJBJKJCE_02951	KOMLIGAC_02143	GFPKFEFB_01187	DEOKIPOM_00817	NBEKKDMD_00768	PAAEIIJO_01294	JPJGMMNL_03795	FPKLCHFD_01052	DLBBDGBJ_03286	ILNGHHDL_00211	DPLBEOMI_01823	FFLCOABK_01039	LOMIHHED_01771	OKLMOLAM_03812	JPFECAJI_00834	BANGGAKP_01342	MFFHOGHF_01005	GKMEODHA_01579	GCPNPNKB_02304	AELPEIIH_01057	EAPAJBGE_00083	DKFHCAFL_03097	MGIONAKG_00317	HNFNIFPP_01667	CDEKMIIP_00720	NPKELAPA_01960	CPACMLLJ_01488	ALPHONKN_01093	COGIDPEJ_02602	GILDPHEF_02847	PBDJDDBK_01013
group_2720		hypothetical protein	34	34	1	1	5210				374	422	420	EONKBIPB_00897	NKAGNAHE_01193	HMGBMJBJ_01421	OJBJKJCE_02971	KOMLIGAC_02164	GFPKFEFB_01165	DEOKIPOM_00839	NBEKKDMD_00790	PAAEIIJO_01274	JPJGMMNL_03817	FPKLCHFD_01074	DLBBDGBJ_03309	ILNGHHDL_00231	DPLBEOMI_01800	FFLCOABK_01017	LOMIHHED_01794	OKLMOLAM_03836	JPFECAJI_00856	BANGGAKP_01364	MFFHOGHF_01025	GKMEODHA_01599	GCPNPNKB_02325	AELPEIIH_01078	EAPAJBGE_00062	DKFHCAFL_03117	MGIONAKG_00339	HNFNIFPP_01647	CDEKMIIP_00699	NPKELAPA_01982	CPACMLLJ_01509	ALPHONKN_01114	COGIDPEJ_02582	GILDPHEF_02827	PBDJDDBK_01033
group_2721		hypothetical protein	34	34	1	1	5288				302	305	302	EONKBIPB_00912	NKAGNAHE_01178	HMGBMJBJ_01406	OJBJKJCE_02986	KOMLIGAC_02179	GFPKFEFB_01150	DEOKIPOM_00855	NBEKKDMD_00806	PAAEIIJO_01259	JPJGMMNL_03832	FPKLCHFD_01089	DLBBDGBJ_03325	ILNGHHDL_00246	DPLBEOMI_01783	FFLCOABK_01002	LOMIHHED_01809	OKLMOLAM_03853	JPFECAJI_00871	BANGGAKP_01380	MFFHOGHF_01040	GKMEODHA_01614	GCPNPNKB_02340	AELPEIIH_01093	EAPAJBGE_00047	DKFHCAFL_03132	MGIONAKG_00354	HNFNIFPP_01632	CDEKMIIP_00683	NPKELAPA_01997	CPACMLLJ_01524	ALPHONKN_01129	COGIDPEJ_02567	GILDPHEF_02812	PBDJDDBK_01048
entE		Enterobactin synthase component E	34	34	1	1	5312				1628	1628	1628	EONKBIPB_00959	NKAGNAHE_01156	HMGBMJBJ_01388	OJBJKJCE_03034	KOMLIGAC_02197	GFPKFEFB_01132	DEOKIPOM_00873	NBEKKDMD_00824	PAAEIIJO_01241	JPJGMMNL_03850	FPKLCHFD_01108	DLBBDGBJ_03344	ILNGHHDL_00293	DPLBEOMI_01762	FFLCOABK_00984	LOMIHHED_01827	OKLMOLAM_03872	JPFECAJI_00889	BANGGAKP_01402	MFFHOGHF_01058	GKMEODHA_01663	GCPNPNKB_02358	AELPEIIH_01111	EAPAJBGE_00029	DKFHCAFL_03169	MGIONAKG_00372	HNFNIFPP_01614	CDEKMIIP_00636	NPKELAPA_02016	CPACMLLJ_01542	ALPHONKN_01147	COGIDPEJ_02531	GILDPHEF_02792	PBDJDDBK_01083
lagD		Lactococcin-G-processing and transport ATP-binding protein LagD	34	34	1	1	5318				1595	1595	1595	EONKBIPB_00964	NKAGNAHE_01151	HMGBMJBJ_01383	OJBJKJCE_03039	KOMLIGAC_02202	GFPKFEFB_01127	DEOKIPOM_00878	NBEKKDMD_00829	PAAEIIJO_01236	JPJGMMNL_03855	FPKLCHFD_01113	DLBBDGBJ_03349	ILNGHHDL_00298	DPLBEOMI_01757	FFLCOABK_00979	LOMIHHED_01832	OKLMOLAM_03877	JPFECAJI_00894	BANGGAKP_01407	MFFHOGHF_01063	GKMEODHA_01668	GCPNPNKB_02363	AELPEIIH_01116	EAPAJBGE_00024	DKFHCAFL_03174	MGIONAKG_00377	HNFNIFPP_01609	CDEKMIIP_00631	NPKELAPA_02021	CPACMLLJ_01547	ALPHONKN_01152	COGIDPEJ_02526	GILDPHEF_02787	PBDJDDBK_01088
entC		Isochorismate synthase EntC	34	34	1	1	5321				1169	1169	1169	EONKBIPB_00967	NKAGNAHE_01148	HMGBMJBJ_01380	OJBJKJCE_03042	KOMLIGAC_02205	GFPKFEFB_01124	DEOKIPOM_00881	NBEKKDMD_00832	PAAEIIJO_01233	JPJGMMNL_03858	FPKLCHFD_01116	DLBBDGBJ_03352	ILNGHHDL_00301	DPLBEOMI_01754	FFLCOABK_00976	LOMIHHED_01835	OKLMOLAM_03880	JPFECAJI_00897	BANGGAKP_01410	MFFHOGHF_01066	GKMEODHA_01671	GCPNPNKB_02366	AELPEIIH_01119	EAPAJBGE_00021	DKFHCAFL_03177	MGIONAKG_00380	HNFNIFPP_01606	CDEKMIIP_00628	NPKELAPA_02024	CPACMLLJ_01550	ALPHONKN_01155	COGIDPEJ_02523	GILDPHEF_02784	PBDJDDBK_01091
mutS2		Endonuclease MutS2	34	34	1	1	5337				695	695	695	EONKBIPB_00980	NKAGNAHE_01137	HMGBMJBJ_01366	OJBJKJCE_03055	KOMLIGAC_02219	GFPKFEFB_01110	DEOKIPOM_00895	NBEKKDMD_00846	PAAEIIJO_01220	JPJGMMNL_03872	FPKLCHFD_01131	DLBBDGBJ_03366	ILNGHHDL_00314	DPLBEOMI_01740	FFLCOABK_00962	LOMIHHED_01849	OKLMOLAM_03894	JPFECAJI_00911	BANGGAKP_01423	MFFHOGHF_01079	GKMEODHA_01684	GCPNPNKB_03843	AELPEIIH_01133	EAPAJBGE_00007	DKFHCAFL_03190	MGIONAKG_00394	HNFNIFPP_01593	CDEKMIIP_00615	NPKELAPA_02038	CPACMLLJ_03666	ALPHONKN_01168	COGIDPEJ_02511	GILDPHEF_02773	PBDJDDBK_01104
btuB_2		Vitamin B12 transporter BtuB	34	34	1	1	5340				2732	2732	2732	EONKBIPB_00983	NKAGNAHE_01134	HMGBMJBJ_01363	OJBJKJCE_03058	KOMLIGAC_02222	GFPKFEFB_01107	DEOKIPOM_00898	NBEKKDMD_00849	PAAEIIJO_01217	JPJGMMNL_03875	FPKLCHFD_01134	DLBBDGBJ_03369	ILNGHHDL_00317	DPLBEOMI_01737	FFLCOABK_00959	LOMIHHED_01852	OKLMOLAM_03897	JPFECAJI_00914	BANGGAKP_01426	MFFHOGHF_01082	GKMEODHA_01687	GCPNPNKB_03846	AELPEIIH_01136	EAPAJBGE_00004	DKFHCAFL_03193	MGIONAKG_00397	HNFNIFPP_01590	CDEKMIIP_00612	NPKELAPA_02041	CPACMLLJ_03669	ALPHONKN_01171	COGIDPEJ_02508	GILDPHEF_02770	PBDJDDBK_01107
pepN_1		Aminopeptidase N	34	34	1	1	5341				2699	2699	2699	EONKBIPB_00984	NKAGNAHE_01133	HMGBMJBJ_01362	OJBJKJCE_03059	KOMLIGAC_02223	GFPKFEFB_01106	DEOKIPOM_00899	NBEKKDMD_00850	PAAEIIJO_01216	JPJGMMNL_03876	FPKLCHFD_01135	DLBBDGBJ_03370	ILNGHHDL_00318	DPLBEOMI_01736	FFLCOABK_00958	LOMIHHED_01853	OKLMOLAM_03898	JPFECAJI_00915	BANGGAKP_01427	MFFHOGHF_01083	GKMEODHA_01688	GCPNPNKB_03847	AELPEIIH_01137	EAPAJBGE_00003	DKFHCAFL_03194	MGIONAKG_00398	HNFNIFPP_01589	CDEKMIIP_00611	NPKELAPA_02042	CPACMLLJ_03670	ALPHONKN_01172	COGIDPEJ_02507	GILDPHEF_02769	PBDJDDBK_01108
rsmE		Ribosomal RNA small subunit methyltransferase E	34	34	1	1	7449				722	722	722	EONKBIPB_01073	NKAGNAHE_01114	HMGBMJBJ_03728	OJBJKJCE_03153	KOMLIGAC_02306	GFPKFEFB_03480	DEOKIPOM_02562	NBEKKDMD_00935	PAAEIIJO_01131	JPJGMMNL_01465	FPKLCHFD_02791	DLBBDGBJ_00942	ILNGHHDL_00337	DPLBEOMI_00082	FFLCOABK_03388	LOMIHHED_01938	OKLMOLAM_03983	JPFECAJI_02536	BANGGAKP_01517	MFFHOGHF_01176	GKMEODHA_01707	GCPNPNKB_03173	AELPEIIH_02737	EAPAJBGE_03860	DKFHCAFL_03215	MGIONAKG_02066	HNFNIFPP_03983	CDEKMIIP_00591	NPKELAPA_03712	CPACMLLJ_02716	ALPHONKN_01258	COGIDPEJ_02488	GILDPHEF_02750	PBDJDDBK_01128
rpsB		30S ribosomal protein S2	34	34	1	1	7431				710	752	748	EONKBIPB_01086	NKAGNAHE_01101	HMGBMJBJ_03741	OJBJKJCE_03166	KOMLIGAC_02319	GFPKFEFB_03493	DEOKIPOM_02549	NBEKKDMD_00948	PAAEIIJO_01118	JPJGMMNL_01452	FPKLCHFD_02777	DLBBDGBJ_00929	ILNGHHDL_00350	DPLBEOMI_00095	FFLCOABK_03402	LOMIHHED_01951	OKLMOLAM_03996	JPFECAJI_02522	BANGGAKP_01531	MFFHOGHF_01189	GKMEODHA_01720	GCPNPNKB_03186	AELPEIIH_02724	EAPAJBGE_03847	DKFHCAFL_03228	MGIONAKG_02052	HNFNIFPP_03996	CDEKMIIP_00577	NPKELAPA_03699	CPACMLLJ_02729	ALPHONKN_01271	COGIDPEJ_02475	GILDPHEF_02737	PBDJDDBK_01141
hisM		Histidine transport system permease protein HisM	34	34	1	1	7401				713	713	713	EONKBIPB_01113	NKAGNAHE_01076	HMGBMJBJ_03768	OJBJKJCE_03193	KOMLIGAC_02346	GFPKFEFB_03520	DEOKIPOM_02522	NBEKKDMD_00976	PAAEIIJO_01013	JPJGMMNL_01425	FPKLCHFD_02750	DLBBDGBJ_00902	ILNGHHDL_00377	DPLBEOMI_00123	FFLCOABK_03429	LOMIHHED_01979	OKLMOLAM_04025	JPFECAJI_02495	BANGGAKP_01556	MFFHOGHF_01294	GKMEODHA_01747	GCPNPNKB_03213	AELPEIIH_02697	EAPAJBGE_03820	DKFHCAFL_03253	MGIONAKG_02025	HNFNIFPP_00014	CDEKMIIP_00550	NPKELAPA_03670	CPACMLLJ_02756	ALPHONKN_01298	COGIDPEJ_02449	GILDPHEF_02638	PBDJDDBK_01166
emrE		Multidrug transporter EmrE	34	34	1	1	7399				329	329	329	EONKBIPB_01115	NKAGNAHE_01074	HMGBMJBJ_03770	OJBJKJCE_03195	KOMLIGAC_02348	GFPKFEFB_03522	DEOKIPOM_02520	NBEKKDMD_00978	PAAEIIJO_01011	JPJGMMNL_01423	FPKLCHFD_02748	DLBBDGBJ_00900	ILNGHHDL_00379	DPLBEOMI_00125	FFLCOABK_03431	LOMIHHED_01981	OKLMOLAM_04027	JPFECAJI_02493	BANGGAKP_01558	MFFHOGHF_01296	GKMEODHA_01749	GCPNPNKB_03215	AELPEIIH_02695	EAPAJBGE_03818	DKFHCAFL_03255	MGIONAKG_02023	HNFNIFPP_00016	CDEKMIIP_00548	NPKELAPA_03668	CPACMLLJ_02758	ALPHONKN_01300	COGIDPEJ_02447	GILDPHEF_02636	PBDJDDBK_01168
norG_3		HTH-type transcriptional regulator NorG	34	34	1	1	7396				1397	1463	1458	EONKBIPB_01118	NKAGNAHE_01071	HMGBMJBJ_03773	OJBJKJCE_03198	KOMLIGAC_02351	GFPKFEFB_03525	DEOKIPOM_02517	NBEKKDMD_00981	PAAEIIJO_01008	JPJGMMNL_01420	FPKLCHFD_02744	DLBBDGBJ_00897	ILNGHHDL_00382	DPLBEOMI_00128	FFLCOABK_03434	LOMIHHED_01984	OKLMOLAM_04030	JPFECAJI_02490	BANGGAKP_01561	MFFHOGHF_01299	GKMEODHA_01752	GCPNPNKB_03218	AELPEIIH_02692	EAPAJBGE_03815	DKFHCAFL_03258	MGIONAKG_02020	HNFNIFPP_00019	CDEKMIIP_00545	NPKELAPA_03665	CPACMLLJ_02761	ALPHONKN_01303	COGIDPEJ_02444	GILDPHEF_02633	PBDJDDBK_01171
group_2764		hypothetical protein	34	34	1	1	7377				272	272	272	EONKBIPB_01132	NKAGNAHE_01057	HMGBMJBJ_03787	OJBJKJCE_03212	KOMLIGAC_02365	GFPKFEFB_03539	DEOKIPOM_02502	NBEKKDMD_00995	PAAEIIJO_00994	JPJGMMNL_01406	FPKLCHFD_02730	DLBBDGBJ_00883	ILNGHHDL_00396	DPLBEOMI_00142	FFLCOABK_03448	LOMIHHED_01998	OKLMOLAM_04046	JPFECAJI_02476	BANGGAKP_01575	MFFHOGHF_01313	GKMEODHA_01766	GCPNPNKB_03232	AELPEIIH_02678	EAPAJBGE_03801	DKFHCAFL_03272	MGIONAKG_02006	HNFNIFPP_00033	CDEKMIIP_00531	NPKELAPA_03651	CPACMLLJ_02775	ALPHONKN_01317	COGIDPEJ_02430	GILDPHEF_02619	PBDJDDBK_01187
group_2765		hypothetical protein	34	34	1	1	7373				944	944	944	EONKBIPB_01136	NKAGNAHE_01053	HMGBMJBJ_03791	OJBJKJCE_03216	KOMLIGAC_02369	GFPKFEFB_03543	DEOKIPOM_02498	NBEKKDMD_00999	PAAEIIJO_00990	JPJGMMNL_01402	FPKLCHFD_02726	DLBBDGBJ_00879	ILNGHHDL_00400	DPLBEOMI_00146	FFLCOABK_03452	LOMIHHED_02002	OKLMOLAM_04050	JPFECAJI_02472	BANGGAKP_01579	MFFHOGHF_01317	GKMEODHA_01770	GCPNPNKB_03236	AELPEIIH_02674	EAPAJBGE_03797	DKFHCAFL_03276	MGIONAKG_02002	HNFNIFPP_00037	CDEKMIIP_00527	NPKELAPA_03647	CPACMLLJ_02779	ALPHONKN_01323	COGIDPEJ_02426	GILDPHEF_02615	PBDJDDBK_01191
group_2766		hypothetical protein	34	34	1	1	7369				383	383	383	EONKBIPB_01139	NKAGNAHE_01050	HMGBMJBJ_03794	OJBJKJCE_03219	KOMLIGAC_02372	GFPKFEFB_03546	DEOKIPOM_02494	NBEKKDMD_01002	PAAEIIJO_00987	JPJGMMNL_01399	FPKLCHFD_02722	DLBBDGBJ_00875	ILNGHHDL_00403	DPLBEOMI_00150	FFLCOABK_03455	LOMIHHED_02005	OKLMOLAM_04053	JPFECAJI_02469	BANGGAKP_01582	MFFHOGHF_01320	GKMEODHA_01773	GCPNPNKB_03239	AELPEIIH_02671	EAPAJBGE_03794	DKFHCAFL_03279	MGIONAKG_01999	HNFNIFPP_00040	CDEKMIIP_00524	NPKELAPA_03643	CPACMLLJ_02782	ALPHONKN_01326	COGIDPEJ_02423	GILDPHEF_02612	PBDJDDBK_01194
group_2769		hypothetical protein	34	34	1	1	7328				530	587	585	EONKBIPB_01159	NKAGNAHE_01024	HMGBMJBJ_03814	OJBJKJCE_03239	KOMLIGAC_02440	GFPKFEFB_03615	DEOKIPOM_02424	NBEKKDMD_01073	PAAEIIJO_00967	JPJGMMNL_01331	FPKLCHFD_02651	DLBBDGBJ_00806	ILNGHHDL_00423	DPLBEOMI_00220	FFLCOABK_03525	LOMIHHED_02074	OKLMOLAM_04123	JPFECAJI_02449	BANGGAKP_01608	MFFHOGHF_01340	GKMEODHA_01793	GCPNPNKB_00585	AELPEIIH_02651	EAPAJBGE_03726	DKFHCAFL_03352	MGIONAKG_01930	HNFNIFPP_00060	CDEKMIIP_00504	NPKELAPA_03574	CPACMLLJ_03526	ALPHONKN_01346	COGIDPEJ_02398	GILDPHEF_02592	PBDJDDBK_01263
ghrB		Glyoxylate/hydroxypyruvate reductase B	34	34	1	1	7324				869	965	959	EONKBIPB_01163	NKAGNAHE_01020	HMGBMJBJ_03818	OJBJKJCE_03243	KOMLIGAC_02444	GFPKFEFB_03619	DEOKIPOM_02420	NBEKKDMD_01077	PAAEIIJO_00963	JPJGMMNL_01327	FPKLCHFD_02647	DLBBDGBJ_00802	ILNGHHDL_00427	DPLBEOMI_00224	FFLCOABK_03529	LOMIHHED_02078	OKLMOLAM_04127	JPFECAJI_02445	BANGGAKP_01612	MFFHOGHF_01344	GKMEODHA_01797	GCPNPNKB_00581	AELPEIIH_02647	EAPAJBGE_03722	DKFHCAFL_03356	MGIONAKG_01926	HNFNIFPP_00064	CDEKMIIP_00500	NPKELAPA_03570	CPACMLLJ_03522	ALPHONKN_01350	COGIDPEJ_02394	GILDPHEF_02588	PBDJDDBK_01267
bepA_1		Beta-barrel assembly-enhancing protease	34	34	1	1	7322				1436	1478	1464	EONKBIPB_01164	NKAGNAHE_01019	HMGBMJBJ_03819	OJBJKJCE_03244	KOMLIGAC_02445	GFPKFEFB_03620	DEOKIPOM_02419	NBEKKDMD_01078	PAAEIIJO_00962	JPJGMMNL_01326	FPKLCHFD_02646	DLBBDGBJ_00801	ILNGHHDL_00428	DPLBEOMI_00225	FFLCOABK_03530	LOMIHHED_02079	OKLMOLAM_04128	JPFECAJI_02444	BANGGAKP_01613	MFFHOGHF_01345	GKMEODHA_01798	GCPNPNKB_00580	AELPEIIH_02646	EAPAJBGE_03721	DKFHCAFL_03357	MGIONAKG_01925	HNFNIFPP_00065	CDEKMIIP_00499	NPKELAPA_03569	CPACMLLJ_03521	ALPHONKN_01351	COGIDPEJ_02393	GILDPHEF_02587	PBDJDDBK_01268
group_2773		putative protein	34	34	1	1	7305				362	362	362	EONKBIPB_01185	NKAGNAHE_00998	HMGBMJBJ_03848	OJBJKJCE_03265	KOMLIGAC_02474	GFPKFEFB_03650	DEOKIPOM_02390	NBEKKDMD_01107	PAAEIIJO_00933	JPJGMMNL_01296	FPKLCHFD_02617	DLBBDGBJ_00772	ILNGHHDL_00449	DPLBEOMI_00254	FFLCOABK_03559	LOMIHHED_02108	OKLMOLAM_04158	JPFECAJI_02414	BANGGAKP_01643	MFFHOGHF_01374	GKMEODHA_01819	GCPNPNKB_00553	AELPEIIH_02619	EAPAJBGE_03692	DKFHCAFL_03378	MGIONAKG_01896	HNFNIFPP_00094	CDEKMIIP_00478	NPKELAPA_03540	CPACMLLJ_02355	ALPHONKN_01380	COGIDPEJ_02371	GILDPHEF_02566	PBDJDDBK_01289
eamB		Cysteine/O-acetylserine efflux protein	34	34	1	1	7302				605	605	605	EONKBIPB_01188	NKAGNAHE_00995	HMGBMJBJ_03851	OJBJKJCE_03268	KOMLIGAC_02477	GFPKFEFB_03653	DEOKIPOM_02387	NBEKKDMD_01110	PAAEIIJO_00930	JPJGMMNL_01293	FPKLCHFD_02614	DLBBDGBJ_00769	ILNGHHDL_00452	DPLBEOMI_00257	FFLCOABK_03562	LOMIHHED_02111	OKLMOLAM_04161	JPFECAJI_02411	BANGGAKP_01646	MFFHOGHF_01377	GKMEODHA_01822	GCPNPNKB_00550	AELPEIIH_02616	EAPAJBGE_03689	DKFHCAFL_03381	MGIONAKG_01893	HNFNIFPP_00097	CDEKMIIP_00475	NPKELAPA_03537	CPACMLLJ_02358	ALPHONKN_01383	COGIDPEJ_02368	GILDPHEF_02563	PBDJDDBK_01292
glcC		Glc operon transcriptional activator	34	34	1	1	7274				698	713	700	EONKBIPB_01193	NKAGNAHE_00989	HMGBMJBJ_03858	OJBJKJCE_03273	KOMLIGAC_02482	GFPKFEFB_03658	DEOKIPOM_02382	NBEKKDMD_01117	PAAEIIJO_00925	JPJGMMNL_01288	FPKLCHFD_02609	DLBBDGBJ_00764	ILNGHHDL_00457	DPLBEOMI_00262	FFLCOABK_03568	LOMIHHED_02118	OKLMOLAM_04168	JPFECAJI_02404	BANGGAKP_01651	MFFHOGHF_01382	GKMEODHA_01827	GCPNPNKB_00545	AELPEIIH_02609	EAPAJBGE_03684	DKFHCAFL_03391	MGIONAKG_01888	HNFNIFPP_00102	CDEKMIIP_00470	NPKELAPA_03532	CPACMLLJ_02363	ALPHONKN_01388	COGIDPEJ_02363	GILDPHEF_02558	PBDJDDBK_01302
yadV_2		putative fimbrial chaperone YadV	34	34	1	1	3537				479	740	732	EONKBIPB_02061	NKAGNAHE_00213	HMGBMJBJ_00820	OJBJKJCE_00227	KOMLIGAC_03397	GFPKFEFB_00570	DEOKIPOM_01439	NBEKKDMD_02060	PAAEIIJO_00026	JPJGMMNL_00345	FPKLCHFD_01676	DLBBDGBJ_03912	ILNGHHDL_01329	DPLBEOMI_01199	FFLCOABK_00421	LOMIHHED_03069	OKLMOLAM_01035	JPFECAJI_01457	BANGGAKP_02605	MFFHOGHF_02274	GKMEODHA_02719	GCPNPNKB_01568	AELPEIIH_01670	EAPAJBGE_02767	DKFHCAFL_00347	MGIONAKG_00940	HNFNIFPP_01054	CDEKMIIP_03353	NPKELAPA_02580	CPACMLLJ_00389	ALPHONKN_02436	COGIDPEJ_01530	GILDPHEF_01810	PBDJDDBK_02080
group_2798		hypothetical protein	34	34	1	1	7212				566	566	566	EONKBIPB_01233	NKAGNAHE_00958	HMGBMJBJ_03882	OJBJKJCE_03321	KOMLIGAC_02506	GFPKFEFB_03683	DEOKIPOM_02356	NBEKKDMD_01141	PAAEIIJO_00900	JPJGMMNL_01264	FPKLCHFD_02583	DLBBDGBJ_00739	ILNGHHDL_00503	DPLBEOMI_00287	FFLCOABK_03593	LOMIHHED_02144	OKLMOLAM_04192	JPFECAJI_02379	BANGGAKP_01697	MFFHOGHF_01407	GKMEODHA_01913	GCPNPNKB_00521	AELPEIIH_02585	EAPAJBGE_03660	DKFHCAFL_03432	MGIONAKG_01864	HNFNIFPP_00129	CDEKMIIP_00427	NPKELAPA_03508	CPACMLLJ_02387	ALPHONKN_01413	COGIDPEJ_02337	GILDPHEF_02516	PBDJDDBK_01342
metN_2		Methionine import ATP-binding protein MetN	34	34	1	1	7207				974	1025	1023	EONKBIPB_01238	NKAGNAHE_00953	HMGBMJBJ_03887	OJBJKJCE_03326	KOMLIGAC_02511	GFPKFEFB_03688	DEOKIPOM_02351	NBEKKDMD_01146	PAAEIIJO_00895	JPJGMMNL_01259	FPKLCHFD_02578	DLBBDGBJ_00734	ILNGHHDL_00508	DPLBEOMI_00292	FFLCOABK_03598	LOMIHHED_02149	OKLMOLAM_04197	JPFECAJI_02374	BANGGAKP_01702	MFFHOGHF_01412	GKMEODHA_01918	GCPNPNKB_00516	AELPEIIH_02580	EAPAJBGE_03655	DKFHCAFL_03437	MGIONAKG_01859	HNFNIFPP_00134	CDEKMIIP_00422	NPKELAPA_03503	CPACMLLJ_02392	ALPHONKN_01418	COGIDPEJ_02332	GILDPHEF_02511	PBDJDDBK_01347
mnmG		tRNA uridine 5-carboxymethylaminomethyl modification enzyme MnmG	34	34	1	1	7199				1880	1925	1883	EONKBIPB_01246	NKAGNAHE_00945	HMGBMJBJ_03895	OJBJKJCE_03334	KOMLIGAC_02519	GFPKFEFB_03696	DEOKIPOM_02343	NBEKKDMD_01154	PAAEIIJO_00887	JPJGMMNL_01251	FPKLCHFD_02570	DLBBDGBJ_00726	ILNGHHDL_00516	DPLBEOMI_00300	FFLCOABK_03607	LOMIHHED_02157	OKLMOLAM_04206	JPFECAJI_02365	BANGGAKP_01710	MFFHOGHF_01420	GKMEODHA_01926	GCPNPNKB_00508	AELPEIIH_02572	EAPAJBGE_03647	DKFHCAFL_03445	MGIONAKG_01850	HNFNIFPP_00142	CDEKMIIP_00414	NPKELAPA_03495	CPACMLLJ_02400	ALPHONKN_01426	COGIDPEJ_02324	GILDPHEF_02503	PBDJDDBK_01355
group_2801		putative protein	34	34	1	1	7194				779	779	779	EONKBIPB_01250	NKAGNAHE_00941	HMGBMJBJ_03899	OJBJKJCE_03338	KOMLIGAC_02523	GFPKFEFB_03700	DEOKIPOM_02339	NBEKKDMD_01158	PAAEIIJO_00883	JPJGMMNL_01247	FPKLCHFD_02566	DLBBDGBJ_00722	ILNGHHDL_00520	DPLBEOMI_00304	FFLCOABK_03611	LOMIHHED_02161	OKLMOLAM_04210	JPFECAJI_02361	BANGGAKP_01714	MFFHOGHF_01424	GKMEODHA_01930	GCPNPNKB_00504	AELPEIIH_02568	EAPAJBGE_03643	DKFHCAFL_03449	MGIONAKG_01846	HNFNIFPP_00146	CDEKMIIP_00410	NPKELAPA_03491	CPACMLLJ_02404	ALPHONKN_01430	COGIDPEJ_02320	GILDPHEF_02499	PBDJDDBK_01359
group_2802		hypothetical protein	34	34	1	1	7193				365	734	723	EONKBIPB_01251	NKAGNAHE_00940	HMGBMJBJ_03900	OJBJKJCE_03339	KOMLIGAC_02524	GFPKFEFB_03701	DEOKIPOM_02338	NBEKKDMD_01159	PAAEIIJO_00882	JPJGMMNL_01246	FPKLCHFD_02565	DLBBDGBJ_00721	ILNGHHDL_00521	DPLBEOMI_00305	FFLCOABK_03612	LOMIHHED_02162	OKLMOLAM_04211	JPFECAJI_02360	BANGGAKP_01715	MFFHOGHF_01425	GKMEODHA_01931	GCPNPNKB_00503	AELPEIIH_02567	EAPAJBGE_03642	DKFHCAFL_03450	MGIONAKG_01845	HNFNIFPP_00147	CDEKMIIP_00409	NPKELAPA_03490	CPACMLLJ_02405	ALPHONKN_01431	COGIDPEJ_02319	GILDPHEF_02498	PBDJDDBK_01360
group_2803		Baeyer-Villiger monooxygenase	34	34	1	1	7174				563	563	563	EONKBIPB_01269	NKAGNAHE_00922	HMGBMJBJ_03918	OJBJKJCE_03357	KOMLIGAC_02542	GFPKFEFB_03719	DEOKIPOM_02318	NBEKKDMD_01177	PAAEIIJO_00863	JPJGMMNL_01227	FPKLCHFD_02546	DLBBDGBJ_00703	ILNGHHDL_00539	DPLBEOMI_00323	FFLCOABK_03630	LOMIHHED_02180	OKLMOLAM_04229	JPFECAJI_02342	BANGGAKP_01733	MFFHOGHF_01444	GKMEODHA_01949	GCPNPNKB_00485	AELPEIIH_02549	EAPAJBGE_03624	DKFHCAFL_03468	MGIONAKG_01827	HNFNIFPP_00165	CDEKMIIP_00391	NPKELAPA_03471	CPACMLLJ_02423	ALPHONKN_01449	COGIDPEJ_02301	GILDPHEF_02480	PBDJDDBK_01378
group_2804		putative protein	34	34	1	1	7157				1232	1298	1296	EONKBIPB_01285	NKAGNAHE_00907	HMGBMJBJ_03932	OJBJKJCE_03373	KOMLIGAC_02556	GFPKFEFB_03733	DEOKIPOM_02304	NBEKKDMD_01191	PAAEIIJO_00849	JPJGMMNL_01213	FPKLCHFD_02532	DLBBDGBJ_00689	ILNGHHDL_00555	DPLBEOMI_00337	FFLCOABK_03644	LOMIHHED_02194	OKLMOLAM_04243	JPFECAJI_02328	BANGGAKP_01747	MFFHOGHF_01458	GKMEODHA_01965	GCPNPNKB_00471	AELPEIIH_02535	EAPAJBGE_03610	DKFHCAFL_03484	MGIONAKG_01813	HNFNIFPP_00179	CDEKMIIP_00375	NPKELAPA_03456	CPACMLLJ_02437	ALPHONKN_01463	COGIDPEJ_02287	GILDPHEF_02465	PBDJDDBK_01394
folB		Dihydroneopterin aldolase	34	34	1	1	7156				380	380	380	EONKBIPB_01286	NKAGNAHE_00906	HMGBMJBJ_03933	OJBJKJCE_03374	KOMLIGAC_02557	GFPKFEFB_03734	DEOKIPOM_02303	NBEKKDMD_01192	PAAEIIJO_00848	JPJGMMNL_01212	FPKLCHFD_02531	DLBBDGBJ_00688	ILNGHHDL_00556	DPLBEOMI_00338	FFLCOABK_03645	LOMIHHED_02195	OKLMOLAM_04244	JPFECAJI_02327	BANGGAKP_01748	MFFHOGHF_01459	GKMEODHA_01966	GCPNPNKB_00470	AELPEIIH_02534	EAPAJBGE_03609	DKFHCAFL_03485	MGIONAKG_01812	HNFNIFPP_00180	CDEKMIIP_00374	NPKELAPA_03455	CPACMLLJ_02438	ALPHONKN_01464	COGIDPEJ_02286	GILDPHEF_02464	PBDJDDBK_01395
group_2806		hypothetical protein	34	34	1	1	7143				251	548	539	EONKBIPB_01294	NKAGNAHE_00897	HMGBMJBJ_03942	OJBJKJCE_03382	KOMLIGAC_02566	GFPKFEFB_03743	DEOKIPOM_02294	NBEKKDMD_01201	PAAEIIJO_00839	JPJGMMNL_01202	FPKLCHFD_02522	DLBBDGBJ_00679	ILNGHHDL_00564	DPLBEOMI_00347	FFLCOABK_03654	LOMIHHED_02204	OKLMOLAM_04254	JPFECAJI_02318	BANGGAKP_01757	MFFHOGHF_01468	GKMEODHA_01974	GCPNPNKB_00461	AELPEIIH_02525	EAPAJBGE_03600	DKFHCAFL_03493	MGIONAKG_01802	HNFNIFPP_00189	CDEKMIIP_00366	NPKELAPA_03443	CPACMLLJ_02447	ALPHONKN_01473	COGIDPEJ_02277	GILDPHEF_02455	PBDJDDBK_01403
lplT		Lysophospholipid transporter LplT	34	34	1	1	7140				1274	1322	1320	EONKBIPB_01296	NKAGNAHE_00895	HMGBMJBJ_03944	OJBJKJCE_03384	KOMLIGAC_02568	GFPKFEFB_03745	DEOKIPOM_02292	NBEKKDMD_01203	PAAEIIJO_00837	JPJGMMNL_01200	FPKLCHFD_02520	DLBBDGBJ_00677	ILNGHHDL_00566	DPLBEOMI_00349	FFLCOABK_03656	LOMIHHED_02206	OKLMOLAM_04256	JPFECAJI_02316	BANGGAKP_01759	MFFHOGHF_01470	GKMEODHA_01976	GCPNPNKB_00459	AELPEIIH_02523	EAPAJBGE_03598	DKFHCAFL_03495	MGIONAKG_01799	HNFNIFPP_00191	CDEKMIIP_00364	NPKELAPA_03441	CPACMLLJ_02449	ALPHONKN_01475	COGIDPEJ_02275	GILDPHEF_02453	PBDJDDBK_01405
mutL		DNA mismatch repair protein MutL	34	34	1	1	6875				1949	1952	1950	EONKBIPB_01314	NKAGNAHE_00877	HMGBMJBJ_03964	OJBJKJCE_03402	KOMLIGAC_02588	GFPKFEFB_03765	DEOKIPOM_02272	NBEKKDMD_01223	PAAEIIJO_00718	JPJGMMNL_01180	FPKLCHFD_02500	DLBBDGBJ_00657	ILNGHHDL_00584	DPLBEOMI_00370	FFLCOABK_03676	LOMIHHED_02227	OKLMOLAM_04276	JPFECAJI_02295	BANGGAKP_01779	MFFHOGHF_01587	GKMEODHA_01994	GCPNPNKB_00438	AELPEIIH_02503	EAPAJBGE_03578	DKFHCAFL_03513	MGIONAKG_01779	HNFNIFPP_00307	CDEKMIIP_00346	NPKELAPA_03420	CPACMLLJ_03705	ALPHONKN_01545	COGIDPEJ_02257	GILDPHEF_02435	PBDJDDBK_01423
group_2809		hypothetical protein	34	34	1	1	6838				359	359	359	EONKBIPB_01332	NKAGNAHE_00861	HMGBMJBJ_00017	OJBJKJCE_03420	KOMLIGAC_02606	GFPKFEFB_03784	DEOKIPOM_02254	NBEKKDMD_01244	PAAEIIJO_00697	JPJGMMNL_01162	FPKLCHFD_02482	DLBBDGBJ_00639	ILNGHHDL_00602	DPLBEOMI_00388	FFLCOABK_03694	LOMIHHED_02246	OKLMOLAM_04294	JPFECAJI_02277	BANGGAKP_01798	MFFHOGHF_01605	GKMEODHA_02012	GCPNPNKB_00420	AELPEIIH_02485	EAPAJBGE_03560	DKFHCAFL_03531	MGIONAKG_01761	HNFNIFPP_00325	CDEKMIIP_00325	NPKELAPA_03402	CPACMLLJ_00573	ALPHONKN_01563	COGIDPEJ_02239	GILDPHEF_02417	PBDJDDBK_01440
group_2811		hypothetical protein	34	34	1	1	6834				257	257	257	EONKBIPB_01336	NKAGNAHE_00858	HMGBMJBJ_00020	OJBJKJCE_03424	KOMLIGAC_02609	GFPKFEFB_03787	DEOKIPOM_02251	NBEKKDMD_01248	PAAEIIJO_00694	JPJGMMNL_01159	FPKLCHFD_02479	DLBBDGBJ_00636	ILNGHHDL_00606	DPLBEOMI_00391	FFLCOABK_03697	LOMIHHED_02249	OKLMOLAM_04297	JPFECAJI_02274	BANGGAKP_01802	MFFHOGHF_01608	GKMEODHA_02016	GCPNPNKB_00417	AELPEIIH_02482	EAPAJBGE_03557	DKFHCAFL_03534	MGIONAKG_01758	HNFNIFPP_00328	CDEKMIIP_00321	NPKELAPA_03398	CPACMLLJ_00576	ALPHONKN_01566	COGIDPEJ_02236	GILDPHEF_02414	PBDJDDBK_01443
pheA2		Secreted chorismate mutase	34	34	1	1	6823				557	557	557	EONKBIPB_01341	NKAGNAHE_00850	HMGBMJBJ_00025	OJBJKJCE_03429	KOMLIGAC_02614	GFPKFEFB_03792	DEOKIPOM_02246	NBEKKDMD_01253	PAAEIIJO_00689	JPJGMMNL_01154	FPKLCHFD_02474	DLBBDGBJ_00631	ILNGHHDL_00611	DPLBEOMI_00396	FFLCOABK_03702	LOMIHHED_02254	OKLMOLAM_04302	JPFECAJI_02269	BANGGAKP_01807	MFFHOGHF_01613	GKMEODHA_02021	GCPNPNKB_00412	AELPEIIH_02477	EAPAJBGE_03552	DKFHCAFL_03543	MGIONAKG_01753	HNFNIFPP_00333	CDEKMIIP_00316	NPKELAPA_03392	CPACMLLJ_00581	ALPHONKN_01571	COGIDPEJ_02227	GILDPHEF_02405	PBDJDDBK_01452
group_2817		hypothetical protein	34	34	1	1	6810				254	470	463	EONKBIPB_01348	NKAGNAHE_00843	HMGBMJBJ_00034	OJBJKJCE_03437	KOMLIGAC_02621	GFPKFEFB_03799	DEOKIPOM_02239	NBEKKDMD_01260	PAAEIIJO_00682	JPJGMMNL_01147	FPKLCHFD_02467	DLBBDGBJ_00624	ILNGHHDL_00618	DPLBEOMI_00403	FFLCOABK_03709	LOMIHHED_02261	OKLMOLAM_04309	JPFECAJI_02262	BANGGAKP_01853	MFFHOGHF_01620	GKMEODHA_02028	GCPNPNKB_00405	AELPEIIH_02470	EAPAJBGE_03545	DKFHCAFL_03553	MGIONAKG_01746	HNFNIFPP_00340	CDEKMIIP_00309	NPKELAPA_03385	CPACMLLJ_00588	ALPHONKN_01578	COGIDPEJ_02220	GILDPHEF_02398	PBDJDDBK_01462
lrp_3		Leucine-responsive regulatory protein	34	34	1	1	6782				410	473	471	EONKBIPB_01367	NKAGNAHE_00831	HMGBMJBJ_00050	OJBJKJCE_03456	KOMLIGAC_02637	GFPKFEFB_03816	DEOKIPOM_02222	NBEKKDMD_01276	PAAEIIJO_00665	JPJGMMNL_01131	FPKLCHFD_02451	DLBBDGBJ_00608	ILNGHHDL_00637	DPLBEOMI_00419	FFLCOABK_03725	LOMIHHED_02277	OKLMOLAM_04327	JPFECAJI_02245	BANGGAKP_01871	MFFHOGHF_01636	GKMEODHA_02047	GCPNPNKB_00381	AELPEIIH_02454	EAPAJBGE_03529	DKFHCAFL_03569	MGIONAKG_01730	HNFNIFPP_00356	CDEKMIIP_00290	NPKELAPA_03369	CPACMLLJ_00604	ALPHONKN_01594	COGIDPEJ_02203	GILDPHEF_02381	PBDJDDBK_01479
tal		Transaldolase	34	34	1	1	6780				914	989	986	EONKBIPB_01369	NKAGNAHE_00829	HMGBMJBJ_00052	OJBJKJCE_03458	KOMLIGAC_02639	GFPKFEFB_03818	DEOKIPOM_02220	NBEKKDMD_01278	PAAEIIJO_00663	JPJGMMNL_01129	FPKLCHFD_02449	DLBBDGBJ_00606	ILNGHHDL_00639	DPLBEOMI_00421	FFLCOABK_03727	LOMIHHED_02279	OKLMOLAM_04329	JPFECAJI_02243	BANGGAKP_01873	MFFHOGHF_01638	GKMEODHA_02049	GCPNPNKB_00379	AELPEIIH_02452	EAPAJBGE_03527	DKFHCAFL_03571	MGIONAKG_01728	HNFNIFPP_00358	CDEKMIIP_00288	NPKELAPA_03367	CPACMLLJ_00606	ALPHONKN_01596	COGIDPEJ_02201	GILDPHEF_02379	PBDJDDBK_01481
group_2824		hypothetical protein	34	34	1	1	6778				434	512	445	EONKBIPB_01371	NKAGNAHE_00827	HMGBMJBJ_00054	OJBJKJCE_03460	KOMLIGAC_02641	GFPKFEFB_03820	DEOKIPOM_02218	NBEKKDMD_01280	PAAEIIJO_00661	JPJGMMNL_01127	FPKLCHFD_02447	DLBBDGBJ_00604	ILNGHHDL_00641	DPLBEOMI_00423	FFLCOABK_03729	LOMIHHED_02281	OKLMOLAM_04331	JPFECAJI_02241	BANGGAKP_01875	MFFHOGHF_01640	GKMEODHA_02051	GCPNPNKB_00377	AELPEIIH_02450	EAPAJBGE_03525	DKFHCAFL_03573	MGIONAKG_01726	HNFNIFPP_00360	CDEKMIIP_00286	NPKELAPA_03365	CPACMLLJ_00608	ALPHONKN_01598	COGIDPEJ_02199	GILDPHEF_02377	PBDJDDBK_01483
group_2825		hypothetical protein	34	34	1	1	6774				1259	1259	1259	EONKBIPB_01375	NKAGNAHE_00823	HMGBMJBJ_00058	OJBJKJCE_03464	KOMLIGAC_02645	GFPKFEFB_03824	DEOKIPOM_02214	NBEKKDMD_01284	PAAEIIJO_00657	JPJGMMNL_01123	FPKLCHFD_02443	DLBBDGBJ_00600	ILNGHHDL_00645	DPLBEOMI_00427	FFLCOABK_03733	LOMIHHED_02285	OKLMOLAM_04336	JPFECAJI_02237	BANGGAKP_01879	MFFHOGHF_01644	GKMEODHA_02055	GCPNPNKB_00373	AELPEIIH_02446	EAPAJBGE_03521	DKFHCAFL_03577	MGIONAKG_01722	HNFNIFPP_00364	CDEKMIIP_00282	NPKELAPA_03361	CPACMLLJ_00612	ALPHONKN_01602	COGIDPEJ_02195	GILDPHEF_02373	PBDJDDBK_01487
group_283		hypothetical protein	34	34	1	1	3890				635	1247	1228	EONKBIPB_02349	NKAGNAHE_03553	HMGBMJBJ_01164	OJBJKJCE_00520	KOMLIGAC_03739	GFPKFEFB_00916	DEOKIPOM_01092	NBEKKDMD_02410	PAAEIIJO_03624	JPJGMMNL_04067	FPKLCHFD_01329	DLBBDGBJ_03563	ILNGHHDL_01617	DPLBEOMI_01543	FFLCOABK_00766	LOMIHHED_03422	OKLMOLAM_01396	JPFECAJI_01109	BANGGAKP_01847	MFFHOGHF_02576	GKMEODHA_03015	GCPNPNKB_03700	AELPEIIH_01328	EAPAJBGE_02426	DKFHCAFL_00652	MGIONAKG_00593	HNFNIFPP_01350	CDEKMIIP_03066	NPKELAPA_02234	CPACMLLJ_00049	ALPHONKN_02729	COGIDPEJ_01278	GILDPHEF_01507	PBDJDDBK_02387
group_2840		hypothetical protein	34	34	1	1	6656				269	269	269	EONKBIPB_01482	NKAGNAHE_00726	HMGBMJBJ_00184	OJBJKJCE_03567	KOMLIGAC_02765	GFPKFEFB_03945	DEOKIPOM_02091	NBEKKDMD_01410	PAAEIIJO_00632	JPJGMMNL_00997	FPKLCHFD_02320	DLBBDGBJ_00479	ILNGHHDL_00752	DPLBEOMI_00547	FFLCOABK_03856	LOMIHHED_02411	OKLMOLAM_00372	JPFECAJI_02113	BANGGAKP_01909	MFFHOGHF_01669	GKMEODHA_02140	GCPNPNKB_00253	AELPEIIH_02321	EAPAJBGE_03401	DKFHCAFL_03602	MGIONAKG_01597	HNFNIFPP_00447	CDEKMIIP_00176	NPKELAPA_03237	CPACMLLJ_00732	ALPHONKN_01694	COGIDPEJ_02101	GILDPHEF_02348	PBDJDDBK_01512
group_2842		hypothetical protein	34	34	1	1	6638				284	284	284	EONKBIPB_01497	NKAGNAHE_00711	HMGBMJBJ_00200	OJBJKJCE_03582	KOMLIGAC_02781	GFPKFEFB_03960	DEOKIPOM_02076	NBEKKDMD_01426	PAAEIIJO_00617	JPJGMMNL_00982	FPKLCHFD_02305	DLBBDGBJ_00464	ILNGHHDL_00767	DPLBEOMI_00562	FFLCOABK_03871	LOMIHHED_02427	OKLMOLAM_00388	JPFECAJI_02098	BANGGAKP_01924	MFFHOGHF_01684	GKMEODHA_02155	GCPNPNKB_00238	AELPEIIH_02305	EAPAJBGE_03386	DKFHCAFL_03617	MGIONAKG_01580	HNFNIFPP_00462	CDEKMIIP_00161	NPKELAPA_03222	CPACMLLJ_00747	ALPHONKN_01709	COGIDPEJ_02086	GILDPHEF_02332	PBDJDDBK_01527
group_2843		hypothetical protein	34	34	1	1	6633				296	296	296	EONKBIPB_01502	NKAGNAHE_00706	HMGBMJBJ_00205	OJBJKJCE_03587	KOMLIGAC_02786	GFPKFEFB_03965	DEOKIPOM_02071	NBEKKDMD_01431	PAAEIIJO_00612	JPJGMMNL_00977	FPKLCHFD_02300	DLBBDGBJ_00459	ILNGHHDL_00772	DPLBEOMI_00567	FFLCOABK_03876	LOMIHHED_02432	OKLMOLAM_00393	JPFECAJI_02093	BANGGAKP_01929	MFFHOGHF_01689	GKMEODHA_02160	GCPNPNKB_00233	AELPEIIH_02300	EAPAJBGE_03381	DKFHCAFL_03622	MGIONAKG_01575	HNFNIFPP_00467	CDEKMIIP_00156	NPKELAPA_03217	CPACMLLJ_00752	ALPHONKN_01714	COGIDPEJ_02081	GILDPHEF_02327	PBDJDDBK_01532
group_2844		hypothetical protein	34	34	1	1	6632				461	461	461	EONKBIPB_01503	NKAGNAHE_00705	HMGBMJBJ_00206	OJBJKJCE_03588	KOMLIGAC_02787	GFPKFEFB_03966	DEOKIPOM_02070	NBEKKDMD_01434	PAAEIIJO_00611	JPJGMMNL_00976	FPKLCHFD_02299	DLBBDGBJ_00458	ILNGHHDL_00773	DPLBEOMI_00568	FFLCOABK_03877	LOMIHHED_02435	OKLMOLAM_00396	JPFECAJI_02092	BANGGAKP_01930	MFFHOGHF_01690	GKMEODHA_02161	GCPNPNKB_00232	AELPEIIH_02299	EAPAJBGE_03380	DKFHCAFL_03623	MGIONAKG_01574	HNFNIFPP_00468	CDEKMIIP_00155	NPKELAPA_03216	CPACMLLJ_00753	ALPHONKN_01715	COGIDPEJ_02080	GILDPHEF_02326	PBDJDDBK_01533
group_2845		hypothetical protein	34	34	1	1	6626				524	524	524	EONKBIPB_01510	NKAGNAHE_00700	HMGBMJBJ_00211	OJBJKJCE_03596	KOMLIGAC_02792	GFPKFEFB_03971	DEOKIPOM_02065	NBEKKDMD_01439	PAAEIIJO_00606	JPJGMMNL_00971	FPKLCHFD_02294	DLBBDGBJ_00453	ILNGHHDL_00780	DPLBEOMI_00573	FFLCOABK_03882	LOMIHHED_02440	OKLMOLAM_00401	JPFECAJI_02087	BANGGAKP_01935	MFFHOGHF_01695	GKMEODHA_02168	GCPNPNKB_00227	AELPEIIH_02294	EAPAJBGE_03375	DKFHCAFL_03628	MGIONAKG_01569	HNFNIFPP_00473	CDEKMIIP_00148	NPKELAPA_03211	CPACMLLJ_00758	ALPHONKN_01720	COGIDPEJ_02075	GILDPHEF_02321	PBDJDDBK_01538
rimO		Ribosomal protein S12 methylthiotransferase RimO	34	34	1	1	6618				1343	1397	1344	EONKBIPB_01517	NKAGNAHE_00695	HMGBMJBJ_00216	OJBJKJCE_03601	KOMLIGAC_02797	GFPKFEFB_03976	DEOKIPOM_02059	NBEKKDMD_01444	PAAEIIJO_00601	JPJGMMNL_00966	FPKLCHFD_02289	DLBBDGBJ_00448	ILNGHHDL_00785	DPLBEOMI_00578	FFLCOABK_03887	LOMIHHED_02445	OKLMOLAM_00406	JPFECAJI_02082	BANGGAKP_01940	MFFHOGHF_01700	GKMEODHA_02173	GCPNPNKB_00222	AELPEIIH_02289	EAPAJBGE_03370	DKFHCAFL_03633	MGIONAKG_01564	HNFNIFPP_00480	CDEKMIIP_00140	NPKELAPA_03206	CPACMLLJ_00763	ALPHONKN_01725	COGIDPEJ_02070	GILDPHEF_02316	PBDJDDBK_01543
hslR		Heat shock protein 15	34	34	1	1	6602				389	440	438	EONKBIPB_01532	NKAGNAHE_00680	HMGBMJBJ_00231	OJBJKJCE_03616	KOMLIGAC_02812	GFPKFEFB_03992	DEOKIPOM_02044	NBEKKDMD_01460	PAAEIIJO_00586	JPJGMMNL_00950	FPKLCHFD_02274	DLBBDGBJ_00433	ILNGHHDL_00800	DPLBEOMI_00593	FFLCOABK_03903	LOMIHHED_02462	OKLMOLAM_00421	JPFECAJI_02067	BANGGAKP_01956	MFFHOGHF_01715	GKMEODHA_02188	GCPNPNKB_00207	AELPEIIH_02274	EAPAJBGE_03355	DKFHCAFL_03648	MGIONAKG_01548	HNFNIFPP_00495	CDEKMIIP_00125	NPKELAPA_03190	CPACMLLJ_00778	ALPHONKN_01740	COGIDPEJ_02055	GILDPHEF_02301	PBDJDDBK_01558
group_2848		hypothetical protein	34	34	1	1	6600				359	359	359	EONKBIPB_01534	NKAGNAHE_00678	HMGBMJBJ_00233	OJBJKJCE_03618	KOMLIGAC_02814	GFPKFEFB_03994	DEOKIPOM_02042	NBEKKDMD_01462	PAAEIIJO_00582	JPJGMMNL_00948	FPKLCHFD_02272	DLBBDGBJ_00431	ILNGHHDL_00802	DPLBEOMI_00595	FFLCOABK_03905	LOMIHHED_02464	OKLMOLAM_00423	JPFECAJI_02065	BANGGAKP_02049	MFFHOGHF_01719	GKMEODHA_02190	GCPNPNKB_00205	AELPEIIH_02272	EAPAJBGE_03353	DKFHCAFL_03650	MGIONAKG_01546	HNFNIFPP_00497	CDEKMIIP_00123	NPKELAPA_03188	CPACMLLJ_00780	ALPHONKN_01742	COGIDPEJ_02053	GILDPHEF_02299	PBDJDDBK_01560
group_2849		hypothetical protein	34	34	1	1	6598				293	293	293	EONKBIPB_01536	NKAGNAHE_00676	HMGBMJBJ_00235	OJBJKJCE_03620	KOMLIGAC_02816	GFPKFEFB_03996	DEOKIPOM_02040	NBEKKDMD_01464	PAAEIIJO_00580	JPJGMMNL_00946	FPKLCHFD_02270	DLBBDGBJ_00429	ILNGHHDL_00804	DPLBEOMI_00597	FFLCOABK_03907	LOMIHHED_02466	OKLMOLAM_00425	JPFECAJI_02063	BANGGAKP_02051	MFFHOGHF_01721	GKMEODHA_02192	GCPNPNKB_00203	AELPEIIH_02270	EAPAJBGE_03351	DKFHCAFL_03652	MGIONAKG_01544	HNFNIFPP_00499	CDEKMIIP_00121	NPKELAPA_03186	CPACMLLJ_00782	ALPHONKN_01744	COGIDPEJ_02051	GILDPHEF_02297	PBDJDDBK_01562
group_285		hypothetical protein	34	34	1	1	9101				728	1346	1327	EONKBIPB_02741	NKAGNAHE_03120	HMGBMJBJ_03395	OJBJKJCE_00969	KOMLIGAC_00171	GFPKFEFB_03148	DEOKIPOM_02892	NBEKKDMD_02754	PAAEIIJO_03235	JPJGMMNL_01790	FPKLCHFD_03115	DLBBDGBJ_01272	ILNGHHDL_02055	DPLBEOMI_03832	FFLCOABK_03056	LOMIHHED_03771	OKLMOLAM_01751	JPFECAJI_03812	BANGGAKP_03283	MFFHOGHF_02964	GKMEODHA_03403	GCPNPNKB_00828	AELPEIIH_03065	EAPAJBGE_02061	DKFHCAFL_01172	MGIONAKG_02396	HNFNIFPP_03623	CDEKMIIP_02700	NPKELAPA_04045	CPACMLLJ_01033	ALPHONKN_03217	COGIDPEJ_00880	GILDPHEF_00947	PBDJDDBK_02791
pheP		Phenylalanine-specific permease	34	34	1	1	6593				743	1406	1328	EONKBIPB_01540	NKAGNAHE_00671	HMGBMJBJ_00239	OJBJKJCE_03624	KOMLIGAC_02820	GFPKFEFB_04000	DEOKIPOM_02037	NBEKKDMD_01468	PAAEIIJO_00576	JPJGMMNL_00942	FPKLCHFD_02266	DLBBDGBJ_00425	ILNGHHDL_00808	DPLBEOMI_00602	FFLCOABK_03911	LOMIHHED_02470	OKLMOLAM_00429	JPFECAJI_02059	BANGGAKP_02055	MFFHOGHF_01725	GKMEODHA_02196	GCPNPNKB_00199	AELPEIIH_02266	EAPAJBGE_03347	DKFHCAFL_03656	MGIONAKG_01539	HNFNIFPP_00503	CDEKMIIP_00116	NPKELAPA_03181	CPACMLLJ_00786	ALPHONKN_01748	COGIDPEJ_02047	GILDPHEF_02293	PBDJDDBK_01566
group_2852		hypothetical protein	34	34	1	1	6588				629	638	631	EONKBIPB_01545	NKAGNAHE_00666	HMGBMJBJ_00243	OJBJKJCE_03628	KOMLIGAC_02824	GFPKFEFB_04004	DEOKIPOM_02033	NBEKKDMD_01472	PAAEIIJO_00572	JPJGMMNL_00938	FPKLCHFD_02262	DLBBDGBJ_00421	ILNGHHDL_00812	DPLBEOMI_00606	FFLCOABK_03915	LOMIHHED_02474	OKLMOLAM_00433	JPFECAJI_02053	BANGGAKP_02059	MFFHOGHF_01729	GKMEODHA_02200	GCPNPNKB_00195	AELPEIIH_02260	EAPAJBGE_03343	DKFHCAFL_03660	MGIONAKG_01535	HNFNIFPP_00507	CDEKMIIP_00112	NPKELAPA_03177	CPACMLLJ_00790	ALPHONKN_01752	COGIDPEJ_02043	GILDPHEF_02289	PBDJDDBK_01570
group_2853		hypothetical protein	34	34	1	1	6518				374	419	417	EONKBIPB_01559	NKAGNAHE_00652	HMGBMJBJ_00308	OJBJKJCE_03643	KOMLIGAC_02889	GFPKFEFB_04069	DEOKIPOM_01967	NBEKKDMD_01539	PAAEIIJO_00559	JPJGMMNL_00874	FPKLCHFD_02197	DLBBDGBJ_00356	ILNGHHDL_00826	DPLBEOMI_00674	FFLCOABK_03981	LOMIHHED_02540	OKLMOLAM_00500	JPFECAJI_01987	BANGGAKP_02071	MFFHOGHF_01742	GKMEODHA_02214	GCPNPNKB_00130	AELPEIIH_02195	EAPAJBGE_03278	DKFHCAFL_03673	MGIONAKG_01470	HNFNIFPP_00520	CDEKMIIP_00098	NPKELAPA_03111	CPACMLLJ_00855	ALPHONKN_01817	COGIDPEJ_02031	GILDPHEF_02276	PBDJDDBK_01583
grxD		Glutaredoxin 4	34	34	1	1	6513				341	509	345	EONKBIPB_01564	NKAGNAHE_00647	HMGBMJBJ_00313	OJBJKJCE_03648	KOMLIGAC_02894	GFPKFEFB_04074	DEOKIPOM_01962	NBEKKDMD_01544	PAAEIIJO_00554	JPJGMMNL_00869	FPKLCHFD_02192	DLBBDGBJ_00351	ILNGHHDL_00831	DPLBEOMI_00679	FFLCOABK_03986	LOMIHHED_02545	OKLMOLAM_00505	JPFECAJI_01982	BANGGAKP_02076	MFFHOGHF_01747	GKMEODHA_02219	GCPNPNKB_00125	AELPEIIH_02190	EAPAJBGE_03273	DKFHCAFL_03678	MGIONAKG_01465	HNFNIFPP_00525	CDEKMIIP_00093	NPKELAPA_03106	CPACMLLJ_00860	ALPHONKN_01822	COGIDPEJ_02026	GILDPHEF_02271	PBDJDDBK_01588
group_2856		hypothetical protein	34	34	1	1	6493				287	308	307	EONKBIPB_01581	NKAGNAHE_00630	HMGBMJBJ_00332	OJBJKJCE_03665	KOMLIGAC_02911	GFPKFEFB_04091	DEOKIPOM_01945	NBEKKDMD_01563	PAAEIIJO_00537	JPJGMMNL_00852	FPKLCHFD_02173	DLBBDGBJ_00334	ILNGHHDL_00848	DPLBEOMI_00696	FFLCOABK_04003	LOMIHHED_02564	OKLMOLAM_00524	JPFECAJI_01961	BANGGAKP_02093	MFFHOGHF_01764	GKMEODHA_02236	GCPNPNKB_00108	AELPEIIH_02169	EAPAJBGE_03256	DKFHCAFL_03695	MGIONAKG_01448	HNFNIFPP_00543	CDEKMIIP_00076	NPKELAPA_03089	CPACMLLJ_00877	ALPHONKN_01840	COGIDPEJ_02009	GILDPHEF_02255	PBDJDDBK_01606
RBKS		Ribokinase	34	34	1	1	6492				1004	1031	1004	EONKBIPB_01582	NKAGNAHE_00629	HMGBMJBJ_00333	OJBJKJCE_03666	KOMLIGAC_02912	GFPKFEFB_04092	DEOKIPOM_01944	NBEKKDMD_01564	PAAEIIJO_00536	JPJGMMNL_00851	FPKLCHFD_02172	DLBBDGBJ_00333	ILNGHHDL_00849	DPLBEOMI_00697	FFLCOABK_04004	LOMIHHED_02565	OKLMOLAM_00525	JPFECAJI_01960	BANGGAKP_02094	MFFHOGHF_01765	GKMEODHA_02237	GCPNPNKB_00107	AELPEIIH_02168	EAPAJBGE_03255	DKFHCAFL_03696	MGIONAKG_01447	HNFNIFPP_00544	CDEKMIIP_00075	NPKELAPA_03088	CPACMLLJ_00878	ALPHONKN_01841	COGIDPEJ_02008	GILDPHEF_02254	PBDJDDBK_01607
group_2859		hypothetical protein	34	34	1	1	6473				362	362	362	EONKBIPB_01596	NKAGNAHE_00614	HMGBMJBJ_00347	OJBJKJCE_03681	KOMLIGAC_02926	GFPKFEFB_04106	DEOKIPOM_01930	NBEKKDMD_01578	PAAEIIJO_00520	JPJGMMNL_00837	FPKLCHFD_02157	DLBBDGBJ_00318	ILNGHHDL_00863	DPLBEOMI_00711	FFLCOABK_04018	LOMIHHED_02580	OKLMOLAM_00541	JPFECAJI_01945	BANGGAKP_02109	MFFHOGHF_01781	GKMEODHA_02251	GCPNPNKB_00093	AELPEIIH_02154	EAPAJBGE_03241	DKFHCAFL_03710	MGIONAKG_01433	HNFNIFPP_00560	CDEKMIIP_00061	NPKELAPA_03073	CPACMLLJ_00892	ALPHONKN_01855	COGIDPEJ_01994	GILDPHEF_02239	PBDJDDBK_01621
group_2860		hypothetical protein	34	34	1	1	6470				317	560	517	EONKBIPB_01599	NKAGNAHE_00611	HMGBMJBJ_00350	OJBJKJCE_03684	KOMLIGAC_02929	GFPKFEFB_04109	DEOKIPOM_01927	NBEKKDMD_01581	PAAEIIJO_00517	JPJGMMNL_00834	FPKLCHFD_02154	DLBBDGBJ_00315	ILNGHHDL_00866	DPLBEOMI_00714	FFLCOABK_04021	LOMIHHED_02583	OKLMOLAM_00544	JPFECAJI_01942	BANGGAKP_02112	MFFHOGHF_01784	GKMEODHA_02254	GCPNPNKB_00090	AELPEIIH_02151	EAPAJBGE_03238	DKFHCAFL_03713	MGIONAKG_01430	HNFNIFPP_00563	CDEKMIIP_00058	NPKELAPA_03070	CPACMLLJ_00895	ALPHONKN_01858	COGIDPEJ_01991	GILDPHEF_02236	PBDJDDBK_01624
group_2861		hypothetical protein	34	34	1	1	6459				278	677	665	EONKBIPB_01609	NKAGNAHE_00601	HMGBMJBJ_00360	OJBJKJCE_03695	KOMLIGAC_02939	GFPKFEFB_04120	DEOKIPOM_01917	NBEKKDMD_01591	PAAEIIJO_00507	JPJGMMNL_00824	FPKLCHFD_02145	DLBBDGBJ_00305	ILNGHHDL_00876	DPLBEOMI_00725	FFLCOABK_04031	LOMIHHED_02593	OKLMOLAM_00556	JPFECAJI_01932	BANGGAKP_02122	MFFHOGHF_01794	GKMEODHA_02264	GCPNPNKB_00080	AELPEIIH_02141	EAPAJBGE_03228	DKFHCAFL_03723	MGIONAKG_01419	HNFNIFPP_00573	CDEKMIIP_00047	NPKELAPA_03059	CPACMLLJ_00905	ALPHONKN_01868	COGIDPEJ_01981	GILDPHEF_02226	PBDJDDBK_01634
group_2862		hypothetical protein	34	34	1	1	6437				413	413	413	EONKBIPB_01626	NKAGNAHE_00584	HMGBMJBJ_00377	OJBJKJCE_03712	KOMLIGAC_02956	GFPKFEFB_00114	DEOKIPOM_01900	NBEKKDMD_01608	PAAEIIJO_00488	JPJGMMNL_00807	FPKLCHFD_02127	DLBBDGBJ_00288	ILNGHHDL_00893	DPLBEOMI_00743	FFLCOABK_04048	LOMIHHED_02610	OKLMOLAM_00573	JPFECAJI_01915	BANGGAKP_02140	MFFHOGHF_01812	GKMEODHA_02281	GCPNPNKB_00063	AELPEIIH_02124	EAPAJBGE_03211	DKFHCAFL_03740	MGIONAKG_01402	HNFNIFPP_00591	CDEKMIIP_00030	NPKELAPA_03042	CPACMLLJ_00922	ALPHONKN_01887	COGIDPEJ_01964	GILDPHEF_02209	PBDJDDBK_01651
group_2863		hypothetical protein	34	34	1	1	6431				1121	1121	1121	EONKBIPB_01632	NKAGNAHE_00578	HMGBMJBJ_00383	OJBJKJCE_03718	KOMLIGAC_02962	GFPKFEFB_00120	DEOKIPOM_01894	NBEKKDMD_01615	PAAEIIJO_00482	JPJGMMNL_00801	FPKLCHFD_02121	DLBBDGBJ_00282	ILNGHHDL_00899	DPLBEOMI_00749	FFLCOABK_04054	LOMIHHED_02616	OKLMOLAM_00579	JPFECAJI_01909	BANGGAKP_02146	MFFHOGHF_01818	GKMEODHA_02287	GCPNPNKB_00057	AELPEIIH_02118	EAPAJBGE_03205	DKFHCAFL_03746	MGIONAKG_01396	HNFNIFPP_00597	CDEKMIIP_00024	NPKELAPA_03036	CPACMLLJ_00928	ALPHONKN_01893	COGIDPEJ_01958	GILDPHEF_02203	PBDJDDBK_01657
group_2876		hypothetical protein	34	34	1	1	2915				1493	1493	1493	EONKBIPB_01743	NKAGNAHE_00500	HMGBMJBJ_00468	OJBJKJCE_03830	KOMLIGAC_03047	GFPKFEFB_00205	DEOKIPOM_01808	NBEKKDMD_01702	PAAEIIJO_00429	JPJGMMNL_00716	FPKLCHFD_02035	DLBBDGBJ_00197	ILNGHHDL_01011	DPLBEOMI_00834	FFLCOABK_00054	LOMIHHED_02701	OKLMOLAM_00668	JPFECAJI_01824	BANGGAKP_02260	MFFHOGHF_01870	GKMEODHA_02401	GCPNPNKB_03549	AELPEIIH_02033	EAPAJBGE_03120	DKFHCAFL_00050	MGIONAKG_01308	HNFNIFPP_00650	CDEKMIIP_03679	NPKELAPA_02951	CPACMLLJ_03023	ALPHONKN_02029	COGIDPEJ_01864	GILDPHEF_02112	PBDJDDBK_01751
antC		Anthranilate 1,2-dioxygenase electron transfer component	34	34	1	1	3093				350	1028	1008	EONKBIPB_01828	NKAGNAHE_00436	HMGBMJBJ_00583	OJBJKJCE_03915	KOMLIGAC_03160	GFPKFEFB_00330	DEOKIPOM_01683	NBEKKDMD_01821	PAAEIIJO_00367	JPJGMMNL_00583	FPKLCHFD_01917	DLBBDGBJ_00071	ILNGHHDL_01096	DPLBEOMI_00959	FFLCOABK_00179	LOMIHHED_02824	OKLMOLAM_00791	JPFECAJI_01696	BANGGAKP_02365	MFFHOGHF_01932	GKMEODHA_02486	GCPNPNKB_01331	AELPEIIH_01907	EAPAJBGE_03004	DKFHCAFL_00141	MGIONAKG_01182	HNFNIFPP_00709	CDEKMIIP_03592	NPKELAPA_02824	CPACMLLJ_02503	ALPHONKN_02149	COGIDPEJ_01821	GILDPHEF_02036	PBDJDDBK_01852
rhaS_6		HTH-type transcriptional activator RhaS	34	34	1	1	3094				1058	1058	1058	EONKBIPB_01829	NKAGNAHE_00435	HMGBMJBJ_00584	OJBJKJCE_03916	KOMLIGAC_03161	GFPKFEFB_00331	DEOKIPOM_01682	NBEKKDMD_01822	PAAEIIJO_00366	JPJGMMNL_00582	FPKLCHFD_01916	DLBBDGBJ_00070	ILNGHHDL_01097	DPLBEOMI_00960	FFLCOABK_00180	LOMIHHED_02825	OKLMOLAM_00792	JPFECAJI_01695	BANGGAKP_02366	MFFHOGHF_01933	GKMEODHA_02487	GCPNPNKB_01332	AELPEIIH_01906	EAPAJBGE_03003	DKFHCAFL_00140	MGIONAKG_01181	HNFNIFPP_00710	CDEKMIIP_03591	NPKELAPA_02823	CPACMLLJ_02504	ALPHONKN_02150	COGIDPEJ_01820	GILDPHEF_02035	PBDJDDBK_01853
group_2893		hypothetical protein	34	34	1	1	3122				185	185	185	EONKBIPB_01850	NKAGNAHE_00421	HMGBMJBJ_00607	OJBJKJCE_00014	KOMLIGAC_03184	GFPKFEFB_00354	DEOKIPOM_01658	NBEKKDMD_01845	PAAEIIJO_00342	JPJGMMNL_00559	FPKLCHFD_01892	DLBBDGBJ_00046	ILNGHHDL_01118	DPLBEOMI_00983	FFLCOABK_00203	LOMIHHED_02848	OKLMOLAM_00815	JPFECAJI_01672	BANGGAKP_02390	MFFHOGHF_01957	GKMEODHA_02508	GCPNPNKB_01355	AELPEIIH_01883	EAPAJBGE_02980	DKFHCAFL_00121	MGIONAKG_01157	HNFNIFPP_00733	CDEKMIIP_03570	NPKELAPA_02799	CPACMLLJ_02527	ALPHONKN_02173	COGIDPEJ_01796	GILDPHEF_02012	PBDJDDBK_01873
group_2894		hypothetical protein	34	34	1	1	3133				245	245	245	EONKBIPB_01859	NKAGNAHE_00416	HMGBMJBJ_00616	OJBJKJCE_00023	KOMLIGAC_03193	GFPKFEFB_00363	DEOKIPOM_01649	NBEKKDMD_01854	PAAEIIJO_00279	JPJGMMNL_00550	FPKLCHFD_01883	DLBBDGBJ_00037	ILNGHHDL_01127	DPLBEOMI_00992	FFLCOABK_00212	LOMIHHED_02857	OKLMOLAM_00824	JPFECAJI_01663	BANGGAKP_02400	MFFHOGHF_02020	GKMEODHA_02517	GCPNPNKB_01364	AELPEIIH_01874	EAPAJBGE_02971	DKFHCAFL_00112	MGIONAKG_01148	HNFNIFPP_00798	CDEKMIIP_03561	NPKELAPA_02790	CPACMLLJ_02536	ALPHONKN_02182	COGIDPEJ_01787	GILDPHEF_02003	PBDJDDBK_01882
aprA		Adenylylsulfate reductase subunit alpha	34	34	1	1	3134				1517	1733	1726	EONKBIPB_01860	NKAGNAHE_00415	HMGBMJBJ_00617	OJBJKJCE_00024	KOMLIGAC_03194	GFPKFEFB_00364	DEOKIPOM_01648	NBEKKDMD_01855	PAAEIIJO_00278	JPJGMMNL_00549	FPKLCHFD_01882	DLBBDGBJ_00036	ILNGHHDL_01128	DPLBEOMI_00993	FFLCOABK_00213	LOMIHHED_02858	OKLMOLAM_00825	JPFECAJI_01662	BANGGAKP_02401	MFFHOGHF_02021	GKMEODHA_02518	GCPNPNKB_01365	AELPEIIH_01873	EAPAJBGE_02970	DKFHCAFL_00111	MGIONAKG_01147	HNFNIFPP_00799	CDEKMIIP_03560	NPKELAPA_02789	CPACMLLJ_02537	ALPHONKN_02183	COGIDPEJ_01786	GILDPHEF_02002	PBDJDDBK_01883
nagR_1		HTH-type transcriptional repressor NagR	34	34	1	1	3136				536	743	736	EONKBIPB_01861	NKAGNAHE_00414	HMGBMJBJ_00618	OJBJKJCE_00025	KOMLIGAC_03195	GFPKFEFB_00365	DEOKIPOM_01647	NBEKKDMD_01856	PAAEIIJO_00277	JPJGMMNL_00548	FPKLCHFD_01881	DLBBDGBJ_00035	ILNGHHDL_01129	DPLBEOMI_00994	FFLCOABK_00214	LOMIHHED_02859	OKLMOLAM_00826	JPFECAJI_01661	BANGGAKP_02402	MFFHOGHF_02022	GKMEODHA_02519	GCPNPNKB_01366	AELPEIIH_01872	EAPAJBGE_02969	DKFHCAFL_00110	MGIONAKG_01146	HNFNIFPP_00800	CDEKMIIP_03559	NPKELAPA_02788	CPACMLLJ_02538	ALPHONKN_02184	COGIDPEJ_01785	GILDPHEF_02001	PBDJDDBK_01884
rhaS_3		HTH-type transcriptional activator RhaS	34	34	1	1	3140				788	854	852	EONKBIPB_01865	NKAGNAHE_00410	HMGBMJBJ_00622	OJBJKJCE_00029	KOMLIGAC_03199	GFPKFEFB_00369	DEOKIPOM_01643	NBEKKDMD_01860	PAAEIIJO_00273	JPJGMMNL_00544	FPKLCHFD_01877	DLBBDGBJ_00031	ILNGHHDL_01133	DPLBEOMI_00998	FFLCOABK_00219	LOMIHHED_02863	OKLMOLAM_00830	JPFECAJI_01657	BANGGAKP_02406	MFFHOGHF_02026	GKMEODHA_02523	GCPNPNKB_01370	AELPEIIH_01868	EAPAJBGE_02965	DKFHCAFL_00106	MGIONAKG_01142	HNFNIFPP_00804	CDEKMIIP_03555	NPKELAPA_02784	CPACMLLJ_02542	ALPHONKN_02188	COGIDPEJ_01781	GILDPHEF_01997	PBDJDDBK_01888
group_2898		hypothetical protein	34	34	1	1	3157				941	1139	1127	EONKBIPB_01880	NKAGNAHE_00395	HMGBMJBJ_00637	OJBJKJCE_00044	KOMLIGAC_03214	GFPKFEFB_00384	DEOKIPOM_01627	NBEKKDMD_01875	PAAEIIJO_00257	JPJGMMNL_00529	FPKLCHFD_01862	DLBBDGBJ_00016	ILNGHHDL_01148	DPLBEOMI_01013	FFLCOABK_00234	LOMIHHED_02879	OKLMOLAM_00845	JPFECAJI_01642	BANGGAKP_02421	MFFHOGHF_02042	GKMEODHA_02538	GCPNPNKB_01385	AELPEIIH_01853	EAPAJBGE_02950	DKFHCAFL_00091	MGIONAKG_01126	HNFNIFPP_00820	CDEKMIIP_03540	NPKELAPA_02769	CPACMLLJ_02557	ALPHONKN_02203	COGIDPEJ_01766	GILDPHEF_01982	PBDJDDBK_01903
group_2899		hypothetical protein	34	34	1	1	3158				752	899	760	EONKBIPB_01881	NKAGNAHE_00394	HMGBMJBJ_00638	OJBJKJCE_00045	KOMLIGAC_03215	GFPKFEFB_00385	DEOKIPOM_01626	NBEKKDMD_01876	PAAEIIJO_00256	JPJGMMNL_00528	FPKLCHFD_01861	DLBBDGBJ_00015	ILNGHHDL_01149	DPLBEOMI_01014	FFLCOABK_00235	LOMIHHED_02880	OKLMOLAM_00846	JPFECAJI_01641	BANGGAKP_02422	MFFHOGHF_02043	GKMEODHA_02539	GCPNPNKB_01386	AELPEIIH_01852	EAPAJBGE_02949	DKFHCAFL_00090	MGIONAKG_01125	HNFNIFPP_00821	CDEKMIIP_03539	NPKELAPA_02768	CPACMLLJ_02558	ALPHONKN_02204	COGIDPEJ_01765	GILDPHEF_01981	PBDJDDBK_01904
ycgJ		putative methyltransferase YcgJ	34	34	1	1	3182				767	767	767	EONKBIPB_01899	NKAGNAHE_00374	HMGBMJBJ_00658	OJBJKJCE_00063	KOMLIGAC_03235	GFPKFEFB_00406	DEOKIPOM_01606	NBEKKDMD_01896	PAAEIIJO_00238	JPJGMMNL_00508	FPKLCHFD_01841	DLBBDGBJ_04078	ILNGHHDL_01167	DPLBEOMI_01034	FFLCOABK_00255	LOMIHHED_02901	OKLMOLAM_00867	JPFECAJI_01621	BANGGAKP_02440	MFFHOGHF_02061	GKMEODHA_02557	GCPNPNKB_01406	AELPEIIH_01832	EAPAJBGE_02929	DKFHCAFL_00189	MGIONAKG_01105	HNFNIFPP_00839	CDEKMIIP_03521	NPKELAPA_02748	CPACMLLJ_00551	ALPHONKN_02222	COGIDPEJ_01747	GILDPHEF_01971	PBDJDDBK_01923
group_2901		hypothetical protein	34	34	1	1	3188				392	413	412	EONKBIPB_01905	NKAGNAHE_00368	HMGBMJBJ_00664	OJBJKJCE_00069	KOMLIGAC_03241	GFPKFEFB_00412	DEOKIPOM_01600	NBEKKDMD_01902	PAAEIIJO_00232	JPJGMMNL_00502	FPKLCHFD_01835	DLBBDGBJ_04072	ILNGHHDL_01173	DPLBEOMI_01040	FFLCOABK_00261	LOMIHHED_02907	OKLMOLAM_00873	JPFECAJI_01615	BANGGAKP_02446	MFFHOGHF_02067	GKMEODHA_02563	GCPNPNKB_01412	AELPEIIH_01826	EAPAJBGE_02923	DKFHCAFL_00196	MGIONAKG_01099	HNFNIFPP_00846	CDEKMIIP_03515	NPKELAPA_02742	CPACMLLJ_00545	ALPHONKN_02228	COGIDPEJ_01741	GILDPHEF_01965	PBDJDDBK_01929
group_2902		hypothetical protein	34	34	1	1	3191				335	461	453	EONKBIPB_01908	NKAGNAHE_00365	HMGBMJBJ_00667	OJBJKJCE_00072	KOMLIGAC_03244	GFPKFEFB_00415	DEOKIPOM_01597	NBEKKDMD_01905	PAAEIIJO_00229	JPJGMMNL_00499	FPKLCHFD_01832	DLBBDGBJ_04069	ILNGHHDL_01176	DPLBEOMI_01043	FFLCOABK_00264	LOMIHHED_02910	OKLMOLAM_00876	JPFECAJI_01612	BANGGAKP_02449	MFFHOGHF_02070	GKMEODHA_02566	GCPNPNKB_01415	AELPEIIH_01823	EAPAJBGE_02920	DKFHCAFL_00199	MGIONAKG_01096	HNFNIFPP_00849	CDEKMIIP_03512	NPKELAPA_02739	CPACMLLJ_00542	ALPHONKN_02231	COGIDPEJ_01738	GILDPHEF_01962	PBDJDDBK_01932
cobT		Nicotinate-nucleotide--dimethylbenzimidazole phosphoribosyltransferase	34	34	1	1	3211				1055	1055	1055	EONKBIPB_01925	NKAGNAHE_00347	HMGBMJBJ_00684	OJBJKJCE_00089	KOMLIGAC_03261	GFPKFEFB_00433	DEOKIPOM_01579	NBEKKDMD_01922	PAAEIIJO_00211	JPJGMMNL_00482	FPKLCHFD_01815	DLBBDGBJ_04052	ILNGHHDL_01193	DPLBEOMI_01060	FFLCOABK_00282	LOMIHHED_02927	OKLMOLAM_00895	JPFECAJI_01595	BANGGAKP_02466	MFFHOGHF_02088	GKMEODHA_02583	GCPNPNKB_01432	AELPEIIH_01806	EAPAJBGE_02903	DKFHCAFL_00211	MGIONAKG_01078	HNFNIFPP_00868	CDEKMIIP_03495	NPKELAPA_02721	CPACMLLJ_00525	ALPHONKN_02248	COGIDPEJ_01721	GILDPHEF_01945	PBDJDDBK_01944
cobP		Bifunctional adenosylcobalamin biosynthesis protein CobP	34	34	1	1	3212				518	518	518	EONKBIPB_01926	NKAGNAHE_00346	HMGBMJBJ_00685	OJBJKJCE_00090	KOMLIGAC_03262	GFPKFEFB_00434	DEOKIPOM_01578	NBEKKDMD_01923	PAAEIIJO_00210	JPJGMMNL_00481	FPKLCHFD_01814	DLBBDGBJ_04051	ILNGHHDL_01194	DPLBEOMI_01061	FFLCOABK_00283	LOMIHHED_02928	OKLMOLAM_00896	JPFECAJI_01594	BANGGAKP_02467	MFFHOGHF_02089	GKMEODHA_02584	GCPNPNKB_01433	AELPEIIH_01805	EAPAJBGE_02902	DKFHCAFL_00212	MGIONAKG_01077	HNFNIFPP_00869	CDEKMIIP_03494	NPKELAPA_02720	CPACMLLJ_00524	ALPHONKN_02249	COGIDPEJ_01720	GILDPHEF_01944	PBDJDDBK_01945
group_2907		hypothetical protein	34	34	1	1	3222				614	617	616	EONKBIPB_01934	NKAGNAHE_00338	HMGBMJBJ_00693	OJBJKJCE_00098	KOMLIGAC_03270	GFPKFEFB_00442	DEOKIPOM_01570	NBEKKDMD_01931	PAAEIIJO_00202	JPJGMMNL_00473	FPKLCHFD_01806	DLBBDGBJ_04043	ILNGHHDL_01202	DPLBEOMI_01069	FFLCOABK_00291	LOMIHHED_02936	OKLMOLAM_00904	JPFECAJI_01586	BANGGAKP_02476	MFFHOGHF_02097	GKMEODHA_02592	GCPNPNKB_01441	AELPEIIH_01797	EAPAJBGE_02894	DKFHCAFL_00220	MGIONAKG_01069	HNFNIFPP_00877	CDEKMIIP_03486	NPKELAPA_02712	CPACMLLJ_00516	ALPHONKN_02257	COGIDPEJ_01712	GILDPHEF_01936	PBDJDDBK_01953
group_2908		hypothetical protein	34	34	1	1	3223				764	770	769	EONKBIPB_01935	NKAGNAHE_00337	HMGBMJBJ_00694	OJBJKJCE_00099	KOMLIGAC_03271	GFPKFEFB_00443	DEOKIPOM_01569	NBEKKDMD_01932	PAAEIIJO_00201	JPJGMMNL_00472	FPKLCHFD_01805	DLBBDGBJ_04042	ILNGHHDL_01203	DPLBEOMI_01070	FFLCOABK_00292	LOMIHHED_02937	OKLMOLAM_00905	JPFECAJI_01585	BANGGAKP_02477	MFFHOGHF_02098	GKMEODHA_02593	GCPNPNKB_01442	AELPEIIH_01796	EAPAJBGE_02893	DKFHCAFL_00221	MGIONAKG_01068	HNFNIFPP_00878	CDEKMIIP_03485	NPKELAPA_02711	CPACMLLJ_00515	ALPHONKN_02258	COGIDPEJ_01711	GILDPHEF_01935	PBDJDDBK_01954
iucD_2		L-lysine N6-monooxygenase	34	34	1	1	3227				1433	1433	1433	EONKBIPB_01939	NKAGNAHE_00333	HMGBMJBJ_00698	OJBJKJCE_00103	KOMLIGAC_03275	GFPKFEFB_00448	DEOKIPOM_01565	NBEKKDMD_01936	PAAEIIJO_00197	JPJGMMNL_00468	FPKLCHFD_01801	DLBBDGBJ_04038	ILNGHHDL_01207	DPLBEOMI_01074	FFLCOABK_00296	LOMIHHED_02941	OKLMOLAM_00909	JPFECAJI_01580	BANGGAKP_02481	MFFHOGHF_02102	GKMEODHA_02597	GCPNPNKB_01446	AELPEIIH_01792	EAPAJBGE_02889	DKFHCAFL_00225	MGIONAKG_01064	HNFNIFPP_00882	CDEKMIIP_03481	NPKELAPA_02707	CPACMLLJ_00511	ALPHONKN_02262	COGIDPEJ_01707	GILDPHEF_01931	PBDJDDBK_01958
ybaK		Cys-tRNA(Pro)/Cys-tRNA(Cys) deacylase YbaK	34	34	1	1	3229				464	464	464	EONKBIPB_01941	NKAGNAHE_00331	HMGBMJBJ_00700	OJBJKJCE_00105	KOMLIGAC_03277	GFPKFEFB_00450	DEOKIPOM_01563	NBEKKDMD_01938	PAAEIIJO_00195	JPJGMMNL_00466	FPKLCHFD_01799	DLBBDGBJ_04036	ILNGHHDL_01209	DPLBEOMI_01076	FFLCOABK_00298	LOMIHHED_02943	OKLMOLAM_00911	JPFECAJI_01578	BANGGAKP_02483	MFFHOGHF_02104	GKMEODHA_02599	GCPNPNKB_01448	AELPEIIH_01790	EAPAJBGE_02887	DKFHCAFL_00227	MGIONAKG_01062	HNFNIFPP_00884	CDEKMIIP_03479	NPKELAPA_02705	CPACMLLJ_00509	ALPHONKN_02264	COGIDPEJ_01705	GILDPHEF_01929	PBDJDDBK_01960
group_2911		hypothetical protein	34	34	1	1	3255				665	665	665	EONKBIPB_01966	NKAGNAHE_00306	HMGBMJBJ_00725	OJBJKJCE_00131	KOMLIGAC_03302	GFPKFEFB_00475	DEOKIPOM_01537	NBEKKDMD_01963	PAAEIIJO_00170	JPJGMMNL_00441	FPKLCHFD_01772	DLBBDGBJ_04008	ILNGHHDL_01234	DPLBEOMI_01101	FFLCOABK_00324	LOMIHHED_02969	OKLMOLAM_00938	JPFECAJI_01553	BANGGAKP_02508	MFFHOGHF_02131	GKMEODHA_02624	GCPNPNKB_01473	AELPEIIH_01765	EAPAJBGE_02862	DKFHCAFL_00253	MGIONAKG_01036	HNFNIFPP_00909	CDEKMIIP_03454	NPKELAPA_02678	CPACMLLJ_00484	ALPHONKN_02289	COGIDPEJ_01679	GILDPHEF_01904	PBDJDDBK_01985
gsiA		Glutathione import ATP-binding protein GsiA	34	34	1	1	3262				1730	1733	1730	EONKBIPB_01972	NKAGNAHE_00300	HMGBMJBJ_00731	OJBJKJCE_00137	KOMLIGAC_03308	GFPKFEFB_00481	DEOKIPOM_01531	NBEKKDMD_01969	PAAEIIJO_00164	JPJGMMNL_00435	FPKLCHFD_01766	DLBBDGBJ_04002	ILNGHHDL_01240	DPLBEOMI_01107	FFLCOABK_00330	LOMIHHED_02975	OKLMOLAM_00944	JPFECAJI_01547	BANGGAKP_02514	MFFHOGHF_02137	GKMEODHA_02630	GCPNPNKB_01479	AELPEIIH_01759	EAPAJBGE_02856	DKFHCAFL_00259	MGIONAKG_01030	HNFNIFPP_00915	CDEKMIIP_03448	NPKELAPA_02672	CPACMLLJ_00478	ALPHONKN_02295	COGIDPEJ_01673	GILDPHEF_01898	PBDJDDBK_01991
exbD_3		Biopolymer transport protein ExbD	34	34	1	1	3278				422	422	422	EONKBIPB_01982	NKAGNAHE_00291	HMGBMJBJ_00741	OJBJKJCE_00147	KOMLIGAC_03318	GFPKFEFB_00491	DEOKIPOM_01520	NBEKKDMD_01979	PAAEIIJO_00154	JPJGMMNL_00424	FPKLCHFD_01756	DLBBDGBJ_03991	ILNGHHDL_01250	DPLBEOMI_01118	FFLCOABK_00341	LOMIHHED_02986	OKLMOLAM_00954	JPFECAJI_01536	BANGGAKP_02526	MFFHOGHF_02147	GKMEODHA_02640	GCPNPNKB_01489	AELPEIIH_01749	EAPAJBGE_02846	DKFHCAFL_00269	MGIONAKG_01020	HNFNIFPP_00925	CDEKMIIP_03438	NPKELAPA_02661	CPACMLLJ_00468	ALPHONKN_02306	COGIDPEJ_01663	GILDPHEF_01888	PBDJDDBK_02001
tolR		Tol-Pal system protein TolR	34	34	1	1	3482				428	428	428	EONKBIPB_02011	NKAGNAHE_00263	HMGBMJBJ_00770	OJBJKJCE_00176	KOMLIGAC_03347	GFPKFEFB_00520	DEOKIPOM_01490	NBEKKDMD_02008	PAAEIIJO_00076	JPJGMMNL_00395	FPKLCHFD_01727	DLBBDGBJ_03962	ILNGHHDL_01279	DPLBEOMI_01148	FFLCOABK_00371	LOMIHHED_03018	OKLMOLAM_00984	JPFECAJI_01507	BANGGAKP_02555	MFFHOGHF_02224	GKMEODHA_02669	GCPNPNKB_01518	AELPEIIH_01720	EAPAJBGE_02817	DKFHCAFL_00297	MGIONAKG_00991	HNFNIFPP_01004	CDEKMIIP_03409	NPKELAPA_02631	CPACMLLJ_00439	ALPHONKN_02386	COGIDPEJ_01580	GILDPHEF_01860	PBDJDDBK_02029
group_2916		hypothetical protein	34	34	1	1	3498				341	383	381	EONKBIPB_02023	NKAGNAHE_00251	HMGBMJBJ_00782	OJBJKJCE_00189	KOMLIGAC_03359	GFPKFEFB_00532	DEOKIPOM_01477	NBEKKDMD_02020	PAAEIIJO_00064	JPJGMMNL_00383	FPKLCHFD_01714	DLBBDGBJ_03950	ILNGHHDL_01291	DPLBEOMI_01161	FFLCOABK_00383	LOMIHHED_03030	OKLMOLAM_00997	JPFECAJI_01495	BANGGAKP_02567	MFFHOGHF_02236	GKMEODHA_02681	GCPNPNKB_01530	AELPEIIH_01708	EAPAJBGE_02805	DKFHCAFL_00309	MGIONAKG_00978	HNFNIFPP_01016	CDEKMIIP_03397	NPKELAPA_02618	CPACMLLJ_00427	ALPHONKN_02398	COGIDPEJ_01568	GILDPHEF_01848	PBDJDDBK_02041
group_2917		putative HTH-type transcriptional regulator	34	34	1	1	3508				1025	1025	1025	EONKBIPB_02033	NKAGNAHE_00241	HMGBMJBJ_00792	OJBJKJCE_00199	KOMLIGAC_03369	GFPKFEFB_00542	DEOKIPOM_01467	NBEKKDMD_02031	PAAEIIJO_00054	JPJGMMNL_00373	FPKLCHFD_01704	DLBBDGBJ_03940	ILNGHHDL_01301	DPLBEOMI_01171	FFLCOABK_00393	LOMIHHED_03040	OKLMOLAM_01007	JPFECAJI_01485	BANGGAKP_02577	MFFHOGHF_02246	GKMEODHA_02691	GCPNPNKB_01540	AELPEIIH_01698	EAPAJBGE_02795	DKFHCAFL_00319	MGIONAKG_00968	HNFNIFPP_01026	CDEKMIIP_03387	NPKELAPA_02608	CPACMLLJ_00417	ALPHONKN_02408	COGIDPEJ_01558	GILDPHEF_01838	PBDJDDBK_02051
group_2918		hypothetical protein	34	34	1	1	3518				746	746	746	EONKBIPB_02042	NKAGNAHE_00232	HMGBMJBJ_00801	OJBJKJCE_00208	KOMLIGAC_03378	GFPKFEFB_00551	DEOKIPOM_01458	NBEKKDMD_02040	PAAEIIJO_00045	JPJGMMNL_00364	FPKLCHFD_01695	DLBBDGBJ_03931	ILNGHHDL_01310	DPLBEOMI_01180	FFLCOABK_00402	LOMIHHED_03049	OKLMOLAM_01016	JPFECAJI_01476	BANGGAKP_02586	MFFHOGHF_02255	GKMEODHA_02700	GCPNPNKB_01549	AELPEIIH_01689	EAPAJBGE_02786	DKFHCAFL_00328	MGIONAKG_00959	HNFNIFPP_01035	CDEKMIIP_03378	NPKELAPA_02599	CPACMLLJ_00408	ALPHONKN_02417	COGIDPEJ_01549	GILDPHEF_01829	PBDJDDBK_02061
pitA_1		L-methionine sulfoximine/L-methionine sulfone acetyltransferase	34	34	1	1	3528				545	545	545	EONKBIPB_02052	NKAGNAHE_00222	HMGBMJBJ_00811	OJBJKJCE_00218	KOMLIGAC_03388	GFPKFEFB_00561	DEOKIPOM_01448	NBEKKDMD_02051	PAAEIIJO_00035	JPJGMMNL_00354	FPKLCHFD_01685	DLBBDGBJ_03921	ILNGHHDL_01320	DPLBEOMI_01190	FFLCOABK_00412	LOMIHHED_03060	OKLMOLAM_01026	JPFECAJI_01466	BANGGAKP_02596	MFFHOGHF_02265	GKMEODHA_02710	GCPNPNKB_01559	AELPEIIH_01679	EAPAJBGE_02776	DKFHCAFL_00338	MGIONAKG_00949	HNFNIFPP_01045	CDEKMIIP_03362	NPKELAPA_02589	CPACMLLJ_00398	ALPHONKN_02427	COGIDPEJ_01539	GILDPHEF_01819	PBDJDDBK_02071
ruvC		Crossover junction endodeoxyribonuclease RuvC	34	34	1	1	3530				530	545	544	EONKBIPB_02054	NKAGNAHE_00220	HMGBMJBJ_00813	OJBJKJCE_00220	KOMLIGAC_03390	GFPKFEFB_00563	DEOKIPOM_01446	NBEKKDMD_02053	PAAEIIJO_00033	JPJGMMNL_00352	FPKLCHFD_01683	DLBBDGBJ_03919	ILNGHHDL_01322	DPLBEOMI_01192	FFLCOABK_00414	LOMIHHED_03062	OKLMOLAM_01028	JPFECAJI_01464	BANGGAKP_02598	MFFHOGHF_02267	GKMEODHA_02712	GCPNPNKB_01561	AELPEIIH_01677	EAPAJBGE_02774	DKFHCAFL_00340	MGIONAKG_00947	HNFNIFPP_01047	CDEKMIIP_03360	NPKELAPA_02587	CPACMLLJ_00396	ALPHONKN_02429	COGIDPEJ_01537	GILDPHEF_01817	PBDJDDBK_02073
htrE_2		Outer membrane usher protein HtrE	34	34	1	1	3538				1100	2537	2494	EONKBIPB_02062	NKAGNAHE_00212	HMGBMJBJ_00821	OJBJKJCE_00228	KOMLIGAC_03398	GFPKFEFB_00571	DEOKIPOM_01438	NBEKKDMD_02061	PAAEIIJO_00025	JPJGMMNL_00344	FPKLCHFD_01675	DLBBDGBJ_03911	ILNGHHDL_01330	DPLBEOMI_01200	FFLCOABK_00422	LOMIHHED_03070	OKLMOLAM_01036	JPFECAJI_01456	BANGGAKP_02606	MFFHOGHF_02275	GKMEODHA_02722	GCPNPNKB_01569	AELPEIIH_01669	EAPAJBGE_02766	DKFHCAFL_00348	MGIONAKG_00939	HNFNIFPP_01055	CDEKMIIP_03352	NPKELAPA_02579	CPACMLLJ_00388	ALPHONKN_02437	COGIDPEJ_01529	GILDPHEF_01809	PBDJDDBK_02084
group_2922		hypothetical protein	34	34	1	1	3545				437	437	437	EONKBIPB_02069	NKAGNAHE_00206	HMGBMJBJ_00828	OJBJKJCE_00235	KOMLIGAC_03405	GFPKFEFB_00578	DEOKIPOM_01431	NBEKKDMD_02068	PAAEIIJO_00018	JPJGMMNL_00337	FPKLCHFD_01668	DLBBDGBJ_03904	ILNGHHDL_01337	DPLBEOMI_01207	FFLCOABK_00429	LOMIHHED_03077	OKLMOLAM_01043	JPFECAJI_01449	BANGGAKP_02614	MFFHOGHF_02282	GKMEODHA_02729	GCPNPNKB_01576	AELPEIIH_01662	EAPAJBGE_02759	DKFHCAFL_00355	MGIONAKG_00932	HNFNIFPP_01062	CDEKMIIP_03345	NPKELAPA_02572	CPACMLLJ_00381	ALPHONKN_02444	COGIDPEJ_01522	GILDPHEF_01802	PBDJDDBK_02091
group_2923		hypothetical protein	34	34	1	1	3547				98	98	98	EONKBIPB_02071	NKAGNAHE_00204	HMGBMJBJ_00830	OJBJKJCE_00237	KOMLIGAC_03407	GFPKFEFB_00580	DEOKIPOM_01429	NBEKKDMD_02070	PAAEIIJO_00016	JPJGMMNL_00335	FPKLCHFD_01666	DLBBDGBJ_03902	ILNGHHDL_01339	DPLBEOMI_01209	FFLCOABK_00431	LOMIHHED_03079	OKLMOLAM_01045	JPFECAJI_01447	BANGGAKP_02616	MFFHOGHF_02284	GKMEODHA_02731	GCPNPNKB_01578	AELPEIIH_01660	EAPAJBGE_02757	DKFHCAFL_00357	MGIONAKG_00930	HNFNIFPP_01064	CDEKMIIP_03343	NPKELAPA_02570	CPACMLLJ_00379	ALPHONKN_02446	COGIDPEJ_01520	GILDPHEF_01800	PBDJDDBK_02093
group_2924		hypothetical protein	34	34	1	1	3567				830	830	830	EONKBIPB_02088	NKAGNAHE_00187	HMGBMJBJ_00899	OJBJKJCE_00255	KOMLIGAC_03476	GFPKFEFB_00649	DEOKIPOM_01358	NBEKKDMD_02141	PAAEIIJO_03897	JPJGMMNL_00265	FPKLCHFD_01594	DLBBDGBJ_03830	ILNGHHDL_01356	DPLBEOMI_01278	FFLCOABK_00501	LOMIHHED_03151	OKLMOLAM_01120	JPFECAJI_01377	BANGGAKP_02634	MFFHOGHF_02301	GKMEODHA_02748	GCPNPNKB_02757	AELPEIIH_01591	EAPAJBGE_02688	DKFHCAFL_00374	MGIONAKG_00859	HNFNIFPP_01081	CDEKMIIP_03326	NPKELAPA_02501	CPACMLLJ_00310	ALPHONKN_02465	COGIDPEJ_01503	GILDPHEF_01773	PBDJDDBK_02110
ygaZ		Inner membrane protein YgaZ	34	34	1	1	3576				740	740	740	EONKBIPB_02097	NKAGNAHE_00178	HMGBMJBJ_00908	OJBJKJCE_00264	KOMLIGAC_03485	GFPKFEFB_00658	DEOKIPOM_01349	NBEKKDMD_02150	PAAEIIJO_03888	JPJGMMNL_00256	FPKLCHFD_01585	DLBBDGBJ_03821	ILNGHHDL_01365	DPLBEOMI_01287	FFLCOABK_00510	LOMIHHED_03160	OKLMOLAM_01129	JPFECAJI_01368	BANGGAKP_02643	MFFHOGHF_02310	GKMEODHA_02757	GCPNPNKB_02748	AELPEIIH_01582	EAPAJBGE_02679	DKFHCAFL_00383	MGIONAKG_00850	HNFNIFPP_01090	CDEKMIIP_03317	NPKELAPA_02492	CPACMLLJ_00301	ALPHONKN_02474	COGIDPEJ_01494	GILDPHEF_01764	PBDJDDBK_02119
dapL		LL-diaminopimelate aminotransferase	34	34	1	1	3582				1169	1226	1224	EONKBIPB_02102	NKAGNAHE_00173	HMGBMJBJ_00913	OJBJKJCE_00269	KOMLIGAC_03490	GFPKFEFB_00663	DEOKIPOM_01344	NBEKKDMD_02155	PAAEIIJO_03883	JPJGMMNL_00251	FPKLCHFD_01580	DLBBDGBJ_03816	ILNGHHDL_01370	DPLBEOMI_01292	FFLCOABK_00515	LOMIHHED_03165	OKLMOLAM_01134	JPFECAJI_01363	BANGGAKP_02648	MFFHOGHF_02315	GKMEODHA_02762	GCPNPNKB_02743	AELPEIIH_01577	EAPAJBGE_02674	DKFHCAFL_00388	MGIONAKG_00845	HNFNIFPP_01095	CDEKMIIP_03312	NPKELAPA_02487	CPACMLLJ_00296	ALPHONKN_02479	COGIDPEJ_01489	GILDPHEF_01759	PBDJDDBK_02124
ansB		Glutaminase-asparaginase	34	34	1	1	3590				1067	1139	1071	EONKBIPB_02109	NKAGNAHE_00166	HMGBMJBJ_00922	OJBJKJCE_00276	KOMLIGAC_03497	GFPKFEFB_00670	DEOKIPOM_01337	NBEKKDMD_02162	PAAEIIJO_03876	JPJGMMNL_00244	FPKLCHFD_01572	DLBBDGBJ_03809	ILNGHHDL_01377	DPLBEOMI_01299	FFLCOABK_00522	LOMIHHED_03172	OKLMOLAM_01141	JPFECAJI_01356	BANGGAKP_02655	MFFHOGHF_02322	GKMEODHA_02769	GCPNPNKB_02736	AELPEIIH_01570	EAPAJBGE_02667	DKFHCAFL_00395	MGIONAKG_00838	HNFNIFPP_01102	CDEKMIIP_03305	NPKELAPA_02480	CPACMLLJ_00289	ALPHONKN_02486	COGIDPEJ_01482	GILDPHEF_01752	PBDJDDBK_02131
acr3		Arsenical-resistance protein Acr3	34	34	1	1	3600				1034	1034	1034	EONKBIPB_02119	NKAGNAHE_00156	HMGBMJBJ_00932	OJBJKJCE_00286	KOMLIGAC_03507	GFPKFEFB_00680	DEOKIPOM_01327	NBEKKDMD_02172	PAAEIIJO_03866	JPJGMMNL_00234	FPKLCHFD_01562	DLBBDGBJ_03798	ILNGHHDL_01387	DPLBEOMI_01309	FFLCOABK_00532	LOMIHHED_03182	OKLMOLAM_01151	JPFECAJI_01346	BANGGAKP_02665	MFFHOGHF_02332	GKMEODHA_02779	GCPNPNKB_02726	AELPEIIH_01560	EAPAJBGE_02657	DKFHCAFL_00405	MGIONAKG_00828	HNFNIFPP_01112	CDEKMIIP_03295	NPKELAPA_02470	CPACMLLJ_00279	ALPHONKN_02496	COGIDPEJ_01472	GILDPHEF_01742	PBDJDDBK_02141
arsR2		Arsenic resistance transcriptional regulator ArsR2	34	34	1	1	3601				329	329	329	EONKBIPB_02120	NKAGNAHE_00155	HMGBMJBJ_00933	OJBJKJCE_00287	KOMLIGAC_03508	GFPKFEFB_00681	DEOKIPOM_01326	NBEKKDMD_02173	PAAEIIJO_03865	JPJGMMNL_00233	FPKLCHFD_01561	DLBBDGBJ_03797	ILNGHHDL_01388	DPLBEOMI_01310	FFLCOABK_00533	LOMIHHED_03183	OKLMOLAM_01152	JPFECAJI_01345	BANGGAKP_02666	MFFHOGHF_02333	GKMEODHA_02780	GCPNPNKB_02725	AELPEIIH_01559	EAPAJBGE_02656	DKFHCAFL_00406	MGIONAKG_00827	HNFNIFPP_01113	CDEKMIIP_03294	NPKELAPA_02469	CPACMLLJ_00278	ALPHONKN_02497	COGIDPEJ_01471	GILDPHEF_01741	PBDJDDBK_02142
dmlR_8		HTH-type transcriptional regulator DmlR	34	34	1	1	3607				890	890	890	EONKBIPB_02125	NKAGNAHE_00149	HMGBMJBJ_00938	OJBJKJCE_00292	KOMLIGAC_03513	GFPKFEFB_00686	DEOKIPOM_01321	NBEKKDMD_02178	PAAEIIJO_03860	JPJGMMNL_00228	FPKLCHFD_01556	DLBBDGBJ_03792	ILNGHHDL_01393	DPLBEOMI_01315	FFLCOABK_00538	LOMIHHED_03188	OKLMOLAM_01158	JPFECAJI_01340	BANGGAKP_02671	MFFHOGHF_02338	GKMEODHA_02785	GCPNPNKB_02720	AELPEIIH_01554	EAPAJBGE_02651	DKFHCAFL_00411	MGIONAKG_00822	HNFNIFPP_01118	CDEKMIIP_03289	NPKELAPA_02464	CPACMLLJ_00273	ALPHONKN_02502	COGIDPEJ_01466	GILDPHEF_01736	PBDJDDBK_02147
tauD		Alpha-ketoglutarate-dependent taurine dioxygenase	34	34	1	1	3611				881	881	881	EONKBIPB_02129	NKAGNAHE_00145	HMGBMJBJ_00942	OJBJKJCE_00296	KOMLIGAC_03517	GFPKFEFB_00690	DEOKIPOM_01317	NBEKKDMD_02182	PAAEIIJO_03856	JPJGMMNL_00224	FPKLCHFD_01552	DLBBDGBJ_03788	ILNGHHDL_01397	DPLBEOMI_01319	FFLCOABK_00542	LOMIHHED_03192	OKLMOLAM_01162	JPFECAJI_01336	BANGGAKP_02675	MFFHOGHF_02342	GKMEODHA_02789	GCPNPNKB_02716	AELPEIIH_01550	EAPAJBGE_02647	DKFHCAFL_00415	MGIONAKG_00818	HNFNIFPP_01122	CDEKMIIP_03285	NPKELAPA_02459	CPACMLLJ_00269	ALPHONKN_02506	COGIDPEJ_01462	GILDPHEF_01732	PBDJDDBK_02151
cidA		Holin-like protein CidA	34	34	1	1	3647				254	431	420	EONKBIPB_02158	NKAGNAHE_00125	HMGBMJBJ_00974	OJBJKJCE_00325	KOMLIGAC_03547	GFPKFEFB_00721	DEOKIPOM_01286	NBEKKDMD_02214	PAAEIIJO_03822	JPJGMMNL_00193	FPKLCHFD_01519	DLBBDGBJ_03757	ILNGHHDL_01426	DPLBEOMI_01350	FFLCOABK_00573	LOMIHHED_03224	OKLMOLAM_01194	JPFECAJI_01303	BANGGAKP_02705	MFFHOGHF_02376	GKMEODHA_02818	GCPNPNKB_02685	AELPEIIH_01518	EAPAJBGE_02616	DKFHCAFL_00445	MGIONAKG_00787	HNFNIFPP_01155	CDEKMIIP_03256	NPKELAPA_02426	CPACMLLJ_00239	ALPHONKN_02537	COGIDPEJ_01433	GILDPHEF_01702	PBDJDDBK_02180
glnM		putative glutamine ABC transporter permease protein GlnM	34	34	1	1	3663				659	659	659	EONKBIPB_02174	NKAGNAHE_00109	HMGBMJBJ_00990	OJBJKJCE_00341	KOMLIGAC_03563	GFPKFEFB_00737	DEOKIPOM_01270	NBEKKDMD_02230	PAAEIIJO_03806	JPJGMMNL_00177	FPKLCHFD_01503	DLBBDGBJ_03741	ILNGHHDL_01442	DPLBEOMI_01366	FFLCOABK_00589	LOMIHHED_03240	OKLMOLAM_01210	JPFECAJI_01287	BANGGAKP_02721	MFFHOGHF_02392	GKMEODHA_02834	GCPNPNKB_02669	AELPEIIH_01502	EAPAJBGE_02600	DKFHCAFL_00461	MGIONAKG_00771	HNFNIFPP_01171	CDEKMIIP_03240	NPKELAPA_02410	CPACMLLJ_00223	ALPHONKN_02553	COGIDPEJ_01417	GILDPHEF_01686	PBDJDDBK_02196
yjdJ		putative protein YjdJ	34	34	1	1	3666				266	284	282	EONKBIPB_02175	NKAGNAHE_00108	HMGBMJBJ_00991	OJBJKJCE_00342	KOMLIGAC_03564	GFPKFEFB_00738	DEOKIPOM_01269	NBEKKDMD_02231	PAAEIIJO_03805	JPJGMMNL_00176	FPKLCHFD_01502	DLBBDGBJ_03740	ILNGHHDL_01443	DPLBEOMI_01367	FFLCOABK_00590	LOMIHHED_03241	OKLMOLAM_01211	JPFECAJI_01286	BANGGAKP_02722	MFFHOGHF_02393	GKMEODHA_02835	GCPNPNKB_02668	AELPEIIH_01501	EAPAJBGE_02599	DKFHCAFL_00462	MGIONAKG_00770	HNFNIFPP_01172	CDEKMIIP_03239	NPKELAPA_02409	CPACMLLJ_00222	ALPHONKN_02554	COGIDPEJ_01416	GILDPHEF_01685	PBDJDDBK_02197
cinA_1		Putative competence-damage inducible protein	34	34	1	1	3681				407	479	472	EONKBIPB_02188	NKAGNAHE_00095	HMGBMJBJ_01004	OJBJKJCE_00355	KOMLIGAC_03578	GFPKFEFB_00751	DEOKIPOM_01255	NBEKKDMD_02244	PAAEIIJO_03792	JPJGMMNL_00162	FPKLCHFD_01489	DLBBDGBJ_03727	ILNGHHDL_01456	DPLBEOMI_01380	FFLCOABK_00604	LOMIHHED_03254	OKLMOLAM_01225	JPFECAJI_01271	BANGGAKP_02739	MFFHOGHF_02406	GKMEODHA_02848	GCPNPNKB_02655	AELPEIIH_01488	EAPAJBGE_02586	DKFHCAFL_00475	MGIONAKG_00757	HNFNIFPP_01185	CDEKMIIP_03226	NPKELAPA_02396	CPACMLLJ_00209	ALPHONKN_02567	COGIDPEJ_01403	GILDPHEF_01672	PBDJDDBK_02210
group_2937		hypothetical protein	34	34	1	1	3685				353	428	425	EONKBIPB_02192	NKAGNAHE_00091	HMGBMJBJ_01008	OJBJKJCE_00359	KOMLIGAC_03582	GFPKFEFB_00755	DEOKIPOM_01251	NBEKKDMD_02250	PAAEIIJO_03788	JPJGMMNL_00158	FPKLCHFD_01485	DLBBDGBJ_03723	ILNGHHDL_01460	DPLBEOMI_01384	FFLCOABK_00608	LOMIHHED_03260	OKLMOLAM_01231	JPFECAJI_01267	BANGGAKP_02743	MFFHOGHF_02410	GKMEODHA_02852	GCPNPNKB_02651	AELPEIIH_01484	EAPAJBGE_02582	DKFHCAFL_00479	MGIONAKG_00753	HNFNIFPP_01189	CDEKMIIP_03222	NPKELAPA_02392	CPACMLLJ_00205	ALPHONKN_02571	COGIDPEJ_01399	GILDPHEF_01668	PBDJDDBK_02214
dmlR_11		HTH-type transcriptional regulator DmlR	34	34	1	1	3689				572	905	895	EONKBIPB_02196	NKAGNAHE_00087	HMGBMJBJ_01012	OJBJKJCE_00363	KOMLIGAC_03586	GFPKFEFB_00759	DEOKIPOM_01247	NBEKKDMD_02254	PAAEIIJO_03784	JPJGMMNL_00154	FPKLCHFD_01481	DLBBDGBJ_03719	ILNGHHDL_01464	DPLBEOMI_01388	FFLCOABK_00612	LOMIHHED_03264	OKLMOLAM_01235	JPFECAJI_01263	BANGGAKP_02747	MFFHOGHF_02414	GKMEODHA_02856	GCPNPNKB_02647	AELPEIIH_01480	EAPAJBGE_02578	DKFHCAFL_00483	MGIONAKG_00749	HNFNIFPP_01193	CDEKMIIP_03218	NPKELAPA_02388	CPACMLLJ_00201	ALPHONKN_02575	COGIDPEJ_01395	GILDPHEF_01664	PBDJDDBK_02218
betI_1		HTH-type transcriptional regulator BetI	34	34	1	1	3694				521	617	614	EONKBIPB_02201	NKAGNAHE_00082	HMGBMJBJ_01017	OJBJKJCE_00368	KOMLIGAC_03591	GFPKFEFB_00765	DEOKIPOM_01242	NBEKKDMD_02259	PAAEIIJO_03779	JPJGMMNL_00149	FPKLCHFD_01476	DLBBDGBJ_03714	ILNGHHDL_01469	DPLBEOMI_01394	FFLCOABK_00617	LOMIHHED_03269	OKLMOLAM_01241	JPFECAJI_01258	BANGGAKP_02752	MFFHOGHF_02419	GKMEODHA_02861	GCPNPNKB_02642	AELPEIIH_01475	EAPAJBGE_02573	DKFHCAFL_00488	MGIONAKG_00744	HNFNIFPP_01198	CDEKMIIP_03213	NPKELAPA_02383	CPACMLLJ_00196	ALPHONKN_02581	COGIDPEJ_01390	GILDPHEF_01659	PBDJDDBK_02223
group_2940		hypothetical protein	34	34	1	1	3704				803	803	803	EONKBIPB_02209	NKAGNAHE_00074	HMGBMJBJ_01025	OJBJKJCE_00376	KOMLIGAC_03599	GFPKFEFB_00773	DEOKIPOM_01234	NBEKKDMD_02267	PAAEIIJO_03770	JPJGMMNL_00141	FPKLCHFD_01468	DLBBDGBJ_03706	ILNGHHDL_01477	DPLBEOMI_01402	FFLCOABK_00625	LOMIHHED_03277	OKLMOLAM_01249	JPFECAJI_01250	BANGGAKP_02760	MFFHOGHF_02427	GKMEODHA_02869	GCPNPNKB_02634	AELPEIIH_01467	EAPAJBGE_02565	DKFHCAFL_00496	MGIONAKG_00736	HNFNIFPP_01206	CDEKMIIP_03205	NPKELAPA_02375	CPACMLLJ_00188	ALPHONKN_02589	COGIDPEJ_01382	GILDPHEF_01651	PBDJDDBK_02231
pobR		p-hydroxybenzoate hydroxylase transcriptional activator	34	34	1	1	3740				815	815	815	EONKBIPB_02238	NKAGNAHE_00044	HMGBMJBJ_01057	OJBJKJCE_00405	KOMLIGAC_03632	GFPKFEFB_00806	DEOKIPOM_01202	NBEKKDMD_02302	PAAEIIJO_03737	JPJGMMNL_00108	FPKLCHFD_01436	DLBBDGBJ_03674	ILNGHHDL_01506	DPLBEOMI_01434	FFLCOABK_00657	LOMIHHED_03312	OKLMOLAM_01285	JPFECAJI_01217	BANGGAKP_02791	MFFHOGHF_02460	GKMEODHA_02898	GCPNPNKB_02602	AELPEIIH_01435	EAPAJBGE_02533	DKFHCAFL_00525	MGIONAKG_00704	HNFNIFPP_01239	CDEKMIIP_03176	NPKELAPA_02343	CPACMLLJ_00156	ALPHONKN_02621	COGIDPEJ_01371	GILDPHEF_01622	PBDJDDBK_02260
yceJ_1		Cytochrome b561	34	34	1	1	3757				569	572	569	EONKBIPB_02252	NKAGNAHE_00041	HMGBMJBJ_01071	OJBJKJCE_00419	KOMLIGAC_03646	GFPKFEFB_00820	DEOKIPOM_01187	NBEKKDMD_02316	PAAEIIJO_03723	JPJGMMNL_00094	FPKLCHFD_01422	DLBBDGBJ_03660	ILNGHHDL_01520	DPLBEOMI_01448	FFLCOABK_00671	LOMIHHED_03326	OKLMOLAM_01299	JPFECAJI_01203	BANGGAKP_02805	MFFHOGHF_02474	GKMEODHA_02912	GCPNPNKB_02588	AELPEIIH_01421	EAPAJBGE_02519	DKFHCAFL_00539	MGIONAKG_00690	HNFNIFPP_01253	CDEKMIIP_03162	NPKELAPA_02329	CPACMLLJ_00142	ALPHONKN_02635	COGIDPEJ_01368	GILDPHEF_01608	PBDJDDBK_02274
abaF_1		Fosfomycin resistance protein AbaF	34	34	1	1	3791				1232	1289	1287	EONKBIPB_02277	NKAGNAHE_00013	HMGBMJBJ_01095	OJBJKJCE_00444	KOMLIGAC_03670	GFPKFEFB_00844	DEOKIPOM_01163	NBEKKDMD_02339	PAAEIIJO_03697	JPJGMMNL_00070	FPKLCHFD_01399	DLBBDGBJ_03635	ILNGHHDL_01545	DPLBEOMI_01471	FFLCOABK_00696	LOMIHHED_03351	OKLMOLAM_01324	JPFECAJI_01179	BANGGAKP_02835	MFFHOGHF_02501	GKMEODHA_02937	GCPNPNKB_03485	AELPEIIH_01397	EAPAJBGE_02495	DKFHCAFL_00575	MGIONAKG_00667	HNFNIFPP_01278	CDEKMIIP_03137	NPKELAPA_02305	CPACMLLJ_00118	ALPHONKN_02660	COGIDPEJ_01344	GILDPHEF_01575	PBDJDDBK_02311
group_2950		hypothetical protein	34	34	1	1	3795				230	230	230	EONKBIPB_02280	NKAGNAHE_00010	HMGBMJBJ_01098	OJBJKJCE_00447	KOMLIGAC_03673	GFPKFEFB_00848	DEOKIPOM_01160	NBEKKDMD_02342	PAAEIIJO_03694	JPJGMMNL_00066	FPKLCHFD_01395	DLBBDGBJ_03632	ILNGHHDL_01548	DPLBEOMI_01474	FFLCOABK_00699	LOMIHHED_03355	OKLMOLAM_01327	JPFECAJI_01176	BANGGAKP_02838	MFFHOGHF_02504	GKMEODHA_02940	GCPNPNKB_03482	AELPEIIH_01394	EAPAJBGE_02492	DKFHCAFL_00583	MGIONAKG_00664	HNFNIFPP_01281	CDEKMIIP_03134	NPKELAPA_02302	CPACMLLJ_00115	ALPHONKN_02663	COGIDPEJ_01341	GILDPHEF_01572	PBDJDDBK_02314
group_2951		hypothetical protein	34	34	1	1	3806				287	287	287	EONKBIPB_02291	NKAGNAHE_00001	HMGBMJBJ_01107	OJBJKJCE_00458	KOMLIGAC_03682	GFPKFEFB_00857	DEOKIPOM_01151	NBEKKDMD_02351	PAAEIIJO_03685	JPJGMMNL_00057	FPKLCHFD_01386	DLBBDGBJ_03623	ILNGHHDL_01559	DPLBEOMI_01483	FFLCOABK_00708	LOMIHHED_03364	OKLMOLAM_01336	JPFECAJI_01167	BANGGAKP_02847	MFFHOGHF_02513	GKMEODHA_02951	GCPNPNKB_03473	AELPEIIH_01385	EAPAJBGE_02483	DKFHCAFL_00592	MGIONAKG_00655	HNFNIFPP_01290	CDEKMIIP_03123	NPKELAPA_02293	CPACMLLJ_00106	ALPHONKN_02672	COGIDPEJ_01332	GILDPHEF_01561	PBDJDDBK_02323
guaD_1		Guanine deaminase	34	34	1	1	3811				482	482	482	EONKBIPB_02296	NKAGNAHE_03613	HMGBMJBJ_01112	OJBJKJCE_00463	KOMLIGAC_03687	GFPKFEFB_00862	DEOKIPOM_01146	NBEKKDMD_02356	PAAEIIJO_03680	JPJGMMNL_00052	FPKLCHFD_01381	DLBBDGBJ_03618	ILNGHHDL_01564	DPLBEOMI_01488	FFLCOABK_00713	LOMIHHED_03369	OKLMOLAM_01341	JPFECAJI_01162	BANGGAKP_02852	MFFHOGHF_02518	GKMEODHA_02956	GCPNPNKB_03468	AELPEIIH_01380	EAPAJBGE_02478	DKFHCAFL_00597	MGIONAKG_00650	HNFNIFPP_01295	CDEKMIIP_03118	NPKELAPA_02288	CPACMLLJ_00101	ALPHONKN_02677	COGIDPEJ_01327	GILDPHEF_01556	PBDJDDBK_02328
group_2953		hypothetical protein	34	34	1	1	3815				395	602	571	EONKBIPB_02300	NKAGNAHE_03609	HMGBMJBJ_01116	OJBJKJCE_00467	KOMLIGAC_03691	GFPKFEFB_00866	DEOKIPOM_01142	NBEKKDMD_02361	PAAEIIJO_03676	JPJGMMNL_00048	FPKLCHFD_01377	DLBBDGBJ_03614	ILNGHHDL_01568	DPLBEOMI_01492	FFLCOABK_00717	LOMIHHED_03373	OKLMOLAM_01345	JPFECAJI_01158	BANGGAKP_02856	MFFHOGHF_02522	GKMEODHA_02960	GCPNPNKB_03464	AELPEIIH_01376	EAPAJBGE_02474	DKFHCAFL_00601	MGIONAKG_00646	HNFNIFPP_01299	CDEKMIIP_03114	NPKELAPA_02284	CPACMLLJ_00097	ALPHONKN_02681	COGIDPEJ_01323	GILDPHEF_01552	PBDJDDBK_02332
group_2954		hypothetical protein	34	34	1	1	3825				959	995	993	EONKBIPB_02308	NKAGNAHE_03602	HMGBMJBJ_01123	OJBJKJCE_00475	KOMLIGAC_03698	GFPKFEFB_00873	DEOKIPOM_01135	NBEKKDMD_02368	PAAEIIJO_03669	JPJGMMNL_00041	FPKLCHFD_01369	DLBBDGBJ_03606	ILNGHHDL_01576	DPLBEOMI_01499	FFLCOABK_00724	LOMIHHED_03380	OKLMOLAM_01353	JPFECAJI_01151	BANGGAKP_02863	MFFHOGHF_02529	GKMEODHA_02967	GCPNPNKB_03457	AELPEIIH_01369	EAPAJBGE_02467	DKFHCAFL_00608	MGIONAKG_00638	HNFNIFPP_01306	CDEKMIIP_03107	NPKELAPA_02277	CPACMLLJ_00090	ALPHONKN_02688	COGIDPEJ_01316	GILDPHEF_01545	PBDJDDBK_02339
group_2955		hypothetical protein	34	34	1	1	3833				377	503	417	EONKBIPB_02316	NKAGNAHE_03594	HMGBMJBJ_01131	OJBJKJCE_00486	KOMLIGAC_03706	GFPKFEFB_00881	DEOKIPOM_01127	NBEKKDMD_02376	PAAEIIJO_03661	JPJGMMNL_00033	FPKLCHFD_01362	DLBBDGBJ_03598	ILNGHHDL_01584	DPLBEOMI_01507	FFLCOABK_00732	LOMIHHED_03388	OKLMOLAM_01361	JPFECAJI_01143	BANGGAKP_02871	MFFHOGHF_02537	GKMEODHA_02982	GCPNPNKB_03449	AELPEIIH_01361	EAPAJBGE_02459	DKFHCAFL_00616	MGIONAKG_00628	HNFNIFPP_01314	CDEKMIIP_03099	NPKELAPA_02269	CPACMLLJ_00082	ALPHONKN_02696	COGIDPEJ_01308	GILDPHEF_01537	PBDJDDBK_02347
group_2957		Putative nickel-responsive regulator	34	34	1	1	3846				434	434	434	EONKBIPB_02323	NKAGNAHE_03574	HMGBMJBJ_01138	OJBJKJCE_00493	KOMLIGAC_03713	GFPKFEFB_00889	DEOKIPOM_01120	NBEKKDMD_02383	PAAEIIJO_03653	JPJGMMNL_00026	FPKLCHFD_01355	DLBBDGBJ_03591	ILNGHHDL_01591	DPLBEOMI_01514	FFLCOABK_00740	LOMIHHED_03395	OKLMOLAM_01369	JPFECAJI_01135	BANGGAKP_02888	MFFHOGHF_02545	GKMEODHA_02989	GCPNPNKB_03442	AELPEIIH_01354	EAPAJBGE_02452	DKFHCAFL_00623	MGIONAKG_00620	HNFNIFPP_01321	CDEKMIIP_03092	NPKELAPA_02262	CPACMLLJ_00075	ALPHONKN_02703	COGIDPEJ_01298	GILDPHEF_01530	PBDJDDBK_02354
group_2958		hypothetical protein	34	34	1	1	3856				431	431	431	EONKBIPB_02332	NKAGNAHE_03565	HMGBMJBJ_01146	OJBJKJCE_00503	KOMLIGAC_03721	GFPKFEFB_00897	DEOKIPOM_01112	NBEKKDMD_02391	PAAEIIJO_03645	JPJGMMNL_00018	FPKLCHFD_01347	DLBBDGBJ_03583	ILNGHHDL_01600	DPLBEOMI_01522	FFLCOABK_00748	LOMIHHED_03403	OKLMOLAM_01377	JPFECAJI_01127	BANGGAKP_02896	MFFHOGHF_02553	GKMEODHA_02998	GCPNPNKB_03434	AELPEIIH_01346	EAPAJBGE_02444	DKFHCAFL_00631	MGIONAKG_00611	HNFNIFPP_01329	CDEKMIIP_03083	NPKELAPA_02254	CPACMLLJ_00067	ALPHONKN_02711	COGIDPEJ_01289	GILDPHEF_01521	PBDJDDBK_02363
carB_2		Carbamoyl-phosphate synthase large chain	34	34	1	1	3870				1718	1721	1719	EONKBIPB_02339	NKAGNAHE_03560	HMGBMJBJ_01151	OJBJKJCE_00510	KOMLIGAC_03726	GFPKFEFB_00902	DEOKIPOM_01107	NBEKKDMD_02396	PAAEIIJO_03639	JPJGMMNL_00013	FPKLCHFD_01342	DLBBDGBJ_03578	ILNGHHDL_01607	DPLBEOMI_01527	FFLCOABK_00753	LOMIHHED_03408	OKLMOLAM_01382	JPFECAJI_01122	BANGGAKP_02903	MFFHOGHF_02559	GKMEODHA_03005	GCPNPNKB_03429	AELPEIIH_01341	EAPAJBGE_02439	DKFHCAFL_00638	MGIONAKG_00606	HNFNIFPP_01335	CDEKMIIP_03076	NPKELAPA_02249	CPACMLLJ_00062	ALPHONKN_02716	COGIDPEJ_01285	GILDPHEF_01514	PBDJDDBK_02370
group_296		hypothetical protein	34	34	1	1	4751				1196	1196	1196	EONKBIPB_03840	NKAGNAHE_02088	HMGBMJBJ_02394	OJBJKJCE_02083	KOMLIGAC_01194	GFPKFEFB_02097	DEOKIPOM_03940	NBEKKDMD_03803	PAAEIIJO_02201	JPJGMMNL_02829	FPKLCHFD_00088	DLBBDGBJ_02316	ILNGHHDL_03158	DPLBEOMI_02790	FFLCOABK_02007	LOMIHHED_00841	OKLMOLAM_02829	JPFECAJI_03630	BANGGAKP_00386	MFFHOGHF_00099	GKMEODHA_00707	GCPNPNKB_01085	AELPEIIH_00100	EAPAJBGE_01034	DKFHCAFL_02212	MGIONAKG_03670	HNFNIFPP_02795	CDEKMIIP_01592	NPKELAPA_00991	CPACMLLJ_01878	ALPHONKN_00127	COGIDPEJ_00104	GILDPHEF_03704	PBDJDDBK_00104
group_2960		Putative hydro-lyase	34	34	1	1	3872				806	806	806	EONKBIPB_02341	NKAGNAHE_03558	HMGBMJBJ_01153	OJBJKJCE_00512	KOMLIGAC_03728	GFPKFEFB_00904	DEOKIPOM_01105	NBEKKDMD_02398	PAAEIIJO_03637	JPJGMMNL_00011	FPKLCHFD_01340	DLBBDGBJ_03576	ILNGHHDL_01609	DPLBEOMI_01529	FFLCOABK_00755	LOMIHHED_03410	OKLMOLAM_01384	JPFECAJI_01120	BANGGAKP_02905	MFFHOGHF_02561	GKMEODHA_03007	GCPNPNKB_03427	AELPEIIH_01339	EAPAJBGE_02437	DKFHCAFL_00640	MGIONAKG_00604	HNFNIFPP_01337	CDEKMIIP_03074	NPKELAPA_02247	CPACMLLJ_00060	ALPHONKN_02718	COGIDPEJ_01283	GILDPHEF_01512	PBDJDDBK_02372
pxpA		5-oxoprolinase subunit A	34	34	1	1	3873				284	764	749	EONKBIPB_02342	NKAGNAHE_03557	HMGBMJBJ_01154	OJBJKJCE_00513	KOMLIGAC_03729	GFPKFEFB_00905	DEOKIPOM_01104	NBEKKDMD_02399	PAAEIIJO_03636	JPJGMMNL_00010	FPKLCHFD_01339	DLBBDGBJ_03575	ILNGHHDL_01610	DPLBEOMI_01530	FFLCOABK_00756	LOMIHHED_03411	OKLMOLAM_01385	JPFECAJI_01119	BANGGAKP_02906	MFFHOGHF_02562	GKMEODHA_03008	GCPNPNKB_03426	AELPEIIH_01338	EAPAJBGE_02436	DKFHCAFL_00641	MGIONAKG_00603	HNFNIFPP_01338	CDEKMIIP_03073	NPKELAPA_02246	CPACMLLJ_00059	ALPHONKN_02719	COGIDPEJ_01282	GILDPHEF_01511	PBDJDDBK_02373
group_2963		hypothetical protein	34	34	1	1	3893				239	458	432	EONKBIPB_02352	NKAGNAHE_03551	HMGBMJBJ_01166	OJBJKJCE_00523	KOMLIGAC_03741	GFPKFEFB_00918	DEOKIPOM_01090	NBEKKDMD_02412	PAAEIIJO_03622	JPJGMMNL_04065	FPKLCHFD_01327	DLBBDGBJ_03561	ILNGHHDL_01620	DPLBEOMI_01545	FFLCOABK_00768	LOMIHHED_03424	OKLMOLAM_01398	JPFECAJI_01107	BANGGAKP_01844	MFFHOGHF_02578	GKMEODHA_03018	GCPNPNKB_03698	AELPEIIH_01326	EAPAJBGE_02424	DKFHCAFL_00654	MGIONAKG_00591	HNFNIFPP_01352	CDEKMIIP_03063	NPKELAPA_02232	CPACMLLJ_00047	ALPHONKN_02731	COGIDPEJ_01275	GILDPHEF_01504	PBDJDDBK_02389
group_2964		hypothetical protein	34	34	1	1	3909				671	701	698	EONKBIPB_02366	NKAGNAHE_03537	HMGBMJBJ_01186	OJBJKJCE_00537	KOMLIGAC_03761	GFPKFEFB_00938	DEOKIPOM_01070	NBEKKDMD_02432	PAAEIIJO_03602	JPJGMMNL_04045	FPKLCHFD_01307	DLBBDGBJ_03541	ILNGHHDL_01634	DPLBEOMI_01565	FFLCOABK_00788	LOMIHHED_03444	OKLMOLAM_01418	JPFECAJI_01085	BANGGAKP_02927	MFFHOGHF_02598	GKMEODHA_03032	GCPNPNKB_03678	AELPEIIH_01304	EAPAJBGE_02404	DKFHCAFL_00669	MGIONAKG_00571	HNFNIFPP_01372	CDEKMIIP_03049	NPKELAPA_02212	CPACMLLJ_00027	ALPHONKN_02752	COGIDPEJ_01260	GILDPHEF_01490	PBDJDDBK_02406
ltxB		Leukotoxin export ATP-binding protein LtxB	34	34	1	1	3915				176	2141	2083	EONKBIPB_02372	NKAGNAHE_03532	HMGBMJBJ_01192	OJBJKJCE_00543	KOMLIGAC_03767	GFPKFEFB_00944	DEOKIPOM_01064	NBEKKDMD_02438	PAAEIIJO_03596	JPJGMMNL_04039	FPKLCHFD_01301	DLBBDGBJ_03535	ILNGHHDL_01640	DPLBEOMI_01571	FFLCOABK_00794	LOMIHHED_03450	OKLMOLAM_01424	JPFECAJI_01079	BANGGAKP_02934	MFFHOGHF_02604	GKMEODHA_03038	GCPNPNKB_03672	AELPEIIH_01298	EAPAJBGE_02398	DKFHCAFL_00675	MGIONAKG_00565	HNFNIFPP_01378	CDEKMIIP_03043	NPKELAPA_02206	CPACMLLJ_00021	ALPHONKN_02758	COGIDPEJ_01254	GILDPHEF_01484	PBDJDDBK_02412
group_2966		hypothetical protein	34	34	1	1	4086				344	344	344	EONKBIPB_02388	NKAGNAHE_03449	HMGBMJBJ_01208	OJBJKJCE_00559	KOMLIGAC_03783	GFPKFEFB_00960	DEOKIPOM_01047	NBEKKDMD_02454	PAAEIIJO_03579	JPJGMMNL_04023	FPKLCHFD_01284	DLBBDGBJ_03519	ILNGHHDL_01656	DPLBEOMI_01588	FFLCOABK_00810	LOMIHHED_03466	OKLMOLAM_01440	JPFECAJI_01063	BANGGAKP_02955	MFFHOGHF_02621	GKMEODHA_03054	GCPNPNKB_03656	AELPEIIH_01282	EAPAJBGE_02382	DKFHCAFL_00719	MGIONAKG_00549	HNFNIFPP_01445	CDEKMIIP_03027	NPKELAPA_02190	CPACMLLJ_00005	ALPHONKN_02774	COGIDPEJ_01238	GILDPHEF_01406	PBDJDDBK_02454
group_2967		hypothetical protein	34	34	1	1	4088				119	119	119	EONKBIPB_02390	NKAGNAHE_03447	HMGBMJBJ_01210	OJBJKJCE_00561	KOMLIGAC_03785	GFPKFEFB_00962	DEOKIPOM_01045	NBEKKDMD_02456	PAAEIIJO_03577	JPJGMMNL_04021	FPKLCHFD_01282	DLBBDGBJ_03517	ILNGHHDL_01658	DPLBEOMI_01590	FFLCOABK_00812	LOMIHHED_03468	OKLMOLAM_01442	JPFECAJI_01061	BANGGAKP_02957	MFFHOGHF_02623	GKMEODHA_03056	GCPNPNKB_03654	AELPEIIH_01280	EAPAJBGE_02380	DKFHCAFL_00721	MGIONAKG_00547	HNFNIFPP_01447	CDEKMIIP_03025	NPKELAPA_02188	CPACMLLJ_00003	ALPHONKN_02776	COGIDPEJ_01236	GILDPHEF_01404	PBDJDDBK_02456
rhtB_3		Homoserine/homoserine lactone efflux protein	34	34	1	1	4095				614	617	616	EONKBIPB_02394	NKAGNAHE_03443	HMGBMJBJ_01220	OJBJKJCE_00565	KOMLIGAC_03791	GFPKFEFB_00968	DEOKIPOM_01039	NBEKKDMD_02462	PAAEIIJO_03572	JPJGMMNL_04015	FPKLCHFD_01276	DLBBDGBJ_03511	ILNGHHDL_01662	DPLBEOMI_01596	FFLCOABK_00818	LOMIHHED_03474	OKLMOLAM_01448	JPFECAJI_01055	BANGGAKP_02961	MFFHOGHF_02628	GKMEODHA_03060	GCPNPNKB_03585	AELPEIIH_01274	EAPAJBGE_02374	DKFHCAFL_00725	MGIONAKG_00541	HNFNIFPP_01452	CDEKMIIP_03020	NPKELAPA_02182	CPACMLLJ_03139	ALPHONKN_02780	COGIDPEJ_01232	GILDPHEF_01400	PBDJDDBK_02460
group_2969		hypothetical protein	34	34	1	1	4100				227	233	232	EONKBIPB_02401	NKAGNAHE_03438	HMGBMJBJ_01225	OJBJKJCE_00572	KOMLIGAC_03796	GFPKFEFB_00973	DEOKIPOM_01034	NBEKKDMD_02467	PAAEIIJO_03567	JPJGMMNL_04010	FPKLCHFD_01271	DLBBDGBJ_03506	ILNGHHDL_01669	DPLBEOMI_01601	FFLCOABK_00823	LOMIHHED_03479	OKLMOLAM_01453	JPFECAJI_01050	BANGGAKP_02966	MFFHOGHF_02633	GKMEODHA_03065	GCPNPNKB_03590	AELPEIIH_01269	EAPAJBGE_02369	DKFHCAFL_00730	MGIONAKG_00536	HNFNIFPP_01456	CDEKMIIP_03015	NPKELAPA_02177	CPACMLLJ_03134	ALPHONKN_02785	COGIDPEJ_01227	GILDPHEF_01395	PBDJDDBK_02465
group_2970		hypothetical protein	34	34	1	1	4103				224	224	224	EONKBIPB_02405	NKAGNAHE_03434	HMGBMJBJ_01229	OJBJKJCE_00576	KOMLIGAC_03800	GFPKFEFB_00977	DEOKIPOM_01030	NBEKKDMD_02471	PAAEIIJO_03563	JPJGMMNL_04006	FPKLCHFD_01267	DLBBDGBJ_03502	ILNGHHDL_01673	DPLBEOMI_01605	FFLCOABK_00827	LOMIHHED_03483	OKLMOLAM_01457	JPFECAJI_01046	BANGGAKP_02970	MFFHOGHF_02637	GKMEODHA_03069	GCPNPNKB_03594	AELPEIIH_01265	EAPAJBGE_02365	DKFHCAFL_00734	MGIONAKG_00532	HNFNIFPP_01460	CDEKMIIP_03011	NPKELAPA_02173	CPACMLLJ_03130	ALPHONKN_02789	COGIDPEJ_01223	GILDPHEF_01391	PBDJDDBK_02469
group_2971		hypothetical protein	34	34	1	1	4104				593	593	593	EONKBIPB_02406	NKAGNAHE_03433	HMGBMJBJ_01230	OJBJKJCE_00577	KOMLIGAC_03801	GFPKFEFB_00978	DEOKIPOM_01029	NBEKKDMD_02472	PAAEIIJO_03562	JPJGMMNL_04005	FPKLCHFD_01266	DLBBDGBJ_03501	ILNGHHDL_01674	DPLBEOMI_01606	FFLCOABK_00828	LOMIHHED_03484	OKLMOLAM_01458	JPFECAJI_01045	BANGGAKP_02971	MFFHOGHF_02638	GKMEODHA_03070	GCPNPNKB_03595	AELPEIIH_01264	EAPAJBGE_02364	DKFHCAFL_00735	MGIONAKG_00531	HNFNIFPP_01461	CDEKMIIP_03010	NPKELAPA_02172	CPACMLLJ_03129	ALPHONKN_02790	COGIDPEJ_01222	GILDPHEF_01390	PBDJDDBK_02470
actP_2		Copper-transporting P-type ATPase	34	34	1	1	4110				2471	2471	2471	EONKBIPB_02411	NKAGNAHE_03428	HMGBMJBJ_01235	OJBJKJCE_00582	KOMLIGAC_03806	GFPKFEFB_00983	DEOKIPOM_01024	NBEKKDMD_02477	PAAEIIJO_03557	JPJGMMNL_04000	FPKLCHFD_01261	DLBBDGBJ_03496	ILNGHHDL_01679	DPLBEOMI_01611	FFLCOABK_00833	LOMIHHED_03489	OKLMOLAM_01463	JPFECAJI_01040	BANGGAKP_02976	MFFHOGHF_02643	GKMEODHA_03075	GCPNPNKB_03600	AELPEIIH_01259	EAPAJBGE_02359	DKFHCAFL_00741	MGIONAKG_00526	HNFNIFPP_01466	CDEKMIIP_03005	NPKELAPA_02167	CPACMLLJ_03124	ALPHONKN_02795	COGIDPEJ_01216	GILDPHEF_01385	PBDJDDBK_02475
ydcO_2		Inner membrane protein YdcO	34	34	1	1	4124				1193	1193	1193	EONKBIPB_02418	NKAGNAHE_03421	HMGBMJBJ_01250	OJBJKJCE_00589	KOMLIGAC_03821	GFPKFEFB_00998	DEOKIPOM_01009	NBEKKDMD_02492	PAAEIIJO_03542	JPJGMMNL_03984	FPKLCHFD_01246	DLBBDGBJ_03481	ILNGHHDL_01686	DPLBEOMI_01627	FFLCOABK_00848	LOMIHHED_03504	OKLMOLAM_01478	JPFECAJI_01024	BANGGAKP_02992	MFFHOGHF_02658	GKMEODHA_03082	GCPNPNKB_03615	AELPEIIH_01244	EAPAJBGE_02344	DKFHCAFL_00748	MGIONAKG_00510	HNFNIFPP_01481	CDEKMIIP_02998	NPKELAPA_02152	CPACMLLJ_03109	ALPHONKN_02810	COGIDPEJ_01209	GILDPHEF_01378	PBDJDDBK_02482
group_2974		hypothetical protein	34	34	1	1	4135				332	344	343	EONKBIPB_02428	NKAGNAHE_03411	HMGBMJBJ_01260	OJBJKJCE_00599	KOMLIGAC_03831	GFPKFEFB_01008	DEOKIPOM_00999	NBEKKDMD_02502	PAAEIIJO_03532	JPJGMMNL_03974	FPKLCHFD_01236	DLBBDGBJ_03471	ILNGHHDL_01696	DPLBEOMI_01637	FFLCOABK_00858	LOMIHHED_03514	OKLMOLAM_01488	JPFECAJI_01014	BANGGAKP_03002	MFFHOGHF_02668	GKMEODHA_03092	GCPNPNKB_03625	AELPEIIH_01234	EAPAJBGE_02334	DKFHCAFL_00758	MGIONAKG_00499	HNFNIFPP_01491	CDEKMIIP_02988	NPKELAPA_02142	CPACMLLJ_03099	ALPHONKN_02820	COGIDPEJ_01199	GILDPHEF_01368	PBDJDDBK_02492
group_2975		hypothetical protein	34	34	1	1	4160				344	344	344	EONKBIPB_02437	NKAGNAHE_03392	HMGBMJBJ_01269	OJBJKJCE_00608	KOMLIGAC_03840	GFPKFEFB_01018	DEOKIPOM_00988	NBEKKDMD_02511	PAAEIIJO_03523	JPJGMMNL_03964	FPKLCHFD_01226	DLBBDGBJ_03461	ILNGHHDL_01705	DPLBEOMI_01647	FFLCOABK_00868	LOMIHHED_03524	OKLMOLAM_01498	JPFECAJI_01005	BANGGAKP_03011	MFFHOGHF_02677	GKMEODHA_03101	GCPNPNKB_03634	AELPEIIH_01225	EAPAJBGE_02325	DKFHCAFL_00767	MGIONAKG_00488	HNFNIFPP_01500	CDEKMIIP_02979	NPKELAPA_02132	CPACMLLJ_03090	ALPHONKN_02829	COGIDPEJ_01190	GILDPHEF_01356	PBDJDDBK_02501
group_2976		hypothetical protein	34	34	1	1	4163				323	419	416	EONKBIPB_02439	NKAGNAHE_03390	HMGBMJBJ_01271	OJBJKJCE_00610	KOMLIGAC_03842	GFPKFEFB_01020	DEOKIPOM_00986	NBEKKDMD_02513	PAAEIIJO_03521	JPJGMMNL_03962	FPKLCHFD_01223	DLBBDGBJ_03459	ILNGHHDL_01707	DPLBEOMI_01649	FFLCOABK_00870	LOMIHHED_03526	OKLMOLAM_01501	JPFECAJI_01003	BANGGAKP_03014	MFFHOGHF_02679	GKMEODHA_03103	GCPNPNKB_03636	AELPEIIH_01223	EAPAJBGE_02323	DKFHCAFL_00769	MGIONAKG_00486	HNFNIFPP_01502	CDEKMIIP_02977	NPKELAPA_02130	CPACMLLJ_03088	ALPHONKN_02831	COGIDPEJ_01188	GILDPHEF_01354	PBDJDDBK_02503
group_2977		hypothetical protein	34	34	1	1	4166				752	806	804	EONKBIPB_02442	NKAGNAHE_03387	HMGBMJBJ_01274	OJBJKJCE_00613	KOMLIGAC_03845	GFPKFEFB_01023	DEOKIPOM_00982	NBEKKDMD_02516	PAAEIIJO_03518	JPJGMMNL_03959	FPKLCHFD_01220	DLBBDGBJ_03456	ILNGHHDL_01710	DPLBEOMI_01652	FFLCOABK_00873	LOMIHHED_03529	OKLMOLAM_01504	JPFECAJI_00999	BANGGAKP_03017	MFFHOGHF_02682	GKMEODHA_03106	GCPNPNKB_03639	AELPEIIH_01220	EAPAJBGE_02320	DKFHCAFL_00772	MGIONAKG_00483	HNFNIFPP_01505	CDEKMIIP_02974	NPKELAPA_02127	CPACMLLJ_03085	ALPHONKN_02834	COGIDPEJ_01185	GILDPHEF_01351	PBDJDDBK_02506
vfr		Cyclic AMP receptor-like protein	34	34	1	1	2321				665	707	700	EONKBIPB_02447	NKAGNAHE_03383	HMGBMJBJ_01277	OJBJKJCE_00617	KOMLIGAC_03848	GFPKFEFB_01026	DEOKIPOM_00979	NBEKKDMD_02519	PAAEIIJO_03515	JPJGMMNL_03956	FPKLCHFD_01217	DLBBDGBJ_03453	ILNGHHDL_01714	DPLBEOMI_01655	FFLCOABK_00876	LOMIHHED_03532	OKLMOLAM_01507	JPFECAJI_00996	BANGGAKP_03020	MFFHOGHF_02685	GKMEODHA_03111	GCPNPNKB_03642	AELPEIIH_01217	EAPAJBGE_02317	DKFHCAFL_00775	MGIONAKG_00480	HNFNIFPP_01508	CDEKMIIP_02969	NPKELAPA_02124	CPACMLLJ_03082	ALPHONKN_02837	COGIDPEJ_01182	GILDPHEF_01348	PBDJDDBK_02509
hisZ		ATP phosphoribosyltransferase regulatory subunit	34	34	1	1	2316				734	1166	1153	EONKBIPB_02454	NKAGNAHE_03378	HMGBMJBJ_01282	OJBJKJCE_00625	KOMLIGAC_03853	GFPKFEFB_01031	DEOKIPOM_00974	NBEKKDMD_02524	PAAEIIJO_03510	JPJGMMNL_03951	FPKLCHFD_01212	DLBBDGBJ_03448	ILNGHHDL_01722	DPLBEOMI_01660	FFLCOABK_00881	LOMIHHED_03537	OKLMOLAM_01512	JPFECAJI_00991	BANGGAKP_03025	MFFHOGHF_02690	GKMEODHA_03118	GCPNPNKB_03647	AELPEIIH_01212	EAPAJBGE_02312	DKFHCAFL_00780	MGIONAKG_00475	HNFNIFPP_01513	CDEKMIIP_02962	NPKELAPA_02119	CPACMLLJ_03077	ALPHONKN_02842	COGIDPEJ_01177	GILDPHEF_01343	PBDJDDBK_02514
yceJ_2		Cytochrome b561	34	34	1	1	2304				557	557	557	EONKBIPB_02461	NKAGNAHE_03371	HMGBMJBJ_03630	OJBJKJCE_00632	KOMLIGAC_03860	GFPKFEFB_03392	DEOKIPOM_02650	NBEKKDMD_02531	PAAEIIJO_03503	JPJGMMNL_01553	FPKLCHFD_02880	DLBBDGBJ_01031	ILNGHHDL_01729	DPLBEOMI_04069	FFLCOABK_03301	LOMIHHED_03544	OKLMOLAM_01519	JPFECAJI_04038	BANGGAKP_03032	MFFHOGHF_02697	GKMEODHA_03125	GCPNPNKB_03296	AELPEIIH_02834	EAPAJBGE_02297	DKFHCAFL_00858	MGIONAKG_02155	HNFNIFPP_03892	CDEKMIIP_02955	NPKELAPA_03801	CPACMLLJ_01268	ALPHONKN_02922	COGIDPEJ_01110	GILDPHEF_01276	PBDJDDBK_02521
group_2985		hypothetical protein	34	34	1	1	2301				227	227	227	EONKBIPB_02464	NKAGNAHE_03368	HMGBMJBJ_03627	OJBJKJCE_00635	KOMLIGAC_03863	GFPKFEFB_03389	DEOKIPOM_02653	NBEKKDMD_02534	PAAEIIJO_03500	JPJGMMNL_01556	FPKLCHFD_02883	DLBBDGBJ_01034	ILNGHHDL_01732	DPLBEOMI_04066	FFLCOABK_03298	LOMIHHED_03547	OKLMOLAM_01522	JPFECAJI_04035	BANGGAKP_03035	MFFHOGHF_02700	GKMEODHA_03128	GCPNPNKB_03299	AELPEIIH_02837	EAPAJBGE_02294	DKFHCAFL_00861	MGIONAKG_02158	HNFNIFPP_03889	CDEKMIIP_02952	NPKELAPA_03804	CPACMLLJ_01265	ALPHONKN_02925	COGIDPEJ_01107	GILDPHEF_01273	PBDJDDBK_02524
budC_2		Diacetyl reductase [(S)-acetoin forming]	34	34	1	1	2294				833	833	833	EONKBIPB_02471	NKAGNAHE_03361	HMGBMJBJ_03620	OJBJKJCE_00642	KOMLIGAC_03870	GFPKFEFB_03382	DEOKIPOM_02660	NBEKKDMD_02541	PAAEIIJO_03493	JPJGMMNL_01563	FPKLCHFD_02890	DLBBDGBJ_01041	ILNGHHDL_01739	DPLBEOMI_04059	FFLCOABK_03291	LOMIHHED_03554	OKLMOLAM_01529	JPFECAJI_04028	BANGGAKP_03042	MFFHOGHF_02707	GKMEODHA_03135	GCPNPNKB_03306	AELPEIIH_02844	EAPAJBGE_02287	DKFHCAFL_00868	MGIONAKG_02165	HNFNIFPP_03882	CDEKMIIP_02945	NPKELAPA_03811	CPACMLLJ_01258	ALPHONKN_02932	COGIDPEJ_01100	GILDPHEF_01266	PBDJDDBK_02531
group_2993		hypothetical protein	34	34	1	1	9456				1835	1835	1835	EONKBIPB_02518	NKAGNAHE_03278	HMGBMJBJ_03545	OJBJKJCE_00687	KOMLIGAC_00021	GFPKFEFB_03304	DEOKIPOM_02737	NBEKKDMD_02604	PAAEIIJO_03458	JPJGMMNL_01639	FPKLCHFD_02962	DLBBDGBJ_01118	ILNGHHDL_01786	DPLBEOMI_03983	FFLCOABK_03214	LOMIHHED_03617	OKLMOLAM_01592	JPFECAJI_03965	BANGGAKP_03134	MFFHOGHF_02742	GKMEODHA_03182	GCPNPNKB_03390	AELPEIIH_02904	EAPAJBGE_02211	DKFHCAFL_00952	MGIONAKG_02246	HNFNIFPP_03847	CDEKMIIP_02918	NPKELAPA_03890	CPACMLLJ_01183	ALPHONKN_02999	COGIDPEJ_01024	GILDPHEF_01167	PBDJDDBK_02580
rsmI		Ribosomal RNA small subunit methyltransferase I	34	34	1	1	9466				824	836	835	EONKBIPB_02526	NKAGNAHE_03270	HMGBMJBJ_03537	OJBJKJCE_00695	KOMLIGAC_00029	GFPKFEFB_03296	DEOKIPOM_02745	NBEKKDMD_02612	PAAEIIJO_03447	JPJGMMNL_01647	FPKLCHFD_02970	DLBBDGBJ_01126	ILNGHHDL_01794	DPLBEOMI_03975	FFLCOABK_03206	LOMIHHED_03625	OKLMOLAM_01601	JPFECAJI_03957	BANGGAKP_03142	MFFHOGHF_02753	GKMEODHA_03190	GCPNPNKB_03398	AELPEIIH_02912	EAPAJBGE_02203	DKFHCAFL_00960	MGIONAKG_02254	HNFNIFPP_03836	CDEKMIIP_02909	NPKELAPA_03898	CPACMLLJ_01175	ALPHONKN_03007	COGIDPEJ_01016	GILDPHEF_01159	PBDJDDBK_02588
argO		Arginine exporter protein ArgO	34	34	1	1	9470				602	608	607	EONKBIPB_02530	NKAGNAHE_03267	HMGBMJBJ_03534	OJBJKJCE_00698	KOMLIGAC_00032	GFPKFEFB_03293	DEOKIPOM_02748	NBEKKDMD_02615	PAAEIIJO_03444	JPJGMMNL_01650	FPKLCHFD_02973	DLBBDGBJ_01129	ILNGHHDL_01797	DPLBEOMI_03972	FFLCOABK_03203	LOMIHHED_03628	OKLMOLAM_01604	JPFECAJI_03954	BANGGAKP_03145	MFFHOGHF_02756	GKMEODHA_03193	GCPNPNKB_03401	AELPEIIH_02915	EAPAJBGE_02200	DKFHCAFL_00963	MGIONAKG_02257	HNFNIFPP_03833	CDEKMIIP_02906	NPKELAPA_03901	CPACMLLJ_01172	ALPHONKN_03010	COGIDPEJ_01013	GILDPHEF_01156	PBDJDDBK_02591
ubiH		2-octaprenyl-6-methoxyphenol hydroxylase	34	34	1	1	9475				1208	1208	1208	EONKBIPB_02535	NKAGNAHE_03262	HMGBMJBJ_03529	OJBJKJCE_00703	KOMLIGAC_00037	GFPKFEFB_03288	DEOKIPOM_02753	NBEKKDMD_02620	PAAEIIJO_03439	JPJGMMNL_01655	FPKLCHFD_02978	DLBBDGBJ_01134	ILNGHHDL_01802	DPLBEOMI_03967	FFLCOABK_03198	LOMIHHED_03633	OKLMOLAM_01609	JPFECAJI_03949	BANGGAKP_03150	MFFHOGHF_02761	GKMEODHA_03198	GCPNPNKB_03406	AELPEIIH_02920	EAPAJBGE_02195	DKFHCAFL_00968	MGIONAKG_02262	HNFNIFPP_03828	CDEKMIIP_02901	NPKELAPA_03906	CPACMLLJ_01167	ALPHONKN_03016	COGIDPEJ_01008	GILDPHEF_01151	PBDJDDBK_02596
pepP		Xaa-Pro aminopeptidase	34	34	1	1	9476				1322	1322	1322	EONKBIPB_02536	NKAGNAHE_03261	HMGBMJBJ_03528	OJBJKJCE_00704	KOMLIGAC_00038	GFPKFEFB_03287	DEOKIPOM_02754	NBEKKDMD_02621	PAAEIIJO_03438	JPJGMMNL_01656	FPKLCHFD_02979	DLBBDGBJ_01135	ILNGHHDL_01803	DPLBEOMI_03966	FFLCOABK_03197	LOMIHHED_03634	OKLMOLAM_01610	JPFECAJI_03948	BANGGAKP_03151	MFFHOGHF_02762	GKMEODHA_03199	GCPNPNKB_03407	AELPEIIH_02921	EAPAJBGE_02194	DKFHCAFL_00969	MGIONAKG_02263	HNFNIFPP_03827	CDEKMIIP_02900	NPKELAPA_03907	CPACMLLJ_01166	ALPHONKN_03017	COGIDPEJ_01007	GILDPHEF_01150	PBDJDDBK_02597
group_2998		hypothetical protein	34	34	1	1	9479				284	284	284	EONKBIPB_02539	NKAGNAHE_03258	HMGBMJBJ_03525	OJBJKJCE_00707	KOMLIGAC_00041	GFPKFEFB_03284	DEOKIPOM_02757	NBEKKDMD_02624	PAAEIIJO_03435	JPJGMMNL_01659	FPKLCHFD_02982	DLBBDGBJ_01138	ILNGHHDL_01806	DPLBEOMI_03963	FFLCOABK_03194	LOMIHHED_03637	OKLMOLAM_01613	JPFECAJI_03945	BANGGAKP_03154	MFFHOGHF_02765	GKMEODHA_03202	GCPNPNKB_03410	AELPEIIH_02924	EAPAJBGE_02191	DKFHCAFL_00972	MGIONAKG_02266	HNFNIFPP_03824	CDEKMIIP_02897	NPKELAPA_03910	CPACMLLJ_01163	ALPHONKN_03020	COGIDPEJ_01004	GILDPHEF_01147	PBDJDDBK_02600
group_3		hypothetical protein	34	34	1	1	3765				251	602	588	EONKBIPB_02255	NKAGNAHE_00038	HMGBMJBJ_01074	OJBJKJCE_00422	KOMLIGAC_03649	GFPKFEFB_00823	DEOKIPOM_01184	NBEKKDMD_02319	PAAEIIJO_03720	JPJGMMNL_00091	FPKLCHFD_01419	DLBBDGBJ_03656	ILNGHHDL_01523	DPLBEOMI_01451	FFLCOABK_00674	LOMIHHED_03329	OKLMOLAM_01302	JPFECAJI_01200	BANGGAKP_02814	MFFHOGHF_02477	GKMEODHA_02915	GCPNPNKB_02585	AELPEIIH_01418	EAPAJBGE_02516	DKFHCAFL_00555	MGIONAKG_00687	HNFNIFPP_01256	CDEKMIIP_03159	NPKELAPA_02326	CPACMLLJ_00139	ALPHONKN_02638	COGIDPEJ_01365	GILDPHEF_01599	PBDJDDBK_02291
gdhA_2		NADP-specific glutamate dehydrogenase	34	34	1	1	9238				1253	1403	1398	EONKBIPB_02623	NKAGNAHE_03234	HMGBMJBJ_03514	OJBJKJCE_00850	KOMLIGAC_00052	GFPKFEFB_03272	DEOKIPOM_02768	NBEKKDMD_02635	PAAEIIJO_03356	JPJGMMNL_01670	FPKLCHFD_02993	DLBBDGBJ_01150	ILNGHHDL_01945	DPLBEOMI_03952	FFLCOABK_03183	LOMIHHED_03648	OKLMOLAM_01624	JPFECAJI_03934	BANGGAKP_03163	MFFHOGHF_02844	GKMEODHA_03292	GCPNPNKB_00947	AELPEIIH_02941	EAPAJBGE_02180	DKFHCAFL_01049	MGIONAKG_02277	HNFNIFPP_03743	CDEKMIIP_02813	NPKELAPA_03924	CPACMLLJ_01152	ALPHONKN_03103	COGIDPEJ_00993	GILDPHEF_01062	PBDJDDBK_02680
nlpE		Lipoprotein NlpE	34	34	1	1	9219				479	479	479	EONKBIPB_02640	NKAGNAHE_03217	HMGBMJBJ_03496	OJBJKJCE_00868	KOMLIGAC_00070	GFPKFEFB_03254	DEOKIPOM_02786	NBEKKDMD_02653	PAAEIIJO_03338	JPJGMMNL_01688	FPKLCHFD_03011	DLBBDGBJ_01168	ILNGHHDL_01962	DPLBEOMI_03934	FFLCOABK_03165	LOMIHHED_03666	OKLMOLAM_01642	JPFECAJI_03917	BANGGAKP_03180	MFFHOGHF_02862	GKMEODHA_03309	GCPNPNKB_00929	AELPEIIH_02959	EAPAJBGE_02162	DKFHCAFL_01066	MGIONAKG_02295	HNFNIFPP_03725	CDEKMIIP_02795	NPKELAPA_03943	CPACMLLJ_01134	ALPHONKN_03123	COGIDPEJ_00975	GILDPHEF_01045	PBDJDDBK_02697
citN		Citrate transporter	34	34	1	1	9215				1223	1337	1333	EONKBIPB_02644	NKAGNAHE_03213	HMGBMJBJ_03492	OJBJKJCE_00872	KOMLIGAC_00074	GFPKFEFB_03250	DEOKIPOM_02790	NBEKKDMD_02657	PAAEIIJO_03334	JPJGMMNL_01692	FPKLCHFD_03015	DLBBDGBJ_01172	ILNGHHDL_01966	DPLBEOMI_03930	FFLCOABK_03161	LOMIHHED_03670	OKLMOLAM_01648	JPFECAJI_03913	BANGGAKP_03184	MFFHOGHF_02866	GKMEODHA_03313	GCPNPNKB_00925	AELPEIIH_02963	EAPAJBGE_02158	DKFHCAFL_01070	MGIONAKG_02299	HNFNIFPP_03721	CDEKMIIP_02791	NPKELAPA_03947	CPACMLLJ_01130	ALPHONKN_03127	COGIDPEJ_00971	GILDPHEF_01041	PBDJDDBK_02701
group_3018		hypothetical protein	34	34	1	1	9213				548	548	548	EONKBIPB_02646	NKAGNAHE_03211	HMGBMJBJ_03490	OJBJKJCE_00874	KOMLIGAC_00076	GFPKFEFB_03247	DEOKIPOM_02792	NBEKKDMD_02659	PAAEIIJO_03332	JPJGMMNL_01694	FPKLCHFD_03017	DLBBDGBJ_01174	ILNGHHDL_01968	DPLBEOMI_03928	FFLCOABK_03159	LOMIHHED_03672	OKLMOLAM_01651	JPFECAJI_03910	BANGGAKP_03186	MFFHOGHF_02868	GKMEODHA_03315	GCPNPNKB_00923	AELPEIIH_02965	EAPAJBGE_02156	DKFHCAFL_01072	MGIONAKG_02301	HNFNIFPP_03719	CDEKMIIP_02788	NPKELAPA_03949	CPACMLLJ_01128	ALPHONKN_03129	COGIDPEJ_00969	GILDPHEF_01039	PBDJDDBK_02703
cysN		Sulfate adenylyltransferase subunit 1	34	34	1	1	9211				1424	1613	1601	EONKBIPB_02647	NKAGNAHE_03210	HMGBMJBJ_03489	OJBJKJCE_00875	KOMLIGAC_00077	GFPKFEFB_03246	DEOKIPOM_02793	NBEKKDMD_02660	PAAEIIJO_03331	JPJGMMNL_01695	FPKLCHFD_03018	DLBBDGBJ_01175	ILNGHHDL_01969	DPLBEOMI_03927	FFLCOABK_03158	LOMIHHED_03673	OKLMOLAM_01652	JPFECAJI_03909	BANGGAKP_03187	MFFHOGHF_02869	GKMEODHA_03316	GCPNPNKB_00922	AELPEIIH_02966	EAPAJBGE_02155	DKFHCAFL_01073	MGIONAKG_02302	HNFNIFPP_03718	CDEKMIIP_02787	NPKELAPA_03950	CPACMLLJ_01127	ALPHONKN_03130	COGIDPEJ_00968	GILDPHEF_01038	PBDJDDBK_02704
group_3020		hypothetical protein	34	34	1	1	9205				437	437	437	EONKBIPB_02653	NKAGNAHE_03204	HMGBMJBJ_03483	OJBJKJCE_00881	KOMLIGAC_00083	GFPKFEFB_03240	DEOKIPOM_02799	NBEKKDMD_02666	PAAEIIJO_03325	JPJGMMNL_01701	FPKLCHFD_03024	DLBBDGBJ_01181	ILNGHHDL_01975	DPLBEOMI_03921	FFLCOABK_03152	LOMIHHED_03679	OKLMOLAM_01658	JPFECAJI_03903	BANGGAKP_03193	MFFHOGHF_02875	GKMEODHA_03322	GCPNPNKB_00916	AELPEIIH_02972	EAPAJBGE_02149	DKFHCAFL_01079	MGIONAKG_02308	HNFNIFPP_03712	CDEKMIIP_02781	NPKELAPA_03956	CPACMLLJ_01121	ALPHONKN_03136	COGIDPEJ_00962	GILDPHEF_01032	PBDJDDBK_02710
rubB		Rubredoxin-NAD(+) reductase	34	34	1	1	9203				224	1181	1096	EONKBIPB_02655	NKAGNAHE_03202	HMGBMJBJ_03481	OJBJKJCE_00883	KOMLIGAC_00085	GFPKFEFB_03238	DEOKIPOM_02801	NBEKKDMD_02668	PAAEIIJO_03323	JPJGMMNL_01703	FPKLCHFD_03026	DLBBDGBJ_01184	ILNGHHDL_01977	DPLBEOMI_03919	FFLCOABK_03149	LOMIHHED_03682	OKLMOLAM_01660	JPFECAJI_03901	BANGGAKP_03195	MFFHOGHF_02877	GKMEODHA_03324	GCPNPNKB_00914	AELPEIIH_02974	EAPAJBGE_02147	DKFHCAFL_01081	MGIONAKG_02310	HNFNIFPP_03710	CDEKMIIP_02779	NPKELAPA_03958	CPACMLLJ_01119	ALPHONKN_03138	COGIDPEJ_00960	GILDPHEF_01030	PBDJDDBK_02712
group_3022		hypothetical protein	34	34	1	1	9200				590	590	590	EONKBIPB_02658	NKAGNAHE_03199	HMGBMJBJ_03478	OJBJKJCE_00886	KOMLIGAC_00088	GFPKFEFB_03234	DEOKIPOM_02804	NBEKKDMD_02671	PAAEIIJO_03320	JPJGMMNL_01706	FPKLCHFD_03029	DLBBDGBJ_01187	ILNGHHDL_01980	DPLBEOMI_03916	FFLCOABK_03145	LOMIHHED_03685	OKLMOLAM_01663	JPFECAJI_03898	BANGGAKP_03198	MFFHOGHF_02880	GKMEODHA_03327	GCPNPNKB_00911	AELPEIIH_02977	EAPAJBGE_02144	DKFHCAFL_01084	MGIONAKG_02313	HNFNIFPP_03707	CDEKMIIP_02776	NPKELAPA_03961	CPACMLLJ_01116	ALPHONKN_03141	COGIDPEJ_00957	GILDPHEF_01027	PBDJDDBK_02715
dsdA		D-serine dehydratase	34	34	1	1	9181				1334	1334	1334	EONKBIPB_02675	NKAGNAHE_03182	HMGBMJBJ_03461	OJBJKJCE_00903	KOMLIGAC_00105	GFPKFEFB_03217	DEOKIPOM_02822	NBEKKDMD_02688	PAAEIIJO_03302	JPJGMMNL_01723	FPKLCHFD_03047	DLBBDGBJ_01204	ILNGHHDL_01997	DPLBEOMI_03899	FFLCOABK_03128	LOMIHHED_03702	OKLMOLAM_01681	JPFECAJI_03879	BANGGAKP_03216	MFFHOGHF_02897	GKMEODHA_03344	GCPNPNKB_00894	AELPEIIH_02996	EAPAJBGE_02127	DKFHCAFL_01101	MGIONAKG_02330	HNFNIFPP_03690	CDEKMIIP_02759	NPKELAPA_03978	CPACMLLJ_01099	ALPHONKN_03158	COGIDPEJ_00940	GILDPHEF_01010	PBDJDDBK_02732
mro		Aldose 1-epimerase	34	34	1	1	9170				1145	1145	1145	EONKBIPB_02684	NKAGNAHE_03177	HMGBMJBJ_03452	OJBJKJCE_00912	KOMLIGAC_00114	GFPKFEFB_03207	DEOKIPOM_02832	NBEKKDMD_02697	PAAEIIJO_03293	JPJGMMNL_01732	FPKLCHFD_03057	DLBBDGBJ_01214	ILNGHHDL_02006	DPLBEOMI_03890	FFLCOABK_03118	LOMIHHED_03712	OKLMOLAM_01691	JPFECAJI_03870	BANGGAKP_03225	MFFHOGHF_02906	GKMEODHA_03353	GCPNPNKB_00885	AELPEIIH_03005	EAPAJBGE_02118	DKFHCAFL_01110	MGIONAKG_02339	HNFNIFPP_03681	CDEKMIIP_02750	NPKELAPA_03987	CPACMLLJ_01090	ALPHONKN_03168	COGIDPEJ_00931	GILDPHEF_01001	PBDJDDBK_02741
proP_2		Proline/betaine transporter	34	34	1	1	9164				1166	1298	1294	EONKBIPB_02689	NKAGNAHE_03172	HMGBMJBJ_03447	OJBJKJCE_00917	KOMLIGAC_00119	GFPKFEFB_03201	DEOKIPOM_02838	NBEKKDMD_02702	PAAEIIJO_03288	JPJGMMNL_01737	FPKLCHFD_03062	DLBBDGBJ_01219	ILNGHHDL_02011	DPLBEOMI_03885	FFLCOABK_03112	LOMIHHED_03717	OKLMOLAM_01696	JPFECAJI_03865	BANGGAKP_03230	MFFHOGHF_02911	GKMEODHA_03358	GCPNPNKB_00880	AELPEIIH_03010	EAPAJBGE_02113	DKFHCAFL_01115	MGIONAKG_02344	HNFNIFPP_03676	CDEKMIIP_02744	NPKELAPA_03992	CPACMLLJ_01085	ALPHONKN_03173	COGIDPEJ_00925	GILDPHEF_00996	PBDJDDBK_02747
group_3027		hypothetical protein	34	34	1	1	9162				1196	1196	1196	EONKBIPB_02690	NKAGNAHE_03171	HMGBMJBJ_03446	OJBJKJCE_00918	KOMLIGAC_00120	GFPKFEFB_03200	DEOKIPOM_02839	NBEKKDMD_02703	PAAEIIJO_03287	JPJGMMNL_01738	FPKLCHFD_03063	DLBBDGBJ_01220	ILNGHHDL_02012	DPLBEOMI_03884	FFLCOABK_03111	LOMIHHED_03718	OKLMOLAM_01697	JPFECAJI_03864	BANGGAKP_03231	MFFHOGHF_02912	GKMEODHA_03359	GCPNPNKB_00879	AELPEIIH_03011	EAPAJBGE_02112	DKFHCAFL_01116	MGIONAKG_02345	HNFNIFPP_03675	CDEKMIIP_02743	NPKELAPA_03993	CPACMLLJ_01084	ALPHONKN_03174	COGIDPEJ_00924	GILDPHEF_00995	PBDJDDBK_02748
group_3028		hypothetical protein	34	34	1	1	9148				299	299	299	EONKBIPB_02702	NKAGNAHE_03159	HMGBMJBJ_03434	OJBJKJCE_00930	KOMLIGAC_00132	GFPKFEFB_03187	DEOKIPOM_02852	NBEKKDMD_02715	PAAEIIJO_03275	JPJGMMNL_01750	FPKLCHFD_03075	DLBBDGBJ_01233	ILNGHHDL_02024	DPLBEOMI_03872	FFLCOABK_03098	LOMIHHED_03730	OKLMOLAM_01709	JPFECAJI_03851	BANGGAKP_03244	MFFHOGHF_02924	GKMEODHA_03371	GCPNPNKB_00867	AELPEIIH_03023	EAPAJBGE_02100	DKFHCAFL_01128	MGIONAKG_02357	HNFNIFPP_03663	CDEKMIIP_02731	NPKELAPA_04006	CPACMLLJ_01072	ALPHONKN_03186	COGIDPEJ_00912	GILDPHEF_00983	PBDJDDBK_02760
pnuC		Nicotinamide riboside transporter PnuC	34	34	1	1	9144				581	581	581	EONKBIPB_02706	NKAGNAHE_03155	HMGBMJBJ_03430	OJBJKJCE_00934	KOMLIGAC_00136	GFPKFEFB_03183	DEOKIPOM_02856	NBEKKDMD_02719	PAAEIIJO_03271	JPJGMMNL_01754	FPKLCHFD_03079	DLBBDGBJ_01237	ILNGHHDL_02028	DPLBEOMI_03868	FFLCOABK_03094	LOMIHHED_03734	OKLMOLAM_01713	JPFECAJI_03847	BANGGAKP_03248	MFFHOGHF_02928	GKMEODHA_03375	GCPNPNKB_00863	AELPEIIH_03027	EAPAJBGE_02096	DKFHCAFL_01132	MGIONAKG_02361	HNFNIFPP_03659	CDEKMIIP_02727	NPKELAPA_04010	CPACMLLJ_01068	ALPHONKN_03190	COGIDPEJ_00908	GILDPHEF_00979	PBDJDDBK_02764
paaF_5		2,3-dehydroadipyl-CoA hydratase	34	34	1	1	9143				788	788	788	EONKBIPB_02707	NKAGNAHE_03154	HMGBMJBJ_03429	OJBJKJCE_00935	KOMLIGAC_00137	GFPKFEFB_03182	DEOKIPOM_02857	NBEKKDMD_02720	PAAEIIJO_03270	JPJGMMNL_01755	FPKLCHFD_03080	DLBBDGBJ_01238	ILNGHHDL_02029	DPLBEOMI_03867	FFLCOABK_03093	LOMIHHED_03735	OKLMOLAM_01714	JPFECAJI_03846	BANGGAKP_03249	MFFHOGHF_02929	GKMEODHA_03376	GCPNPNKB_00862	AELPEIIH_03028	EAPAJBGE_02095	DKFHCAFL_01133	MGIONAKG_02362	HNFNIFPP_03658	CDEKMIIP_02726	NPKELAPA_04011	CPACMLLJ_01067	ALPHONKN_03191	COGIDPEJ_00907	GILDPHEF_00978	PBDJDDBK_02765
pgaC_2		Poly-beta-1,6-N-acetyl-D-glucosamine synthase	34	34	1	1	9141				1073	1259	1253	EONKBIPB_02709	NKAGNAHE_03152	HMGBMJBJ_03427	OJBJKJCE_00937	KOMLIGAC_00139	GFPKFEFB_03180	DEOKIPOM_02859	NBEKKDMD_02722	PAAEIIJO_03268	JPJGMMNL_01757	FPKLCHFD_03082	DLBBDGBJ_01240	ILNGHHDL_02031	DPLBEOMI_03865	FFLCOABK_03091	LOMIHHED_03737	OKLMOLAM_01716	JPFECAJI_03844	BANGGAKP_03251	MFFHOGHF_02931	GKMEODHA_03378	GCPNPNKB_00860	AELPEIIH_03030	EAPAJBGE_02093	DKFHCAFL_01135	MGIONAKG_02364	HNFNIFPP_03656	CDEKMIIP_02724	NPKELAPA_04013	CPACMLLJ_01065	ALPHONKN_03193	COGIDPEJ_00905	GILDPHEF_00976	PBDJDDBK_02767
yaeQ		putative protein YaeQ	34	34	1	1	9137				371	530	525	EONKBIPB_02712	NKAGNAHE_03149	HMGBMJBJ_03424	OJBJKJCE_00940	KOMLIGAC_00142	GFPKFEFB_03177	DEOKIPOM_02862	NBEKKDMD_02725	PAAEIIJO_03265	JPJGMMNL_01760	FPKLCHFD_03085	DLBBDGBJ_01243	ILNGHHDL_02034	DPLBEOMI_03862	FFLCOABK_03088	LOMIHHED_03740	OKLMOLAM_01720	JPFECAJI_03841	BANGGAKP_03254	MFFHOGHF_02934	GKMEODHA_03381	GCPNPNKB_00857	AELPEIIH_03033	EAPAJBGE_02090	DKFHCAFL_01138	MGIONAKG_02367	HNFNIFPP_03653	CDEKMIIP_02721	NPKELAPA_04016	CPACMLLJ_01062	ALPHONKN_03196	COGIDPEJ_00902	GILDPHEF_00973	PBDJDDBK_02770
dctA_3		Aerobic C4-dicarboxylate transport protein	34	34	1	1	9136				1124	1262	1257	EONKBIPB_02713	NKAGNAHE_03148	HMGBMJBJ_03423	OJBJKJCE_00941	KOMLIGAC_00143	GFPKFEFB_03176	DEOKIPOM_02863	NBEKKDMD_02726	PAAEIIJO_03264	JPJGMMNL_01761	FPKLCHFD_03086	DLBBDGBJ_01244	ILNGHHDL_02035	DPLBEOMI_03861	FFLCOABK_03087	LOMIHHED_03741	OKLMOLAM_01721	JPFECAJI_03840	BANGGAKP_03255	MFFHOGHF_02935	GKMEODHA_03383	GCPNPNKB_00856	AELPEIIH_03034	EAPAJBGE_02089	DKFHCAFL_01139	MGIONAKG_02368	HNFNIFPP_03652	CDEKMIIP_02720	NPKELAPA_04017	CPACMLLJ_01061	ALPHONKN_03197	COGIDPEJ_00901	GILDPHEF_00972	PBDJDDBK_02771
thiO		Glycine oxidase	34	34	1	1	9024				1115	1115	1115	EONKBIPB_02846	NKAGNAHE_03099	HMGBMJBJ_03376	OJBJKJCE_01076	KOMLIGAC_00190	GFPKFEFB_03127	DEOKIPOM_02913	NBEKKDMD_02775	PAAEIIJO_03218	JPJGMMNL_01809	FPKLCHFD_03136	DLBBDGBJ_01291	ILNGHHDL_02160	DPLBEOMI_03813	FFLCOABK_03035	LOMIHHED_03792	OKLMOLAM_01772	JPFECAJI_03793	BANGGAKP_03422	MFFHOGHF_02981	GKMEODHA_03508	GCPNPNKB_00806	AELPEIIH_03084	EAPAJBGE_02042	DKFHCAFL_01185	MGIONAKG_02416	HNFNIFPP_03604	CDEKMIIP_02595	NPKELAPA_04064	CPACMLLJ_01014	ALPHONKN_03302	COGIDPEJ_00868	GILDPHEF_00905	PBDJDDBK_02820
group_3070		hypothetical protein	34	34	1	1	9021				377	377	377	EONKBIPB_02849	NKAGNAHE_03096	HMGBMJBJ_03373	OJBJKJCE_01079	KOMLIGAC_00193	GFPKFEFB_03124	DEOKIPOM_02916	NBEKKDMD_02778	PAAEIIJO_03215	JPJGMMNL_01812	FPKLCHFD_03139	DLBBDGBJ_01294	ILNGHHDL_02163	DPLBEOMI_03810	FFLCOABK_03032	LOMIHHED_03795	OKLMOLAM_01775	JPFECAJI_03790	BANGGAKP_03425	MFFHOGHF_02984	GKMEODHA_03511	GCPNPNKB_00803	AELPEIIH_03087	EAPAJBGE_02039	DKFHCAFL_01188	MGIONAKG_02419	HNFNIFPP_03601	CDEKMIIP_02592	NPKELAPA_04067	CPACMLLJ_01011	ALPHONKN_03305	COGIDPEJ_00865	GILDPHEF_00902	PBDJDDBK_02823
cpdA_4		3',5'-cyclic adenosine monophosphate phosphodiesterase CpdA	34	34	1	1	9019				1196	1268	1263	EONKBIPB_02851	NKAGNAHE_03094	HMGBMJBJ_03371	OJBJKJCE_01081	KOMLIGAC_00195	GFPKFEFB_03122	DEOKIPOM_02918	NBEKKDMD_02780	PAAEIIJO_03213	JPJGMMNL_01814	FPKLCHFD_03141	DLBBDGBJ_01296	ILNGHHDL_02165	DPLBEOMI_03808	FFLCOABK_03030	LOMIHHED_03797	OKLMOLAM_01777	JPFECAJI_03788	BANGGAKP_03427	MFFHOGHF_02986	GKMEODHA_03513	GCPNPNKB_00801	AELPEIIH_03089	EAPAJBGE_02037	DKFHCAFL_01190	MGIONAKG_02421	HNFNIFPP_03599	CDEKMIIP_02590	NPKELAPA_04069	CPACMLLJ_01009	ALPHONKN_03307	COGIDPEJ_00863	GILDPHEF_00900	PBDJDDBK_02825
rnfH		Protein RnfH	34	34	1	1	9012				323	323	323	EONKBIPB_02858	NKAGNAHE_03087	HMGBMJBJ_03364	OJBJKJCE_01088	KOMLIGAC_00202	GFPKFEFB_03115	DEOKIPOM_02925	NBEKKDMD_02787	PAAEIIJO_03206	JPJGMMNL_01821	FPKLCHFD_03148	DLBBDGBJ_01303	ILNGHHDL_02172	DPLBEOMI_03801	FFLCOABK_03023	LOMIHHED_03804	OKLMOLAM_01784	JPFECAJI_03781	BANGGAKP_03434	MFFHOGHF_02993	GKMEODHA_03520	GCPNPNKB_00794	AELPEIIH_03096	EAPAJBGE_02030	DKFHCAFL_01197	MGIONAKG_02428	HNFNIFPP_03592	CDEKMIIP_02583	NPKELAPA_04076	CPACMLLJ_01002	ALPHONKN_03314	COGIDPEJ_00856	GILDPHEF_00893	PBDJDDBK_02832
rimI		[Ribosomal protein S18]-alanine N-acetyltransferase	34	34	1	1	8989				455	455	455	EONKBIPB_02882	NKAGNAHE_03065	HMGBMJBJ_03342	OJBJKJCE_01111	KOMLIGAC_00224	GFPKFEFB_03093	DEOKIPOM_02947	NBEKKDMD_02809	PAAEIIJO_03184	JPJGMMNL_01843	FPKLCHFD_03171	DLBBDGBJ_01325	ILNGHHDL_02195	DPLBEOMI_03779	FFLCOABK_03001	LOMIHHED_03826	OKLMOLAM_01806	JPFECAJI_03757	BANGGAKP_03458	MFFHOGHF_03015	GKMEODHA_03544	GCPNPNKB_00772	AELPEIIH_03120	EAPAJBGE_02008	DKFHCAFL_01218	MGIONAKG_02450	HNFNIFPP_03569	CDEKMIIP_02560	NPKELAPA_04098	CPACMLLJ_00980	ALPHONKN_03336	COGIDPEJ_00834	GILDPHEF_00872	PBDJDDBK_02853
group_3074		hypothetical protein	34	34	1	1	8977				536	560	545	EONKBIPB_02893	NKAGNAHE_03054	HMGBMJBJ_03331	OJBJKJCE_01122	KOMLIGAC_00235	GFPKFEFB_03082	DEOKIPOM_02958	NBEKKDMD_02820	PAAEIIJO_03173	JPJGMMNL_01854	FPKLCHFD_03182	DLBBDGBJ_01336	ILNGHHDL_02206	DPLBEOMI_03768	FFLCOABK_02990	LOMIHHED_03838	OKLMOLAM_01817	JPFECAJI_03746	BANGGAKP_03469	MFFHOGHF_03026	GKMEODHA_03555	GCPNPNKB_03769	AELPEIIH_03131	EAPAJBGE_01997	DKFHCAFL_01229	MGIONAKG_02461	HNFNIFPP_03558	CDEKMIIP_02549	NPKELAPA_00008	CPACMLLJ_03575	ALPHONKN_03347	COGIDPEJ_00823	GILDPHEF_00861	PBDJDDBK_02864
cntB		Carnitine monooxygenase reductase subunit	34	34	1	1	8974				815	956	951	EONKBIPB_02897	NKAGNAHE_03050	HMGBMJBJ_03327	OJBJKJCE_01126	KOMLIGAC_00239	GFPKFEFB_03077	DEOKIPOM_02963	NBEKKDMD_02824	PAAEIIJO_03169	JPJGMMNL_01859	FPKLCHFD_03187	DLBBDGBJ_01340	ILNGHHDL_02210	DPLBEOMI_03763	FFLCOABK_02985	LOMIHHED_03842	OKLMOLAM_01822	JPFECAJI_03742	BANGGAKP_03473	MFFHOGHF_03030	GKMEODHA_03559	GCPNPNKB_03773	AELPEIIH_03135	EAPAJBGE_01993	DKFHCAFL_01233	MGIONAKG_02465	HNFNIFPP_03554	CDEKMIIP_02545	NPKELAPA_00012	CPACMLLJ_03579	ALPHONKN_03351	COGIDPEJ_00819	GILDPHEF_00857	PBDJDDBK_02868
nlhH_1		Carboxylesterase NlhH	34	34	1	1	8968				974	974	974	EONKBIPB_02900	NKAGNAHE_03047	HMGBMJBJ_03324	OJBJKJCE_01129	KOMLIGAC_00242	GFPKFEFB_03074	DEOKIPOM_02966	NBEKKDMD_02827	PAAEIIJO_03166	JPJGMMNL_01862	FPKLCHFD_03190	DLBBDGBJ_01343	ILNGHHDL_02213	DPLBEOMI_03760	FFLCOABK_02982	LOMIHHED_03845	OKLMOLAM_01825	JPFECAJI_03739	BANGGAKP_03477	MFFHOGHF_03033	GKMEODHA_03562	GCPNPNKB_03776	AELPEIIH_03138	EAPAJBGE_01990	DKFHCAFL_01236	MGIONAKG_02468	HNFNIFPP_03551	CDEKMIIP_02542	NPKELAPA_00015	CPACMLLJ_03582	ALPHONKN_03354	COGIDPEJ_00816	GILDPHEF_00854	PBDJDDBK_02873
group_3077		hypothetical protein	34	34	1	1	8914				575	662	659	EONKBIPB_02936	NKAGNAHE_03011	HMGBMJBJ_03238	OJBJKJCE_01165	KOMLIGAC_00353	GFPKFEFB_02962	DEOKIPOM_03077	NBEKKDMD_02940	PAAEIIJO_03130	JPJGMMNL_01974	FPKLCHFD_03304	DLBBDGBJ_01454	ILNGHHDL_02249	DPLBEOMI_03648	FFLCOABK_02869	LOMIHHED_03959	OKLMOLAM_01940	JPFECAJI_02676	BANGGAKP_03513	MFFHOGHF_03069	GKMEODHA_03598	GCPNPNKB_02107	AELPEIIH_03224	EAPAJBGE_01879	DKFHCAFL_01272	MGIONAKG_02580	HNFNIFPP_03432	CDEKMIIP_02505	NPKELAPA_00127	CPACMLLJ_02647	ALPHONKN_03390	COGIDPEJ_00780	GILDPHEF_00818	PBDJDDBK_02909
bioF		8-amino-7-oxononanoate synthase	34	34	1	1	8907				1157	1157	1157	EONKBIPB_02943	NKAGNAHE_03004	HMGBMJBJ_03231	OJBJKJCE_01172	KOMLIGAC_00360	GFPKFEFB_02955	DEOKIPOM_03084	NBEKKDMD_02947	PAAEIIJO_03123	JPJGMMNL_01981	FPKLCHFD_03311	DLBBDGBJ_01461	ILNGHHDL_02256	DPLBEOMI_03641	FFLCOABK_02862	LOMIHHED_03966	OKLMOLAM_01947	JPFECAJI_02683	BANGGAKP_03521	MFFHOGHF_03076	GKMEODHA_03605	GCPNPNKB_02100	AELPEIIH_03231	EAPAJBGE_01872	DKFHCAFL_01279	MGIONAKG_02587	HNFNIFPP_03425	CDEKMIIP_02498	NPKELAPA_00134	CPACMLLJ_02640	ALPHONKN_03397	COGIDPEJ_00773	GILDPHEF_00811	PBDJDDBK_02916
coaX		Type III pantothenate kinase	34	34	1	1	8891				734	734	734	EONKBIPB_02956	NKAGNAHE_02991	HMGBMJBJ_03218	OJBJKJCE_01185	KOMLIGAC_00373	GFPKFEFB_02942	DEOKIPOM_03097	NBEKKDMD_02960	PAAEIIJO_03110	JPJGMMNL_01994	FPKLCHFD_03324	DLBBDGBJ_01475	ILNGHHDL_02269	DPLBEOMI_03628	FFLCOABK_02849	LOMIHHED_03979	OKLMOLAM_01961	JPFECAJI_02696	BANGGAKP_03534	MFFHOGHF_03089	GKMEODHA_03618	GCPNPNKB_02087	AELPEIIH_03244	EAPAJBGE_01859	DKFHCAFL_01292	MGIONAKG_02601	HNFNIFPP_03412	CDEKMIIP_02485	NPKELAPA_00147	CPACMLLJ_02627	ALPHONKN_03410	COGIDPEJ_00760	GILDPHEF_00798	PBDJDDBK_02929
group_3080		hypothetical protein	34	34	1	1	8887				953	953	953	EONKBIPB_02960	NKAGNAHE_02987	HMGBMJBJ_03214	OJBJKJCE_01189	KOMLIGAC_00377	GFPKFEFB_02938	DEOKIPOM_03101	NBEKKDMD_02964	PAAEIIJO_03105	JPJGMMNL_01998	FPKLCHFD_03328	DLBBDGBJ_01479	ILNGHHDL_02273	DPLBEOMI_03624	FFLCOABK_02845	LOMIHHED_03983	OKLMOLAM_01965	JPFECAJI_02700	BANGGAKP_03538	MFFHOGHF_03093	GKMEODHA_03622	GCPNPNKB_02083	AELPEIIH_03248	EAPAJBGE_01855	DKFHCAFL_01296	MGIONAKG_02605	HNFNIFPP_03408	CDEKMIIP_02481	NPKELAPA_00151	CPACMLLJ_02623	ALPHONKN_03414	COGIDPEJ_00756	GILDPHEF_00794	PBDJDDBK_02933
rhtC_3		Threonine efflux protein	34	34	1	1	8858				578	623	621	EONKBIPB_02973	NKAGNAHE_02975	HMGBMJBJ_03201	OJBJKJCE_01202	KOMLIGAC_00390	GFPKFEFB_02925	DEOKIPOM_03114	NBEKKDMD_02977	PAAEIIJO_03091	JPJGMMNL_02011	FPKLCHFD_03341	DLBBDGBJ_01492	ILNGHHDL_02286	DPLBEOMI_03611	FFLCOABK_02832	LOMIHHED_03996	OKLMOLAM_01978	JPFECAJI_02713	BANGGAKP_03552	MFFHOGHF_03107	GKMEODHA_03635	GCPNPNKB_02070	AELPEIIH_03261	EAPAJBGE_01842	DKFHCAFL_01309	MGIONAKG_02618	HNFNIFPP_01971	CDEKMIIP_02468	NPKELAPA_00164	CPACMLLJ_02610	ALPHONKN_03427	COGIDPEJ_00742	GILDPHEF_00781	PBDJDDBK_02946
group_3082		putative protein	34	34	1	1	8853				1199	1199	1199	EONKBIPB_02978	NKAGNAHE_02970	HMGBMJBJ_03196	OJBJKJCE_01207	KOMLIGAC_00395	GFPKFEFB_02920	DEOKIPOM_03119	NBEKKDMD_02982	PAAEIIJO_03086	JPJGMMNL_02016	FPKLCHFD_03346	DLBBDGBJ_01497	ILNGHHDL_02291	DPLBEOMI_03606	FFLCOABK_02827	LOMIHHED_04001	OKLMOLAM_01983	JPFECAJI_02718	BANGGAKP_03557	MFFHOGHF_03112	GKMEODHA_03640	GCPNPNKB_02065	AELPEIIH_03266	EAPAJBGE_01837	DKFHCAFL_01314	MGIONAKG_02623	HNFNIFPP_01976	CDEKMIIP_02463	NPKELAPA_00169	CPACMLLJ_02605	ALPHONKN_03432	COGIDPEJ_00737	GILDPHEF_00776	PBDJDDBK_02951
group_3083		hypothetical protein	34	34	1	1	8850				1670	1676	1671	EONKBIPB_02980	NKAGNAHE_02968	HMGBMJBJ_03194	OJBJKJCE_01209	KOMLIGAC_00397	GFPKFEFB_02918	DEOKIPOM_03121	NBEKKDMD_02984	PAAEIIJO_03084	JPJGMMNL_02018	FPKLCHFD_03348	DLBBDGBJ_01499	ILNGHHDL_02293	DPLBEOMI_03604	FFLCOABK_02825	LOMIHHED_04003	OKLMOLAM_01985	JPFECAJI_02720	BANGGAKP_03559	MFFHOGHF_03114	GKMEODHA_03642	GCPNPNKB_02063	AELPEIIH_03268	EAPAJBGE_01835	DKFHCAFL_01316	MGIONAKG_02625	HNFNIFPP_01978	CDEKMIIP_02461	NPKELAPA_00171	CPACMLLJ_02603	ALPHONKN_03434	COGIDPEJ_00735	GILDPHEF_00774	PBDJDDBK_02953
group_3084		hypothetical protein	34	34	1	1	8844				293	293	293	EONKBIPB_02985	NKAGNAHE_02963	HMGBMJBJ_03189	OJBJKJCE_01214	KOMLIGAC_00402	GFPKFEFB_02913	DEOKIPOM_03126	NBEKKDMD_02989	PAAEIIJO_03079	JPJGMMNL_02023	FPKLCHFD_03352	DLBBDGBJ_01504	ILNGHHDL_02298	DPLBEOMI_03599	FFLCOABK_02820	LOMIHHED_04008	OKLMOLAM_01990	JPFECAJI_02725	BANGGAKP_03564	MFFHOGHF_03119	GKMEODHA_03647	GCPNPNKB_02058	AELPEIIH_03273	EAPAJBGE_01830	DKFHCAFL_01322	MGIONAKG_02630	HNFNIFPP_01983	CDEKMIIP_02456	NPKELAPA_00176	CPACMLLJ_02598	ALPHONKN_03439	COGIDPEJ_00729	GILDPHEF_00769	PBDJDDBK_02959
nrdB		Ribonucleoside-diphosphate reductase subunit beta	34	34	1	1	8822				1178	1283	1279	EONKBIPB_03006	NKAGNAHE_02942	HMGBMJBJ_03168	OJBJKJCE_01235	KOMLIGAC_00423	GFPKFEFB_02892	DEOKIPOM_03147	NBEKKDMD_03011	PAAEIIJO_03058	JPJGMMNL_02044	FPKLCHFD_03373	DLBBDGBJ_01525	ILNGHHDL_02319	DPLBEOMI_03578	FFLCOABK_02798	LOMIHHED_04029	OKLMOLAM_02011	JPFECAJI_02746	BANGGAKP_03585	MFFHOGHF_03140	GKMEODHA_03668	GCPNPNKB_02037	AELPEIIH_03294	EAPAJBGE_01809	DKFHCAFL_01343	MGIONAKG_02651	HNFNIFPP_02004	CDEKMIIP_02435	NPKELAPA_00197	CPACMLLJ_02577	ALPHONKN_03461	COGIDPEJ_00708	GILDPHEF_00748	PBDJDDBK_02980
rutF		FMN reductase (NADH) RutF	34	34	1	1	8804				491	491	491	EONKBIPB_03033	NKAGNAHE_02917	HMGBMJBJ_03155	OJBJKJCE_01259	KOMLIGAC_00436	GFPKFEFB_02879	DEOKIPOM_03160	NBEKKDMD_03029	PAAEIIJO_03042	JPJGMMNL_02058	FPKLCHFD_03388	DLBBDGBJ_01539	ILNGHHDL_02343	DPLBEOMI_03565	FFLCOABK_02785	LOMIHHED_00065	OKLMOLAM_02028	JPFECAJI_02759	BANGGAKP_03594	MFFHOGHF_03156	GKMEODHA_03696	GCPNPNKB_02027	AELPEIIH_03314	EAPAJBGE_01796	DKFHCAFL_01352	MGIONAKG_02665	HNFNIFPP_02018	CDEKMIIP_02411	NPKELAPA_00210	CPACMLLJ_03203	ALPHONKN_03474	COGIDPEJ_00699	GILDPHEF_00737	PBDJDDBK_02989
proP_3		Proline/betaine transporter	34	34	1	1	8793				1310	1310	1310	EONKBIPB_03043	NKAGNAHE_02906	HMGBMJBJ_03147	OJBJKJCE_01269	KOMLIGAC_00444	GFPKFEFB_02871	DEOKIPOM_03168	NBEKKDMD_03037	PAAEIIJO_03034	JPJGMMNL_02066	FPKLCHFD_03396	DLBBDGBJ_01547	ILNGHHDL_02353	DPLBEOMI_03557	FFLCOABK_02777	LOMIHHED_00073	OKLMOLAM_02036	JPFECAJI_02767	BANGGAKP_03604	MFFHOGHF_03164	GKMEODHA_03706	GCPNPNKB_02019	AELPEIIH_03322	EAPAJBGE_01788	DKFHCAFL_01362	MGIONAKG_02673	HNFNIFPP_02026	CDEKMIIP_02401	NPKELAPA_00218	CPACMLLJ_03211	ALPHONKN_03482	COGIDPEJ_00689	GILDPHEF_00731	PBDJDDBK_02999
ais		Aconitate isomerase	34	34	1	1	8792				794	794	794	EONKBIPB_03044	NKAGNAHE_02905	HMGBMJBJ_03146	OJBJKJCE_01270	KOMLIGAC_00445	GFPKFEFB_02870	DEOKIPOM_03169	NBEKKDMD_03038	PAAEIIJO_03033	JPJGMMNL_02067	FPKLCHFD_03397	DLBBDGBJ_01548	ILNGHHDL_02354	DPLBEOMI_03556	FFLCOABK_02776	LOMIHHED_00074	OKLMOLAM_02037	JPFECAJI_02768	BANGGAKP_03605	MFFHOGHF_03165	GKMEODHA_03707	GCPNPNKB_02018	AELPEIIH_03323	EAPAJBGE_01787	DKFHCAFL_01363	MGIONAKG_02674	HNFNIFPP_02027	CDEKMIIP_02400	NPKELAPA_00219	CPACMLLJ_03212	ALPHONKN_03483	COGIDPEJ_00688	GILDPHEF_00730	PBDJDDBK_03000
uctC_2		Acetyl-CoA:oxalate CoA-transferase	34	34	1	1	8787				1229	1229	1229	EONKBIPB_03048	NKAGNAHE_02901	HMGBMJBJ_03142	OJBJKJCE_01274	KOMLIGAC_00449	GFPKFEFB_02866	DEOKIPOM_03173	NBEKKDMD_03042	PAAEIIJO_03029	JPJGMMNL_02072	FPKLCHFD_03401	DLBBDGBJ_01552	ILNGHHDL_02358	DPLBEOMI_03552	FFLCOABK_02772	LOMIHHED_00079	OKLMOLAM_02041	JPFECAJI_02772	BANGGAKP_03611	MFFHOGHF_03169	GKMEODHA_03711	GCPNPNKB_02014	AELPEIIH_03327	EAPAJBGE_01783	DKFHCAFL_01367	MGIONAKG_02679	HNFNIFPP_02031	CDEKMIIP_02395	NPKELAPA_00223	CPACMLLJ_03216	ALPHONKN_03487	COGIDPEJ_00684	GILDPHEF_00724	PBDJDDBK_03004
mmgC_9		Acyl-CoA dehydrogenase	34	34	1	1	8785				1127	1220	1209	EONKBIPB_03050	NKAGNAHE_02899	HMGBMJBJ_03140	OJBJKJCE_01276	KOMLIGAC_00451	GFPKFEFB_02864	DEOKIPOM_03175	NBEKKDMD_03044	PAAEIIJO_03027	JPJGMMNL_02074	FPKLCHFD_03403	DLBBDGBJ_01554	ILNGHHDL_02360	DPLBEOMI_03550	FFLCOABK_02770	LOMIHHED_00081	OKLMOLAM_02043	JPFECAJI_02774	BANGGAKP_03613	MFFHOGHF_03171	GKMEODHA_03713	GCPNPNKB_02012	AELPEIIH_03329	EAPAJBGE_01781	DKFHCAFL_01369	MGIONAKG_02681	HNFNIFPP_02033	CDEKMIIP_02393	NPKELAPA_00225	CPACMLLJ_03218	ALPHONKN_03489	COGIDPEJ_00682	GILDPHEF_00722	PBDJDDBK_03006
tdh_2		L-threonine 3-dehydrogenase	34	34	1	1	8783				164	1175	1145	EONKBIPB_03052	NKAGNAHE_02897	HMGBMJBJ_03138	OJBJKJCE_01278	KOMLIGAC_00453	GFPKFEFB_02862	DEOKIPOM_03177	NBEKKDMD_03046	PAAEIIJO_03025	JPJGMMNL_02076	FPKLCHFD_03405	DLBBDGBJ_01556	ILNGHHDL_02362	DPLBEOMI_03548	FFLCOABK_02768	LOMIHHED_00083	OKLMOLAM_02045	JPFECAJI_02776	BANGGAKP_03615	MFFHOGHF_03173	GKMEODHA_03715	GCPNPNKB_02010	AELPEIIH_03331	EAPAJBGE_01779	DKFHCAFL_01371	MGIONAKG_02683	HNFNIFPP_02035	CDEKMIIP_02391	NPKELAPA_00227	CPACMLLJ_03220	ALPHONKN_03491	COGIDPEJ_00680	GILDPHEF_00720	PBDJDDBK_03008
ogt		Methylated-DNA--protein-cysteine methyltransferase	34	34	1	1	8687				479	479	479	EONKBIPB_03060	NKAGNAHE_02839	HMGBMJBJ_03130	OJBJKJCE_01286	KOMLIGAC_00461	GFPKFEFB_02854	DEOKIPOM_03185	NBEKKDMD_03054	PAAEIIJO_03017	JPJGMMNL_02084	FPKLCHFD_03413	DLBBDGBJ_01564	ILNGHHDL_02370	DPLBEOMI_03540	FFLCOABK_02760	LOMIHHED_00091	OKLMOLAM_02053	JPFECAJI_02784	BANGGAKP_03675	MFFHOGHF_03181	GKMEODHA_03723	GCPNPNKB_02005	AELPEIIH_03339	EAPAJBGE_01771	DKFHCAFL_01379	MGIONAKG_02691	HNFNIFPP_02043	CDEKMIIP_02383	NPKELAPA_00235	CPACMLLJ_03228	ALPHONKN_03499	COGIDPEJ_00672	GILDPHEF_00712	PBDJDDBK_03016
yrdA_3		Protein YrdA	34	34	1	1	8674				530	530	530	EONKBIPB_03073	NKAGNAHE_02826	HMGBMJBJ_03117	OJBJKJCE_01299	KOMLIGAC_00474	GFPKFEFB_02841	DEOKIPOM_03198	NBEKKDMD_03067	PAAEIIJO_03004	JPJGMMNL_02097	FPKLCHFD_03426	DLBBDGBJ_01577	ILNGHHDL_02383	DPLBEOMI_03527	FFLCOABK_02747	LOMIHHED_00104	OKLMOLAM_02066	JPFECAJI_02797	BANGGAKP_03689	MFFHOGHF_03194	GKMEODHA_03736	GCPNPNKB_01992	AELPEIIH_03352	EAPAJBGE_01758	DKFHCAFL_01392	MGIONAKG_02704	HNFNIFPP_02056	CDEKMIIP_02370	NPKELAPA_00248	CPACMLLJ_03241	ALPHONKN_03512	COGIDPEJ_00659	GILDPHEF_00699	PBDJDDBK_03029
nudL_2		putative Nudix hydrolase NudL	34	34	1	1	8673				332	617	608	EONKBIPB_03074	NKAGNAHE_02825	HMGBMJBJ_03116	OJBJKJCE_01300	KOMLIGAC_00475	GFPKFEFB_02840	DEOKIPOM_03199	NBEKKDMD_03068	PAAEIIJO_03003	JPJGMMNL_02098	FPKLCHFD_03427	DLBBDGBJ_01578	ILNGHHDL_02384	DPLBEOMI_03526	FFLCOABK_02746	LOMIHHED_00105	OKLMOLAM_02067	JPFECAJI_02798	BANGGAKP_03690	MFFHOGHF_03195	GKMEODHA_03737	GCPNPNKB_01991	AELPEIIH_03353	EAPAJBGE_01757	DKFHCAFL_01393	MGIONAKG_02705	HNFNIFPP_02057	CDEKMIIP_02369	NPKELAPA_00249	CPACMLLJ_03242	ALPHONKN_03513	COGIDPEJ_00658	GILDPHEF_00698	PBDJDDBK_03030
[truncated: 9,363 more rows]

## Sheet: Table S3 Novel STs Oxford
TABLE S3 Novel allelic profiles for CRAB-HIMFG strains in MLST Oxford scheme.
gltA	gyrB	gdhB	recA	cpn60	gpi	rpoD	STOxf
[truncated: 8 more rows]

## Sheet: Table S4 cgSNP matrix
TABLE S4 CRAB-HIMFG and AB-DB cgSNP matrix comparison.
[truncated: 36 more rows]

[truncated: 3 more sheets: Table S5 Mapping of IS, Table S6 Plasmid information, Table S7 MCI CRAB-HIMFG]
